# Supplementary material for: Single-cell EpiChem jointly measures drug–chromatin binding and multimodal epigenome
Source: Nat Methods. 2024 Jul 18;21(9):1624–33. doi: 10.1038/s41592-024-02360-0 (PMC11399096; doi:10.1038/s41592-024-02360-0)
Supplement: Supplementary file 3 — The sequences of custom primers used in this work. [file 41592_2024_2360_MOESM3_ESM.xlsx]

## Sheet: Custom_primers
Supplementary Table 1. The sequences of custom primers used in this work.
Round_1 linker	AGACGCTGCCGACGATCGGACGATCATGGG
Round_2 linker	CAAGTATGCAGCGCGCTCAAGCACGTGGAT
Round_1 blocking	CCCATGATCGTCCGATCGTCGGCAGCGTCT
Round_2 blocking	ATCCACGTGCTTGAGCGCGCTGCATACTTG
shortT5_1	5Phos/TCGTCGGCAGCGTCTCCACGCAAAGAAAGATGTGTATAAGAGACAG
shortT5_2	5Phos/TCGTCGGCAGCGTCTCCACGCAACAGCAGATGTGTATAAGAGACAG
shortT5_3	5Phos/TCGTCGGCAGCGTCTCCACGCCAACCGAGATGTGTATAAGAGACAG
shortT5_4	5Phos/TCGTCGGCAGCGTCTCCACGCCAAGTCAGATGTGTATAAGAGACAG
shortT5_5	5Phos/TCGTCGGCAGCGTCTCCACGCGAAATAAGATGTGTATAAGAGACAG
shortT5_6	5Phos/TCGTCGGCAGCGTCTCCACGCGAAGGGAGATGTGTATAAGAGACAG
shortT5_7	5Phos/TCGTCGGCAGCGTCTCCACGCACTGCAAGATGTGTATAAGAGACAG
shortT5_8	5Phos/TCGTCGGCAGCGTCTCCACGCCGTTATAGATGTGTATAAGAGACAG
shortT7_1	GTCTCGTGGGCTCGGCTGTCCCTGTCCAAGTATAGATGTGTATAAGAGACAG
shortT7_2	GTCTCGTGGGCTCGGCTGTCCCTGTCCCAGACTAGATGTGTATAAGAGACAG
shortT7_3	GTCTCGTGGGCTCGGCTGTCCCTGTCCGACTCGAGATGTGTATAAGAGACAG
shortT7_4	GTCTCGTGGGCTCGGCTGTCCCTGTCCTACCGAAGATGTGTATAAGAGACAG
shortT7_5	GTCTCGTGGGCTCGGCTGTCCCTGTCCTAGAGGAGATGTGTATAAGAGACAG
shortT7_6	GTCTCGTGGGCTCGGCTGTCCCTGTCCTATTTCAGATGTGTATAAGAGACAG
shortT7_7	GTCTCGTGGGCTCGGCTGTCCCTGTCCCCGTAAAGATGTGTATAAGAGACAG
shortT7_8	GTCTCGTGGGCTCGGCTGTCCCTGTCCCGAAAGAGATGTGTATAAGAGACAG
shortT7_9	GTCTCGTGGGCTCGGCTGTCCCTGTCCTGAATTAGATGTGTATAAGAGACAG
shortT7_10	GTCTCGTGGGCTCGGCTGTCCCTGTCCTCAGTGAGATGTGTATAAGAGACAG
shortT7_11	GTCTCGTGGGCTCGGCTGTCCCTGTCCTCATCAAGATGTGTATAAGAGACAG
shortT7_12	GTCTCGTGGGCTCGGCTGTCCCTGTCCTCCAAGAGATGTGTATAAGAGACAG
shortT7_13	GTCTCGTGGGCTCGGCTGTCCCTGTCCTGGCAGAGATGTGTATAAGAGACAG
shortT7_14	GTCTCGTGGGCTCGGCTGTCCCTGTCCTGTGTAAGATGTGTATAAGAGACAG
shortT7_15	GTCTCGTGGGCTCGGCTGTCCCTGTCCTGTTCGAGATGTGTATAAGAGACAG
Common_annealing primer	CTGTCTCTTATACACATCT
MEB primer	GTCTCGTGGGCTCGGAGATGTGTATAAGAGACAG
P5 primer	AATGATACGGCGACCACCGAGATCTACAC
P7 primer	GACTGGAGTTCAGACGTGTGCTCTTCCGATCTGTCTCGTGGGCTCGGCTGTCCC

## Sheet: Round1_oligos
Round1_oligos (annealed with Round_1 linker, then used for ligation step)
Round1_01	5Phos/CGCGCTGCATACTTGAAAGAACCCATGATCGTCCGA
Round1_02	5Phos/CGCGCTGCATACTTGAACAGCCCCATGATCGTCCGA
Round1_03	5Phos/CGCGCTGCATACTTGAACGTGCCCATGATCGTCCGA
Round1_04	5Phos/CGCGCTGCATACTTGAAGCCACCCATGATCGTCCGA
Round1_05	5Phos/CGCGCTGCATACTTGAAGTATCCCATGATCGTCCGA
Round1_06	5Phos/CGCGCTGCATACTTGAATTGGCCCATGATCGTCCGA
Round1_07	5Phos/CGCGCTGCATACTTGACAAGGCCCATGATCGTCCGA
Round1_08	5Phos/CGCGCTGCATACTTGACCCAACCCATGATCGTCCGA
Round1_09	5Phos/CGCGCTGCATACTTGACCTTCCCCATGATCGTCCGA
Round1_10	5Phos/CGCGCTGCATACTTGACGGACCCCATGATCGTCCGA
Round1_11	5Phos/CGCGCTGCATACTTGACTGCACCCATGATCGTCCGA
Round1_12	5Phos/CGCGCTGCATACTTGAGACCCCCCATGATCGTCCGA
Round1_13	5Phos/CGCGCTGCATACTTGAGATGTCCCATGATCGTCCGA
Round1_14	5Phos/CGCGCTGCATACTTGAGCACGCCCATGATCGTCCGA
Round1_15	5Phos/CGCGCTGCATACTTGAGGTTACCCATGATCGTCCGA
Round1_16	5Phos/CGCGCTGCATACTTGAGTAAACCCATGATCGTCCGA
Round1_17	5Phos/CGCGCTGCATACTTGAGTCTGCCCATGATCGTCCGA
Round1_18	5Phos/CGCGCTGCATACTTGATACTTCCCATGATCGTCCGA
Round1_19	5Phos/CGCGCTGCATACTTGATAGCGCCCATGATCGTCCGA
Round1_20	5Phos/CGCGCTGCATACTTGATATACCCCATGATCGTCCGA
Round1_21	5Phos/CGCGCTGCATACTTGATCCGGCCCATGATCGTCCGA
Round1_22	5Phos/CGCGCTGCATACTTGATGAAGCCCATGATCGTCCGA
Round1_23	5Phos/CGCGCTGCATACTTGATTAGTCCCATGATCGTCCGA
Round1_24	5Phos/CGCGCTGCATACTTGCAACCGCCCATGATCGTCCGA
Round1_25	5Phos/CGCGCTGCATACTTGCAAGTCCCCATGATCGTCCGA
Round1_26	5Phos/CGCGCTGCATACTTGCACCACCCCATGATCGTCCGA
Round1_27	5Phos/CGCGCTGCATACTTGCACTGTCCCATGATCGTCCGA
Round1_28	5Phos/CGCGCTGCATACTTGCAGACTCCCATGATCGTCCGA
Round1_29	5Phos/CGCGCTGCATACTTGCAGGAGCCCATGATCGTCCGA
Round1_30	5Phos/CGCGCTGCATACTTGCATAGACCCATGATCGTCCGA
Round1_31	5Phos/CGCGCTGCATACTTGCCACGCCCCATGATCGTCCGA
Round1_32	5Phos/CGCGCTGCATACTTGCCGATGCCCATGATCGTCCGA
Round1_33	5Phos/CGCGCTGCATACTTGCCGTAACCCATGATCGTCCGA
Round1_34	5Phos/CGCGCTGCATACTTGCCTCTACCCATGATCGTCCGA
Round1_35	5Phos/CGCGCTGCATACTTGCGAAAGCCCATGATCGTCCGA
Round1_36	5Phos/CGCGCTGCATACTTGCGAGCACCCATGATCGTCCGA
Round1_37	5Phos/CGCGCTGCATACTTGCGCATACCCATGATCGTCCGA
Round1_38	5Phos/CGCGCTGCATACTTGCGGCGTCCCATGATCGTCCGA
Round1_39	5Phos/CGCGCTGCATACTTGCGGTCCCCCATGATCGTCCGA
Round1_40	5Phos/CGCGCTGCATACTTGCGTTATCCCATGATCGTCCGA
Round1_41	5Phos/CGCGCTGCATACTTGCTAGGTCCCATGATCGTCCGA
Round1_42	5Phos/CGCGCTGCATACTTGCTATTACCCATGATCGTCCGA
Round1_43	5Phos/CGCGCTGCATACTTGCTCAATCCCATGATCGTCCGA
Round1_44	5Phos/CGCGCTGCATACTTGCTGTGGCCCATGATCGTCCGA
Round1_45	5Phos/CGCGCTGCATACTTGCTTACGCCCATGATCGTCCGA
Round1_46	5Phos/CGCGCTGCATACTTGCTTGAACCCATGATCGTCCGA
Round1_47	5Phos/CGCGCTGCATACTTGGAAATACCCATGATCGTCCGA
Round1_48	5Phos/CGCGCTGCATACTTGGAAGGGCCCATGATCGTCCGA
Round1_49	5Phos/CGCGCTGCATACTTGGACTCGCCCATGATCGTCCGA
Round1_50	5Phos/CGCGCTGCATACTTGGAGCTTCCCATGATCGTCCGA
Round1_51	5Phos/CGCGCTGCATACTTGGAGGCCCCCATGATCGTCCGA
Round1_52	5Phos/CGCGCTGCATACTTGGAGTGACCCATGATCGTCCGA
Round1_53	5Phos/CGCGCTGCATACTTGGATCAACCCATGATCGTCCGA
Round1_54	5Phos/CGCGCTGCATACTTGGCCAGACCCATGATCGTCCGA
Round1_55	5Phos/CGCGCTGCATACTTGGCCGTTCCCATGATCGTCCGA
Round1_56	5Phos/CGCGCTGCATACTTGGCGAATCCCATGATCGTCCGA
Round1_57	5Phos/CGCGCTGCATACTTGGCGCGGCCCATGATCGTCCGA
Round1_58	5Phos/CGCGCTGCATACTTGGCTCCCCCCATGATCGTCCGA
Round1_59	5Phos/CGCGCTGCATACTTGGCTGAGCCCATGATCGTCCGA
Round1_60	5Phos/CGCGCTGCATACTTGGCTTGTCCCATGATCGTCCGA
Round1_61	5Phos/CGCGCTGCATACTTGGGACGACCCATGATCGTCCGA
Round1_62	5Phos/CGCGCTGCATACTTGGGATTGCCCATGATCGTCCGA
Round1_63	5Phos/CGCGCTGCATACTTGGGCCATCCCATGATCGTCCGA
Round1_64	5Phos/CGCGCTGCATACTTGGGGATCCCCATGATCGTCCGA
Round1_65	5Phos/CGCGCTGCATACTTGGGTAGGCCCATGATCGTCCGA
Round1_66	5Phos/CGCGCTGCATACTTGGGTGCTCCCATGATCGTCCGA
Round1_67	5Phos/CGCGCTGCATACTTGGTACAGCCCATGATCGTCCGA
Round1_68	5Phos/CGCGCTGCATACTTGGTCCTACCCATGATCGTCCGA
Round1_69	5Phos/CGCGCTGCATACTTGGTCGGCCCCATGATCGTCCGA
Round1_70	5Phos/CGCGCTGCATACTTGGTGGTGCCCATGATCGTCCGA
Round1_71	5Phos/CGCGCTGCATACTTGGTTAACCCCATGATCGTCCGA
Round1_72	5Phos/CGCGCTGCATACTTGGTTTCACCCATGATCGTCCGA
Round1_73	5Phos/CGCGCTGCATACTTGTAAGCTCCCATGATCGTCCGA
Round1_74	5Phos/CGCGCTGCATACTTGTAATAGCCCATGATCGTCCGA
Round1_75	5Phos/CGCGCTGCATACTTGTACCGACCCATGATCGTCCGA
Round1_76	5Phos/CGCGCTGCATACTTGTAGAGGCCCATGATCGTCCGA
Round1_77	5Phos/CGCGCTGCATACTTGTATTTCCCCATGATCGTCCGA
Round1_78	5Phos/CGCGCTGCATACTTGTCAGTGCCCATGATCGTCCGA
Round1_79	5Phos/CGCGCTGCATACTTGTCATCACCCATGATCGTCCGA
Round1_80	5Phos/CGCGCTGCATACTTGTCCAAGCCCATGATCGTCCGA
Round1_81	5Phos/CGCGCTGCATACTTGTCGCCTCCCATGATCGTCCGA
Round1_82	5Phos/CGCGCTGCATACTTGTCGGGACCCATGATCGTCCGA
Round1_83	5Phos/CGCGCTGCATACTTGTCTAGCCCCATGATCGTCCGA
Round1_84	5Phos/CGCGCTGCATACTTGTGAATTCCCATGATCGTCCGA
Round1_85	5Phos/CGCGCTGCATACTTGTGAGACCCCATGATCGTCCGA
Round1_86	5Phos/CGCGCTGCATACTTGTGCGGTCCCATGATCGTCCGA
Round1_87	5Phos/CGCGCTGCATACTTGTGCTAACCCATGATCGTCCGA
Round1_88	5Phos/CGCGCTGCATACTTGTGGCAGCCCATGATCGTCCGA
Round1_89	5Phos/CGCGCTGCATACTTGTGTGTACCCATGATCGTCCGA
Round1_90	5Phos/CGCGCTGCATACTTGTGTTCGCCCATGATCGTCCGA
Round1_91	5Phos/CGCGCTGCATACTTGTTAAGACCCATGATCGTCCGA
Round1_92	5Phos/CGCGCTGCATACTTGTTCGCACCCATGATCGTCCGA
Round1_93	5Phos/CGCGCTGCATACTTGTTCTTGCCCATGATCGTCCGA
Round1_94	5Phos/CGCGCTGCATACTTGTTGCTCCCCATGATCGTCCGA
Round1_95	5Phos/CGCGCTGCATACTTGTTGGATCCCATGATCGTCCGA
Round1_96	5Phos/CGCGCTGCATACTTGTTTGGGCCCATGATCGTCCGA

## Sheet: Round2_oligos
Round 2_oligos (annealed with Round_2 linker, then used for ligation step)
Round2_01	5Phos/CCTACACGACGCTCTTCCGATCTAACGTGATATCCACGTGCTTGAG
Round2_02	5Phos/CCTACACGACGCTCTTCCGATCTAAACATCGATCCACGTGCTTGAG
Round2_03	5Phos/CCTACACGACGCTCTTCCGATCTATGCCTAAATCCACGTGCTTGAG
Round2_04	5Phos/CCTACACGACGCTCTTCCGATCTAGTGGTCAATCCACGTGCTTGAG
Round2_05	5Phos/CCTACACGACGCTCTTCCGATCTACCACTGTATCCACGTGCTTGAG
Round2_06	5Phos/CCTACACGACGCTCTTCCGATCTACATTGGCATCCACGTGCTTGAG
Round2_07	5Phos/CCTACACGACGCTCTTCCGATCTCAGATCTGATCCACGTGCTTGAG
Round2_08	5Phos/CCTACACGACGCTCTTCCGATCTCATCAAGTATCCACGTGCTTGAG
Round2_09	5Phos/CCTACACGACGCTCTTCCGATCTCGCTGATCATCCACGTGCTTGAG
Round2_10	5Phos/CCTACACGACGCTCTTCCGATCTACAAGCTAATCCACGTGCTTGAG
Round2_11	5Phos/CCTACACGACGCTCTTCCGATCTCTGTAGCCATCCACGTGCTTGAG
Round2_12	5Phos/CCTACACGACGCTCTTCCGATCTAGTACAAGATCCACGTGCTTGAG
Round2_13	5Phos/CCTACACGACGCTCTTCCGATCTAACAACCAATCCACGTGCTTGAG
Round2_14	5Phos/CCTACACGACGCTCTTCCGATCTAACCGAGAATCCACGTGCTTGAG
Round2_15	5Phos/CCTACACGACGCTCTTCCGATCTAACGCTTAATCCACGTGCTTGAG
Round2_16	5Phos/CCTACACGACGCTCTTCCGATCTAAGACGGAATCCACGTGCTTGAG
Round2_17	5Phos/CCTACACGACGCTCTTCCGATCTAAGGTACAATCCACGTGCTTGAG
Round2_18	5Phos/CCTACACGACGCTCTTCCGATCTACACAGAAATCCACGTGCTTGAG
Round2_19	5Phos/CCTACACGACGCTCTTCCGATCTACAGCAGAATCCACGTGCTTGAG
Round2_20	5Phos/CCTACACGACGCTCTTCCGATCTACCTCCAAATCCACGTGCTTGAG
Round2_21	5Phos/CCTACACGACGCTCTTCCGATCTACGCTCGAATCCACGTGCTTGAG
Round2_22	5Phos/CCTACACGACGCTCTTCCGATCTACGTATCAATCCACGTGCTTGAG
Round2_23	5Phos/CCTACACGACGCTCTTCCGATCTACTATGCAATCCACGTGCTTGAG
Round2_24	5Phos/CCTACACGACGCTCTTCCGATCTAGAGTCAAATCCACGTGCTTGAG
Round2_25	5Phos/CCTACACGACGCTCTTCCGATCTAGATCGCAATCCACGTGCTTGAG
Round2_26	5Phos/CCTACACGACGCTCTTCCGATCTAGCAGGAAATCCACGTGCTTGAG
Round2_27	5Phos/CCTACACGACGCTCTTCCGATCTAGTCACTAATCCACGTGCTTGAG
Round2_28	5Phos/CCTACACGACGCTCTTCCGATCTATCCTGTAATCCACGTGCTTGAG
Round2_29	5Phos/CCTACACGACGCTCTTCCGATCTATTGAGGAATCCACGTGCTTGAG
Round2_30	5Phos/CCTACACGACGCTCTTCCGATCTCAACCACAATCCACGTGCTTGAG
Round2_31	5Phos/CCTACACGACGCTCTTCCGATCTGACTAGTAATCCACGTGCTTGAG
Round2_32	5Phos/CCTACACGACGCTCTTCCGATCTCAATGGAAATCCACGTGCTTGAG
Round2_33	5Phos/CCTACACGACGCTCTTCCGATCTCACTTCGAATCCACGTGCTTGAG
Round2_34	5Phos/CCTACACGACGCTCTTCCGATCTCAGCGTTAATCCACGTGCTTGAG
Round2_35	5Phos/CCTACACGACGCTCTTCCGATCTCATACCAAATCCACGTGCTTGAG
Round2_36	5Phos/CCTACACGACGCTCTTCCGATCTCCAGTTCAATCCACGTGCTTGAG
Round2_37	5Phos/CCTACACGACGCTCTTCCGATCTCCGAAGTAATCCACGTGCTTGAG
Round2_38	5Phos/CCTACACGACGCTCTTCCGATCTCCGTGAGAATCCACGTGCTTGAG
Round2_39	5Phos/CCTACACGACGCTCTTCCGATCTCCTCCTGAATCCACGTGCTTGAG
Round2_40	5Phos/CCTACACGACGCTCTTCCGATCTCGAACTTAATCCACGTGCTTGAG
Round2_41	5Phos/CCTACACGACGCTCTTCCGATCTCGACTGGAATCCACGTGCTTGAG
Round2_42	5Phos/CCTACACGACGCTCTTCCGATCTCGCATACAATCCACGTGCTTGAG
Round2_43	5Phos/CCTACACGACGCTCTTCCGATCTCTCAATGAATCCACGTGCTTGAG
Round2_44	5Phos/CCTACACGACGCTCTTCCGATCTCTGAGCCAATCCACGTGCTTGAG
Round2_45	5Phos/CCTACACGACGCTCTTCCGATCTCTGGCATAATCCACGTGCTTGAG
Round2_46	5Phos/CCTACACGACGCTCTTCCGATCTGAATCTGAATCCACGTGCTTGAG
Round2_47	5Phos/CCTACACGACGCTCTTCCGATCTCAAGACTAATCCACGTGCTTGAG
Round2_48	5Phos/CCTACACGACGCTCTTCCGATCTGAGCTGAAATCCACGTGCTTGAG
Round2_49	5Phos/CCTACACGACGCTCTTCCGATCTGATAGACAATCCACGTGCTTGAG
Round2_50	5Phos/CCTACACGACGCTCTTCCGATCTGCCACATAATCCACGTGCTTGAG
Round2_51	5Phos/CCTACACGACGCTCTTCCGATCTGCGAGTAAATCCACGTGCTTGAG
Round2_52	5Phos/CCTACACGACGCTCTTCCGATCTGCTAACGAATCCACGTGCTTGAG
Round2_53	5Phos/CCTACACGACGCTCTTCCGATCTGCTCGGTAATCCACGTGCTTGAG
Round2_54	5Phos/CCTACACGACGCTCTTCCGATCTGGAGAACAATCCACGTGCTTGAG
Round2_55	5Phos/CCTACACGACGCTCTTCCGATCTGGTGCGAAATCCACGTGCTTGAG
Round2_56	5Phos/CCTACACGACGCTCTTCCGATCTGTACGCAAATCCACGTGCTTGAG
Round2_57	5Phos/CCTACACGACGCTCTTCCGATCTGTCGTAGAATCCACGTGCTTGAG
Round2_58	5Phos/CCTACACGACGCTCTTCCGATCTGTCTGTCAATCCACGTGCTTGAG
Round2_59	5Phos/CCTACACGACGCTCTTCCGATCTGTGTTCTAATCCACGTGCTTGAG
Round2_60	5Phos/CCTACACGACGCTCTTCCGATCTTAGGATGAATCCACGTGCTTGAG
Round2_61	5Phos/CCTACACGACGCTCTTCCGATCTTATCAGCAATCCACGTGCTTGAG
Round2_62	5Phos/CCTACACGACGCTCTTCCGATCTTCCGTCTAATCCACGTGCTTGAG
Round2_63	5Phos/CCTACACGACGCTCTTCCGATCTTCTTCACAATCCACGTGCTTGAG
Round2_64	5Phos/CCTACACGACGCTCTTCCGATCTTGAAGAGAATCCACGTGCTTGAG
Round2_65	5Phos/CCTACACGACGCTCTTCCGATCTTGGAACAAATCCACGTGCTTGAG
Round2_66	5Phos/CCTACACGACGCTCTTCCGATCTTGGCTTCAATCCACGTGCTTGAG
Round2_67	5Phos/CCTACACGACGCTCTTCCGATCTTGGTGGTAATCCACGTGCTTGAG
Round2_68	5Phos/CCTACACGACGCTCTTCCGATCTTTCACGCAATCCACGTGCTTGAG
Round2_69	5Phos/CCTACACGACGCTCTTCCGATCTAACTCACCATCCACGTGCTTGAG
Round2_70	5Phos/CCTACACGACGCTCTTCCGATCTAAGAGATCATCCACGTGCTTGAG
Round2_71	5Phos/CCTACACGACGCTCTTCCGATCTAAGGACACATCCACGTGCTTGAG
Round2_72	5Phos/CCTACACGACGCTCTTCCGATCTAATCCGTCATCCACGTGCTTGAG
Round2_73	5Phos/CCTACACGACGCTCTTCCGATCTAATGTTGCATCCACGTGCTTGAG
Round2_74	5Phos/CCTACACGACGCTCTTCCGATCTACACGACCATCCACGTGCTTGAG
Round2_75	5Phos/CCTACACGACGCTCTTCCGATCTACAGATTCATCCACGTGCTTGAG
Round2_76	5Phos/CCTACACGACGCTCTTCCGATCTAGATGTACATCCACGTGCTTGAG
Round2_77	5Phos/CCTACACGACGCTCTTCCGATCTAGCACCTCATCCACGTGCTTGAG
Round2_78	5Phos/CCTACACGACGCTCTTCCGATCTAGCCATGCATCCACGTGCTTGAG
Round2_79	5Phos/CCTACACGACGCTCTTCCGATCTAGGCTAACATCCACGTGCTTGAG
Round2_80	5Phos/CCTACACGACGCTCTTCCGATCTATAGCGACATCCACGTGCTTGAG
Round2_81	5Phos/CCTACACGACGCTCTTCCGATCTATCATTCCATCCACGTGCTTGAG
Round2_82	5Phos/CCTACACGACGCTCTTCCGATCTATTGGCTCATCCACGTGCTTGAG
Round2_83	5Phos/CCTACACGACGCTCTTCCGATCTCAAGGAGCATCCACGTGCTTGAG
Round2_84	5Phos/CCTACACGACGCTCTTCCGATCTCACCTTACATCCACGTGCTTGAG
Round2_85	5Phos/CCTACACGACGCTCTTCCGATCTCCATCCTCATCCACGTGCTTGAG
Round2_86	5Phos/CCTACACGACGCTCTTCCGATCTCCGACAACATCCACGTGCTTGAG
Round2_87	5Phos/CCTACACGACGCTCTTCCGATCTCCTAATCCATCCACGTGCTTGAG
Round2_88	5Phos/CCTACACGACGCTCTTCCGATCTCCTCTATCATCCACGTGCTTGAG
Round2_89	5Phos/CCTACACGACGCTCTTCCGATCTCGACACACATCCACGTGCTTGAG
Round2_90	5Phos/CCTACACGACGCTCTTCCGATCTCGGATTGCATCCACGTGCTTGAG
Round2_91	5Phos/CCTACACGACGCTCTTCCGATCTCTAAGGTCATCCACGTGCTTGAG
Round2_92	5Phos/CCTACACGACGCTCTTCCGATCTGAACAGGCATCCACGTGCTTGAG
Round2_93	5Phos/CCTACACGACGCTCTTCCGATCTGACAGTGCATCCACGTGCTTGAG
Round2_94	5Phos/CCTACACGACGCTCTTCCGATCTGAGTTAGCATCCACGTGCTTGAG
Round2_95	5Phos/CCTACACGACGCTCTTCCGATCTGATGAATCATCCACGTGCTTGAG
Round2_96	5Phos/CCTACACGACGCTCTTCCGATCTGCCAAGACATCCACGTGCTTGAG

## Sheet: Truseq_P5_index
Truseq_P5_index library PCR primer
Truseq_P5_01	AATGATACGGCGACCACCGAGATCTACACAACGTGATACACTCTTTCCCTACACGACGCTCTTCCGATCT
Truseq_P5_02	AATGATACGGCGACCACCGAGATCTACACAAACATCGACACTCTTTCCCTACACGACGCTCTTCCGATCT
Truseq_P5_03	AATGATACGGCGACCACCGAGATCTACACATGCCTAAACACTCTTTCCCTACACGACGCTCTTCCGATCT
Truseq_P5_04	AATGATACGGCGACCACCGAGATCTACACAGTGGTCAACACTCTTTCCCTACACGACGCTCTTCCGATCT
Truseq_P5_05	AATGATACGGCGACCACCGAGATCTACACACCACTGTACACTCTTTCCCTACACGACGCTCTTCCGATCT
Truseq_P5_06	AATGATACGGCGACCACCGAGATCTACACACATTGGCACACTCTTTCCCTACACGACGCTCTTCCGATCT
Truseq_P5_07	AATGATACGGCGACCACCGAGATCTACACCAGATCTGACACTCTTTCCCTACACGACGCTCTTCCGATCT
Truseq_P5_08	AATGATACGGCGACCACCGAGATCTACACCATCAAGTACACTCTTTCCCTACACGACGCTCTTCCGATCT
Truseq_P5_09	AATGATACGGCGACCACCGAGATCTACACCGCTGATCACACTCTTTCCCTACACGACGCTCTTCCGATCT
Truseq_P5_10	AATGATACGGCGACCACCGAGATCTACACACAAGCTAACACTCTTTCCCTACACGACGCTCTTCCGATCT
Truseq_P5_11	AATGATACGGCGACCACCGAGATCTACACCTGTAGCCACACTCTTTCCCTACACGACGCTCTTCCGATCT
Truseq_P5_12	AATGATACGGCGACCACCGAGATCTACACAGTACAAGACACTCTTTCCCTACACGACGCTCTTCCGATCT
Truseq_P5_13	AATGATACGGCGACCACCGAGATCTACACAACAACCAACACTCTTTCCCTACACGACGCTCTTCCGATCT
Truseq_P5_14	AATGATACGGCGACCACCGAGATCTACACAACCGAGAACACTCTTTCCCTACACGACGCTCTTCCGATCT
Truseq_P5_15	AATGATACGGCGACCACCGAGATCTACACAACGCTTAACACTCTTTCCCTACACGACGCTCTTCCGATCT
Truseq_P5_16	AATGATACGGCGACCACCGAGATCTACACAAGACGGAACACTCTTTCCCTACACGACGCTCTTCCGATCT
Truseq_P5_17	AATGATACGGCGACCACCGAGATCTACACAAGGTACAACACTCTTTCCCTACACGACGCTCTTCCGATCT
Truseq_P5_18	AATGATACGGCGACCACCGAGATCTACACACACAGAAACACTCTTTCCCTACACGACGCTCTTCCGATCT
Truseq_P5_19	AATGATACGGCGACCACCGAGATCTACACACAGCAGAACACTCTTTCCCTACACGACGCTCTTCCGATCT
Truseq_P5_20	AATGATACGGCGACCACCGAGATCTACACACCTCCAAACACTCTTTCCCTACACGACGCTCTTCCGATCT
Truseq_P5_21	AATGATACGGCGACCACCGAGATCTACACACGCTCGAACACTCTTTCCCTACACGACGCTCTTCCGATCT
Truseq_P5_22	AATGATACGGCGACCACCGAGATCTACACACGTATCAACACTCTTTCCCTACACGACGCTCTTCCGATCT
Truseq_P5_23	AATGATACGGCGACCACCGAGATCTACACACTATGCAACACTCTTTCCCTACACGACGCTCTTCCGATCT
Truseq_P5_24	AATGATACGGCGACCACCGAGATCTACACAGAGTCAAACACTCTTTCCCTACACGACGCTCTTCCGATCT
Truseq_P5_25	AATGATACGGCGACCACCGAGATCTACACAGATCGCAACACTCTTTCCCTACACGACGCTCTTCCGATCT
Truseq_P5_26	AATGATACGGCGACCACCGAGATCTACACAGCAGGAAACACTCTTTCCCTACACGACGCTCTTCCGATCT
Truseq_P5_27	AATGATACGGCGACCACCGAGATCTACACAGTCACTAACACTCTTTCCCTACACGACGCTCTTCCGATCT
Truseq_P5_28	AATGATACGGCGACCACCGAGATCTACACATCCTGTAACACTCTTTCCCTACACGACGCTCTTCCGATCT
Truseq_P5_29	AATGATACGGCGACCACCGAGATCTACACATTGAGGAACACTCTTTCCCTACACGACGCTCTTCCGATCT
Truseq_P5_30	AATGATACGGCGACCACCGAGATCTACACCAACCACAACACTCTTTCCCTACACGACGCTCTTCCGATCT
Truseq_P5_31	AATGATACGGCGACCACCGAGATCTACACGACTAGTAACACTCTTTCCCTACACGACGCTCTTCCGATCT
Truseq_P5_32	AATGATACGGCGACCACCGAGATCTACACCAATGGAAACACTCTTTCCCTACACGACGCTCTTCCGATCT
Truseq_P5_33	AATGATACGGCGACCACCGAGATCTACACCACTTCGAACACTCTTTCCCTACACGACGCTCTTCCGATCT
Truseq_P5_34	AATGATACGGCGACCACCGAGATCTACACCAGCGTTAACACTCTTTCCCTACACGACGCTCTTCCGATCT
Truseq_P5_35	AATGATACGGCGACCACCGAGATCTACACCATACCAAACACTCTTTCCCTACACGACGCTCTTCCGATCT
Truseq_P5_36	AATGATACGGCGACCACCGAGATCTACACCCAGTTCAACACTCTTTCCCTACACGACGCTCTTCCGATCT
Truseq_P5_37	AATGATACGGCGACCACCGAGATCTACACCCGAAGTAACACTCTTTCCCTACACGACGCTCTTCCGATCT
Truseq_P5_38	AATGATACGGCGACCACCGAGATCTACACCCGTGAGAACACTCTTTCCCTACACGACGCTCTTCCGATCT
Truseq_P5_39	AATGATACGGCGACCACCGAGATCTACACCCTCCTGAACACTCTTTCCCTACACGACGCTCTTCCGATCT
Truseq_P5_40	AATGATACGGCGACCACCGAGATCTACACCGAACTTAACACTCTTTCCCTACACGACGCTCTTCCGATCT
Truseq_P5_41	AATGATACGGCGACCACCGAGATCTACACCGACTGGAACACTCTTTCCCTACACGACGCTCTTCCGATCT
Truseq_P5_42	AATGATACGGCGACCACCGAGATCTACACCGCATACAACACTCTTTCCCTACACGACGCTCTTCCGATCT
Truseq_P5_43	AATGATACGGCGACCACCGAGATCTACACCTCAATGAACACTCTTTCCCTACACGACGCTCTTCCGATCT
Truseq_P5_44	AATGATACGGCGACCACCGAGATCTACACCTGAGCCAACACTCTTTCCCTACACGACGCTCTTCCGATCT
Truseq_P5_45	AATGATACGGCGACCACCGAGATCTACACCTGGCATAACACTCTTTCCCTACACGACGCTCTTCCGATCT
Truseq_P5_46	AATGATACGGCGACCACCGAGATCTACACGAATCTGAACACTCTTTCCCTACACGACGCTCTTCCGATCT
Truseq_P5_47	AATGATACGGCGACCACCGAGATCTACACCAAGACTAACACTCTTTCCCTACACGACGCTCTTCCGATCT
Truseq_P5_48	AATGATACGGCGACCACCGAGATCTACACGAGCTGAAACACTCTTTCCCTACACGACGCTCTTCCGATCT
Truseq_P5_49	AATGATACGGCGACCACCGAGATCTACACGATAGACAACACTCTTTCCCTACACGACGCTCTTCCGATCT
Truseq_P5_50	AATGATACGGCGACCACCGAGATCTACACGCCACATAACACTCTTTCCCTACACGACGCTCTTCCGATCT
Truseq_P5_51	AATGATACGGCGACCACCGAGATCTACACGCGAGTAAACACTCTTTCCCTACACGACGCTCTTCCGATCT
Truseq_P5_52	AATGATACGGCGACCACCGAGATCTACACGCTAACGAACACTCTTTCCCTACACGACGCTCTTCCGATCT
Truseq_P5_53	AATGATACGGCGACCACCGAGATCTACACGCTCGGTAACACTCTTTCCCTACACGACGCTCTTCCGATCT
Truseq_P5_54	AATGATACGGCGACCACCGAGATCTACACGGAGAACAACACTCTTTCCCTACACGACGCTCTTCCGATCT
Truseq_P5_55	AATGATACGGCGACCACCGAGATCTACACGGTGCGAAACACTCTTTCCCTACACGACGCTCTTCCGATCT
Truseq_P5_56	AATGATACGGCGACCACCGAGATCTACACGTACGCAAACACTCTTTCCCTACACGACGCTCTTCCGATCT
Truseq_P5_57	AATGATACGGCGACCACCGAGATCTACACGTCGTAGAACACTCTTTCCCTACACGACGCTCTTCCGATCT
Truseq_P5_58	AATGATACGGCGACCACCGAGATCTACACGTCTGTCAACACTCTTTCCCTACACGACGCTCTTCCGATCT
Truseq_P5_59	AATGATACGGCGACCACCGAGATCTACACGTGTTCTAACACTCTTTCCCTACACGACGCTCTTCCGATCT
Truseq_P5_60	AATGATACGGCGACCACCGAGATCTACACTAGGATGAACACTCTTTCCCTACACGACGCTCTTCCGATCT
Truseq_P5_61	AATGATACGGCGACCACCGAGATCTACACTATCAGCAACACTCTTTCCCTACACGACGCTCTTCCGATCT
Truseq_P5_62	AATGATACGGCGACCACCGAGATCTACACTCCGTCTAACACTCTTTCCCTACACGACGCTCTTCCGATCT
Truseq_P5_63	AATGATACGGCGACCACCGAGATCTACACTCTTCACAACACTCTTTCCCTACACGACGCTCTTCCGATCT
Truseq_P5_64	AATGATACGGCGACCACCGAGATCTACACTGAAGAGAACACTCTTTCCCTACACGACGCTCTTCCGATCT
Truseq_P5_65	AATGATACGGCGACCACCGAGATCTACACTGGAACAAACACTCTTTCCCTACACGACGCTCTTCCGATCT
Truseq_P5_66	AATGATACGGCGACCACCGAGATCTACACTGGCTTCAACACTCTTTCCCTACACGACGCTCTTCCGATCT
Truseq_P5_67	AATGATACGGCGACCACCGAGATCTACACTGGTGGTAACACTCTTTCCCTACACGACGCTCTTCCGATCT
Truseq_P5_68	AATGATACGGCGACCACCGAGATCTACACTTCACGCAACACTCTTTCCCTACACGACGCTCTTCCGATCT
Truseq_P5_69	AATGATACGGCGACCACCGAGATCTACACAACTCACCACACTCTTTCCCTACACGACGCTCTTCCGATCT
Truseq_P5_70	AATGATACGGCGACCACCGAGATCTACACAAGAGATCACACTCTTTCCCTACACGACGCTCTTCCGATCT
Truseq_P5_71	AATGATACGGCGACCACCGAGATCTACACAAGGACACACACTCTTTCCCTACACGACGCTCTTCCGATCT
Truseq_P5_72	AATGATACGGCGACCACCGAGATCTACACAATCCGTCACACTCTTTCCCTACACGACGCTCTTCCGATCT
Truseq_P5_73	AATGATACGGCGACCACCGAGATCTACACAATGTTGCACACTCTTTCCCTACACGACGCTCTTCCGATCT
Truseq_P5_74	AATGATACGGCGACCACCGAGATCTACACACACGACCACACTCTTTCCCTACACGACGCTCTTCCGATCT
Truseq_P5_75	AATGATACGGCGACCACCGAGATCTACACACAGATTCACACTCTTTCCCTACACGACGCTCTTCCGATCT
Truseq_P5_76	AATGATACGGCGACCACCGAGATCTACACAGATGTACACACTCTTTCCCTACACGACGCTCTTCCGATCT
Truseq_P5_77	AATGATACGGCGACCACCGAGATCTACACAGCACCTCACACTCTTTCCCTACACGACGCTCTTCCGATCT
Truseq_P5_78	AATGATACGGCGACCACCGAGATCTACACAGCCATGCACACTCTTTCCCTACACGACGCTCTTCCGATCT
Truseq_P5_79	AATGATACGGCGACCACCGAGATCTACACAGGCTAACACACTCTTTCCCTACACGACGCTCTTCCGATCT
Truseq_P5_80	AATGATACGGCGACCACCGAGATCTACACATAGCGACACACTCTTTCCCTACACGACGCTCTTCCGATCT
Truseq_P5_81	AATGATACGGCGACCACCGAGATCTACACATCATTCCACACTCTTTCCCTACACGACGCTCTTCCGATCT
Truseq_P5_82	AATGATACGGCGACCACCGAGATCTACACATTGGCTCACACTCTTTCCCTACACGACGCTCTTCCGATCT
Truseq_P5_83	AATGATACGGCGACCACCGAGATCTACACCAAGGAGCACACTCTTTCCCTACACGACGCTCTTCCGATCT
Truseq_P5_84	AATGATACGGCGACCACCGAGATCTACACCACCTTACACACTCTTTCCCTACACGACGCTCTTCCGATCT
Truseq_P5_85	AATGATACGGCGACCACCGAGATCTACACCCATCCTCACACTCTTTCCCTACACGACGCTCTTCCGATCT
Truseq_P5_86	AATGATACGGCGACCACCGAGATCTACACCCGACAACACACTCTTTCCCTACACGACGCTCTTCCGATCT
Truseq_P5_87	AATGATACGGCGACCACCGAGATCTACACCCTAATCCACACTCTTTCCCTACACGACGCTCTTCCGATCT
Truseq_P5_88	AATGATACGGCGACCACCGAGATCTACACCCTCTATCACACTCTTTCCCTACACGACGCTCTTCCGATCT
Truseq_P5_89	AATGATACGGCGACCACCGAGATCTACACCGACACACACACTCTTTCCCTACACGACGCTCTTCCGATCT
Truseq_P5_90	AATGATACGGCGACCACCGAGATCTACACCGGATTGCACACTCTTTCCCTACACGACGCTCTTCCGATCT
Truseq_P5_91	AATGATACGGCGACCACCGAGATCTACACCTAAGGTCACACTCTTTCCCTACACGACGCTCTTCCGATCT
Truseq_P5_92	AATGATACGGCGACCACCGAGATCTACACGAACAGGCACACTCTTTCCCTACACGACGCTCTTCCGATCT
Truseq_P5_93	AATGATACGGCGACCACCGAGATCTACACGACAGTGCACACTCTTTCCCTACACGACGCTCTTCCGATCT
Truseq_P5_94	AATGATACGGCGACCACCGAGATCTACACGAGTTAGCACACTCTTTCCCTACACGACGCTCTTCCGATCT
Truseq_P5_95	AATGATACGGCGACCACCGAGATCTACACGATGAATCACACTCTTTCCCTACACGACGCTCTTCCGATCT
Truseq_P5_96	AATGATACGGCGACCACCGAGATCTACACGCCAAGACACACTCTTTCCCTACACGACGCTCTTCCGATCT

## Sheet: Nextera_i7_index
Nextera_i7_index library PCR primer
Nextera_i7_701	CAAGCAGAAGACGGCATACGAGATTCGCCTTAGTCTCGTGGGCTCGG
Nextera_i7_702	CAAGCAGAAGACGGCATACGAGATCTAGTACGGTCTCGTGGGCTCGG
Nextera_i7_703	CAAGCAGAAGACGGCATACGAGATTTCTGCCTGTCTCGTGGGCTCGG
Nextera_i7_704	CAAGCAGAAGACGGCATACGAGATGCTCAGGAGTCTCGTGGGCTCGG
Nextera_i7_705	CAAGCAGAAGACGGCATACGAGATAGGAGTCCGTCTCGTGGGCTCGG
Nextera_i7_706	CAAGCAGAAGACGGCATACGAGATCATGCCTAGTCTCGTGGGCTCGG
Nextera_i7_707	CAAGCAGAAGACGGCATACGAGATGTAGAGAGGTCTCGTGGGCTCGG
Nextera_i7_708	CAAGCAGAAGACGGCATACGAGATCCTCTCTGGTCTCGTGGGCTCGG
Nextera_i7_709	CAAGCAGAAGACGGCATACGAGATAGCGTAGCGTCTCGTGGGCTCGG
Nextera_i7_710	CAAGCAGAAGACGGCATACGAGATCAGCCTCGGTCTCGTGGGCTCGG
Nextera_i7_711	CAAGCAGAAGACGGCATACGAGATTGCCTCTTGTCTCGTGGGCTCGG
Nextera_i7_712	CAAGCAGAAGACGGCATACGAGATTCCTCTACGTCTCGTGGGCTCGG
Nextera_i7_713	CAAGCAGAAGACGGCATACGAGATGGATGGAAGTCTCGTGGGCTCGG
Nextera_i7_714	CAAGCAGAAGACGGCATACGAGATATTGAGGCGTCTCGTGGGCTCGG
Nextera_i7_715	CAAGCAGAAGACGGCATACGAGATCGGATAGAGTCTCGTGGGCTCGG
Nextera_i7_716	CAAGCAGAAGACGGCATACGAGATTGGTAGACGTCTCGTGGGCTCGG
Nextera_i7_717	CAAGCAGAAGACGGCATACGAGATACCTGGTTGTCTCGTGGGCTCGG
Nextera_i7_718	CAAGCAGAAGACGGCATACGAGATCAGTTCTGGTCTCGTGGGCTCGG
Nextera_i7_719	CAAGCAGAAGACGGCATACGAGATTCGAACGTGTCTCGTGGGCTCGG
Nextera_i7_720	CAAGCAGAAGACGGCATACGAGATCGTTGCTTGTCTCGTGGGCTCGG
Nextera_i7_721	CAAGCAGAAGACGGCATACGAGATTACCGTTCGTCTCGTGGGCTCGG
Nextera_i7_722	CAAGCAGAAGACGGCATACGAGATTAGGTTGCGTCTCGTGGGCTCGG
Nextera_i7_723	CAAGCAGAAGACGGCATACGAGATGAGGCTAAGTCTCGTGGGCTCGG
Nextera_i7_724	CAAGCAGAAGACGGCATACGAGATCGACCATAGTCTCGTGGGCTCGG
