# Supplementary material for: Single-cell EpiChem jointly measures drug–chromatin binding and multimodal epigenome
Source: Nat Methods. 2024 Jul 18;21(9):1624–33. doi: 10.1038/s41592-024-02360-0 (PMC11399096; doi:10.1038/s41592-024-02360-0)
Supplement: Supplementary file 4 — Pairwise comparison between EpiChem and Chem-map in bulk assay. [file 41592_2024_2360_MOESM4_ESM.xlsx]

## Sheet: EpiChem and Chem-map data
Supplementary Table 2. Pairwise comparison between EpiChem and Chem-map in bulk assay.
Data source	Cell type	Targets	Cell number	Raw fragments	Mapping rate	Non-duplicated reads	Duplication rate	Peak num	Peak median height	FRiP	Peak number per 10M reads
Chem-map	K562	JQ1-btn	150000	124312402	0.2527	5409434	0.6065	34265	5.13567	0.264	2756.36
		BRD4	150000	64170128	0.5797	7449894	0.541348	45577	4.71812	0.3986	7102.53
in vitro (bulk EpiChem)	HGC27	BRD4	2000	7976909	0.95	9794580	0.2572	85209	3.47975	0.359	106820
	K562		2000	6389223	0.99	9164760	0.1603	88745	3.42008	0.6075	138898
in vitro (bulk EpiChem)	HGC27	JQ1-btn	2000	5963327	0.89	6464076	0.2842	75157	3.36394	0.2656	126032
	K562		2000	6376240	0.97	7059978	0.2301	96125	3.2307	0.4922	150755
in vivo (bulk EpiChem)	HGC27	JQ1-btn	2000	12829123	0.9408	7854210	0.5998	23694	4.89085	0.3312	18468.9
	K562	JQ1-btn	2000	12622859	0.9287	1214554	0.9252	33880	4.71586	0.4897	26840.2
