# Supplementary material for: Single-cell EpiChem jointly measures drug–chromatin binding and multimodal epigenome
Source: Nat Methods. 2024 Jul 18;21(9):1624–33. doi: 10.1038/s41592-024-02360-0 (PMC11399096; doi:10.1038/s41592-024-02360-0)
Supplement: Supplementary file 5 — The data quality of EpiChem and scEpiChem data. [file 41592_2024_2360_MOESM5_ESM.xlsx]

## Sheet: Data quality of EpiChem
Supplementary Table 3. The data quality of EpiChem and scEpiChem data.
The data quality of EpiChem data
In vitro & In vivo	Group	Raw fragments	Mapping rate（hg19）	Unique mapped reads（hg19）	Non-duplicated reads（hg19）	Duplication_rate（hg19）	Notes:
In vitro In situ ChIP protocol	HGC27_BRD4	7976909	0.95	131868726	9794580	0.2572
	K562_BRD4	6389223	0.99	10914256	9164760	0.1603
	HGC27_JQ1-btn	5963327	0.89	9030976	6464076	0.2842
	K562_JQ1-btn	6376240	0.97	9170016	7059978	0.2301
	HGC27_JQ1	1580439	0.88	2197534	23280	0.9894	Negative control
	K562_JQ1	1762960	0.86	2411194	33710	0.986	Negative control
	HGC27_biotin	1267725	0.9	1832114	17516	0.9904	Negative control
	K562_biotin	1837535	0.9	2617724	26748	0.9898	Negative control
In vitro Chem-map protocol	HGC27_biotin	5369367	0.3	2369782	35952	0.9848	Negative control
	K562_biotin	1828083	0.91	2594464	24568	0.9905	Negative control
	HGC27_JQ1-btn	8723798	0.97	14541436	6264574	0.5692
	K562_JQ1-btn	5782356	0.99	8976552	5475848	0.39
	HGC27_JQ1	8686029	0.3	3903510	41002	0.9895	Negative control
	K562_JQ1	1359799	0.92	1984390	22394	0.9887	Negative control
	CRC_THZ1-btn	51312966	0.9736	30509804	22311674	0.2687
	CRC_DOX-btn	45244178	0.9729	25147478	17936586	0.2867
In vivo	HGC27_5uM Bio-JQ1 treated 15 min	12829123	0.9408	19628104	7854210	0.5998
	HGC27_DMSO treated 15 min	3451297	0.9106	4892650	35578	0.9927	Negative control
	K562_5uM Bio-JQ1 treated 15 min	12622859	0.9287	16233722	1214554	0.9252
	K562_DMSO treated 15 min	4419838	0.8962	6262836	44230	0.9929	Negative control

## Sheet: scEpiChem_single_modality
The data quality of scEpiChem in single modality.
	Hg19/mm10	Group	Raw fragments	Mapping rate	Uni-mapped reads	Non-duplicated reads	Duplication rate	Single cell reads (median)
Single modality	hg19	JQ1-btn_K562/HGC27	303432053	0.4835	39519319	6672743	0.831152	4239
		H3K27me3_K562/HGC27	404612770	0.364	102749673	17030481	0.834253	3586
	mm10	JQ1-btn_mESC	303432053	0.5204	30982561	4472833	0.8556	4175
		H3K27me3_mESC	404612770	0.6479	35431725	3199591	0.9097	5329

## Sheet: scEpiChem_dual_modalities
The data quality of scEpiChem in dual modalities.
	Hg19/mm10	Group	Raw fragments	Mapping rate	Uni-mapped reads	Non-duplicated reads	Duplication rate	Single cell reads (median)
Dual modalities	hg19	K562/HGC27_JQ1	84907994	0.9577	17604392	12961251	0.263749	2174
		K562/HGC27_H3K27me3	47196137	0.9774	21282204	17166630	0.193381	5215
		CRC_molecule	314201037	0.8065	102472176	56720874	0.4465	2576
		CRC_H3K27ac	297740751	0.8829	197913795	124740830	0.3697	6130
		Day0_CRC_molecule	380642310	0.916	230224072	118065160	0.4871	1795
		Day0_CRC_H3K27ac	198959081	0.9335	71222916	48173558	0.3236	1345
		Day3_CRC_molecule	325270816	0.8659	139068571	74902998	0.4613	1781
		Day3_CRC_H3K27ac	152239600	0.8852	97158650	55871863	0.4249	1345
		Day5_CRC_molecule	355347832	0.8936	140989228	75002646	0.468	1711
		Day5_CRC_H3K27ac	112423337	0.902	61676305	30246398	0.5095	1313

## Sheet: scEpiChem_triple_modalities
The data quality of scEpiChem in triple modalities.
	Hg19/mm10	Group	Raw fragments	Mapping rate	Uni-mapped reads	Non-duplicated reads	Duplication rate	Single cell reads (median)
Triple modalities	hg19	K562_JQ1	92276248	0.9551	42956600	23846689	0.44	5750
		K562_BRD4	99487764	0.9486	45702099	26328702	0.42	4883
		K562_H3K27ac	238221916	0.9652	134362618	83637668	0.37	14802
Triple modalities		K562_JQ1	20506144	0.8157	3380260	2660944	0.2127	4175
		K562_BRD4	107918302	0.7862	14810561	12056579	0.1859	5158
		K562_ATAC	52569472	0.8278	11930836	10190350	0.1458	7603
Triple modalities		CRC_JQ1-btn	62569676	0.9583	29659119	18627589	0.3719	1507
		CRC_BRD4	91116722	0.9509	42769822	27645094	0.3536	2187
		CRC_ATAC	320350702	0.9667	177547780	118158376	0.3344	10268
