# Supplementary material for: Single-cell EpiChem jointly measures drug–chromatin binding and multimodal epigenome
Source: Nat Methods. 2024 Jul 18;21(9):1624–33. doi: 10.1038/s41592-024-02360-0 (PMC11399096; doi:10.1038/s41592-024-02360-0)
Supplement: Supplementary file 6 — Statistical source data. [file 41592_2024_2360_MOESM6_ESM.csv]

chr	start	end	strand	Stat
chr12	56391071	56391271	+	0
chr12	56401953	56402153	+	0
chr12	56420726	56420926	+	0
chr12	56436019	56436219	+	0
chr12	56474350	56474550	+	0
chr12	56512863	56513063	+	0
chr12	56521515	56521715	+	0
chr12	56551268	56551468	+	0
chr12	56617115	56617315	+	0
chr15	79165110	79165310	+	0
chr15	79223272	79223472	+	0
chr15	79266228	79266428	+	0
chr15	79288201	79288401	+	0
chr15	79704899	79705099	+	0
chr15	80104201	80104401	+	0
chr15	80351886	80352086	+	0
chr12	56637793	56637993	+	0
chr12	56709449	56709649	+	0
chr12	56730068	56730268	+	0
chr12	56741628	56741828	+	0
chr12	56826256	56826456	+	0
chr12	56870589	56870789	+	0
chr12	56888195	56888395	+	0
chr15	80444689	80444889	+	0
chr15	80870219	80870419	+	0
chr15	80907767	80907967	+	0
chr15	81152750	81152950	+	0
chr15	81282115	81282315	+	0
chr15	81294018	81294218	+	0
chr15	81557513	81557713	+	0
chr15	82177951	82178151	+	0
chr15	82336726	82336926	+	0
chr15	82502757	82502957	+	0
chr12	56953401	56953601	+	0
chr12	56987913	56988113	+	0
chr12	57023655	57023855	+	0
chr12	57030300	57030500	+	0
chr12	57036311	57036511	+	0
chr12	57082163	57082363	+	0
chr12	57119018	57119218	+	0
chr12	57400942	57401142	+	0
chr12	57423186	57423386	+	0
chr15	83315975	83316175	+	0
chr15	83357953	83358153	+	0
chr15	83433727	83433927	+	0
chr15	83501915	83502115	+	0
chr15	83587001	83587201	+	0
chr15	83775994	83776194	+	0
chr15	84323316	84323516	+	0
chr15	85180433	85180633	+	0
chr15	85199068	85199268	+	0
chr12	57487089	57487289	+	0
chr12	57521681	57521881	+	0
chr12	57540490	57540690	+	0
chr12	57566851	57567051	+	0
chr12	57578331	57578531	+	0
chr12	57591086	57591286	+	0
chr12	57620218	57620418	+	0
chr12	57852556	57852756	+	0
chr12	57914924	57915124	+	0
chr4	88445000	88445200	+	0
chr4	89160942	89161142	+	0
chr4	89205068	89205268	+	0
chr4	89696595	89696795	+	0
chr4	89744704	89744904	+	0
chr4	89802116	89802316	+	0
chr4	90463280	90463480	+	0
chr4	90528667	90528867	+	0
chr21	38364191	38364391	+	0
chr21	38434641	38434841	+	0
chr21	38739653	38739853	+	0
chr21	39493515	39493715	+	0
chr21	39707638	39707838	+	0
chr21	39752645	39752845	+	0
chr21	40493507	40493707	+	0
chr4	90674519	90674719	+	0
chr4	91038826	91039026	+	0
chr4	91051787	91051987	+	0
chr4	91720187	91720387	+	0
chr4	95128911	95129111	+	0
chr4	95307812	95308012	+	0
chr4	95679559	95679759	+	0
chr4	95704921	95705121	+	0
chr4	95921982	95922182	+	0
chr21	40754866	40755066	+	0
chr21	41238246	41238446	+	0
chr21	42462979	42463179	+	0
chr21	42632401	42632601	+	0
chr21	42847391	42847591	+	0
chr21	42876432	42876632	+	0
chr21	43051082	43051282	+	0
chr21	43099353	43099553	+	0
chr21	43133956	43134156	+	0
chr4	99064053	99064253	+	0
chr4	100009757	100009957	+	0
chr4	100573944	100574144	+	0
chr4	100706069	100706269	+	0
chr4	100815306	100815506	+	0
chr4	100871264	100871464	+	0
chr4	101111470	101111670	+	0
chr4	101334985	101335185	+	0
chr4	102269170	102269370	+	0
chr21	43147275	43147475	+	0
chr21	43175615	43175815	+	0
chr21	43192624	43192824	+	0
chr21	43372797	43372997	+	0
chr21	43430815	43431015	+	0
chr21	43545770	43545970	+	0
chr21	43613815	43614015	+	0
chr21	43698843	43699043	+	0
chr4	102964414	102964614	+	0
chr4	103423079	103423279	+	0
chr4	103756065	103756265	+	0
chr4	106524654	106524854	+	0
chr4	106639557	106639757	+	0
chr4	107013685	107013885	+	0
chr4	108500563	108500763	+	0
chr4	108852566	108852766	+	0
chr21	43711854	43712054	+	0
chr21	43732479	43732679	+	0
chr21	43791500	43791700	+	0
chr21	43916422	43916622	+	0
chr21	43944755	43944955	+	0
chr21	43968428	43968628	+	0
chr21	44070596	44070796	+	0
chr21	44086081	44086281	+	0
chr21	44179436	44179636	+	0
chr21	44280019	44280219	+	0
chr4	109091544	109091744	+	0
chr4	110173366	110173566	+	0
chr4	111508739	111508939	+	0
chr4	111544354	111544554	+	0
chr4	111558974	111559174	+	0
chr4	112320022	112320222	+	0
chr4	113152853	113153053	+	0
chr4	113205424	113205624	+	0
chr4	114683303	114683503	+	0
chr4	117279250	117279450	+	0
chr21	44299625	44299825	+	0
chr21	44394734	44394934	+	0
chr21	44436148	44436348	+	0
chr21	44466098	44466298	+	0
chr21	44476718	44476918	+	0
chr21	44591170	44591370	+	0
chr21	44613677	44613877	+	0
chr21	44798074	44798274	+	0
chr21	44819464	44819664	+	0
chr4	119511330	119511530	+	0
chr4	119757070	119757270	+	0
chr4	120133793	120133993	+	0
chr4	122618165	122618365	+	0
chr4	122702508	122702708	+	0
chr4	123653451	123653651	+	0
chr4	128703141	128703341	+	0
chr4	129300990	129301190	+	0
chr21	44830412	44830612	+	0
chr21	44846972	44847172	+	0
chr21	44861184	44861384	+	0
chr21	44872857	44873057	+	0
chr21	44882870	44883070	+	0
chr21	45022574	45022774	+	0
chr21	45045668	45045868	+	0
chr21	45138994	45139194	+	0
chr21	45154313	45154513	+	0
chr21	45189219	45189419	+	0
chr4	129422475	129422675	+	0
chr4	129438775	129438975	+	0
chr4	129522539	129522739	+	0
chr4	129732004	129732204	+	0
chr4	130053623	130053823	+	0
chr4	130415708	130415908	+	0
chr4	132020339	132020539	+	0
chr4	134853063	134853263	+	0
chr4	137839949	137840149	+	0
chr21	45222880	45223080	+	0
chr21	45234783	45234983	+	0
chr21	45280608	45280808	+	0
chr21	45286292	45286492	+	0
chr21	45342544	45342744	+	0
chr21	45379233	45379433	+	0
chr21	45548572	45548772	+	0
chr21	45558708	45558908	+	0
chr21	45570648	45570848	+	0
chr4	139443689	139443889	+	0
chr4	140004337	140004537	+	0
chr4	140216763	140216963	+	0
chr4	140476774	140476974	+	0
chr4	141172548	141172748	+	0
chr4	141294660	141294860	+	0
chr4	141348761	141348961	+	0
chr4	141678003	141678203	+	0
chr4	143394852	143395052	+	0
chr21	45580530	45580730	+	0
chr21	45590499	45590699	+	0
chr21	45613512	45613712	+	0
chr21	45662132	45662332	+	0
chr21	45670427	45670627	+	0
chr21	45699740	45699940	+	0
chr21	45713449	45713649	+	0
chr21	45737365	45737565	+	0
chr21	45746021	45746221	+	0
chr21	45789024	45789224	+	0
chr4	143407103	143407303	+	0
chr4	146019652	146019852	+	0
chr4	147164706	147164906	+	0
chr4	147467658	147467858	+	0
chr4	147941208	147941408	+	0
chr4	148079346	148079546	+	0
chr4	148562317	148562517	+	0
chr4	148653683	148653883	+	0
chr4	148721455	148721655	+	0
chr4	148950790	148950990	+	0
chr21	45797346	45797546	+	0
chr21	45845064	45845264	+	0
chr21	45854445	45854645	+	0
chr21	45900245	45900445	+	0
chr21	45937618	45937818	+	0
chr21	45972646	45972846	+	0
chr21	45988616	45988816	+	0
chr21	46032112	46032312	+	0
chr21	46178530	46178730	+	0
chr21	46187043	46187243	+	0
chr4	149771299	149771499	+	0
chr4	151454725	151454925	+	0
chr4	151825012	151825212	+	0
chr4	152020594	152020794	+	0
chr4	152157358	152157558	+	0
chr4	152641187	152641387	+	0
chr4	153451044	153451244	+	0
chr4	154004639	154004839	+	0
chr4	154074337	154074537	+	0
chr21	46198833	46199033	+	0
chr21	46236870	46237070	+	0
chr21	46258378	46258578	+	0
chr21	46293650	46293850	+	0
chr21	46308935	46309135	+	0
chr21	46317741	46317941	+	0
chr21	46326413	46326613	+	0
chr21	46340680	46340880	+	0
chr21	46349292	46349492	+	0
chr21	46374037	46374237	+	0
chr1	223210519	223210719	+	0
chr1	223316345	223316545	+	0
chr1	223363018	223363218	+	0
chr1	223567673	223567873	+	0
chr1	223949361	223949561	+	0
chr1	224034432	224034632	+	0
chr1	224390710	224390910	+	0
chr1	224537434	224537634	+	0
chr1	224544461	224544661	+	0
chr1	224622858	224623058	+	0
chr1	224691263	224691463	+	0
chr1	224697493	224697693	+	0
chr1	224907795	224907995	+	0
chr1	224921387	224921587	+	0
chr1	225117426	225117626	+	0
chr1	225617339	225617539	+	0
chr1	225625558	225625758	+	0
chr1	225657509	225657709	+	0
chr1	225842989	225843189	+	0
chr1	225925453	225925653	+	0
chr1	225955073	225955273	+	0
chr1	225965209	225965409	+	0
chr1	226005152	226005352	+	0
chr1	226026146	226026346	+	0
chr1	226038572	226038772	+	0
chr1	226053412	226053612	+	0
chr1	226069116	226069316	+	0
chr1	226085989	226086189	+	0
chr1	226093009	226093209	+	0
chr1	226110759	226110959	+	0
chr1	226129608	226129808	+	0
chr1	226156661	226156861	+	0
chr1	226203526	226203726	+	0
chr1	226308663	226308863	+	0
chr1	226374434	226374634	+	0
chr1	226402892	226403092	+	0
chr1	226499853	226500053	+	0
chr1	226537207	226537407	+	0
chr1	226593562	226593762	+	0
chr1	226778555	226778755	+	0
chr1	226792336	226792536	+	0
chr1	226816172	226816372	+	0
chr1	226828809	226829009	+	0
chr1	226840764	226840964	+	0
chr1	226873234	226873434	+	0
chr1	226891061	226891261	+	0
chr1	226899552	226899752	+	0
chr1	226916210	226916410	+	0
chr1	226925911	226926111	+	0
chr1	227003026	227003226	+	0
chr1	227014209	227014409	+	0
chr1	227090121	227090321	+	0
chr1	227129594	227129794	+	0
chr1	227170142	227170342	+	0
chr1	227506337	227506537	+	0
chr1	227748094	227748294	+	0
chr1	227918716	227918916	+	0
chr1	227928285	227928485	+	0
chr1	227956751	227956951	+	0
chr1	227976215	227976415	+	0
chr1	228076760	228076960	+	0
chr1	228083985	228084185	+	0
chr1	228091201	228091401	+	0
chr1	228102618	228102818	+	0
chr1	228109433	228109633	+	0
chr1	228116036	228116236	+	0
chr1	228126496	228126696	+	0
chr1	228133316	228133516	+	0
chr1	228195453	228195653	+	0
chr1	228219432	228219632	+	0
chr1	228249632	228249832	+	0
chr1	228265061	228265261	+	0
chr1	228292166	228292366	+	0
chr1	228345412	228345612	+	0
chr1	228370813	228371013	+	0
chr1	228398323	228398523	+	0
chr1	228465522	228465722	+	0
chr1	228503269	228503469	+	0
chr1	228524432	228524632	+	0
chr1	228552165	228552365	+	0
chr1	228561761	228561961	+	0
chr1	228579409	228579609	+	0
chr1	228594755	228594955	+	0
chr1	228604200	228604400	+	0
chr1	228645844	228646044	+	0
chr1	228665489	228665689	+	0
chr1	228676426	228676626	+	0
chr1	228757835	228758035	+	0
chr1	228783122	228783322	+	0
chr1	228878413	228878613	+	0
chr1	228976796	228976996	+	0
chr1	229034419	229034619	+	0
chr1	229195790	229195990	+	0
chr1	229228790	229228990	+	0
chr1	229279554	229279754	+	0
chr2	75781341	75781541	+	0
chr2	75789245	75789445	+	0
chr2	75833495	75833695	+	0
chr2	75858271	75858471	+	0
chr2	75875701	75875901	+	0
chr2	75903623	75903823	+	0
chr2	76001260	76001460	+	0
chr2	78928714	78928914	+	0
chr19	3206236	3206436	+	0
chr19	3234826	3235026	+	0
chr19	3274783	3274983	+	0
chr19	3285284	3285484	+	0
chr19	3306637	3306837	+	0
chr19	3345255	3345455	+	0
chr19	3360532	3360732	+	0
chr19	3368785	3368985	+	0
chr19	3386735	3386935	+	0
chr19	3397729	3397929	+	0
chr2	79620974	79621174	+	0
chr2	80281653	80281853	+	0
chr2	80735060	80735260	+	0
chr2	81231837	81232037	+	0
chr2	81694432	81694632	+	0
chr2	81708757	81708957	+	0
chr2	81992908	81993108	+	0
chr2	82554662	82554862	+	0
chr2	83103034	83103234	+	0
chr19	3455672	3455872	+	0
chr19	3478766	3478966	+	0
chr19	3492579	3492779	+	0
chr19	3531693	3531893	+	0
chr19	3572820	3573020	+	0
chr19	3606531	3606731	+	0
chr19	3616577	3616777	+	0
chr19	3627135	3627335	+	0
chr19	3671709	3671909	+	0
chr2	84661711	84661911	+	0
chr2	85026599	85026799	+	0
chr2	85051102	85051302	+	0
chr2	85123667	85123867	+	0
chr2	85140352	85140552	+	0
chr2	85147402	85147602	+	0
chr2	85166841	85167041	+	0
chr2	85181608	85181808	+	0
chr2	85198905	85199105	+	0
chr19	3722756	3722956	+	0
chr19	3752676	3752876	+	0
chr19	3785462	3785662	+	0
chr19	3818963	3819163	+	0
chr19	3825075	3825275	+	0
chr19	3868137	3868337	+	0
chr19	3886953	3887153	+	0
chr2	85219060	85219260	+	0
chr2	85389141	85389341	+	0
chr2	85443228	85443428	+	0
chr2	85458749	85458949	+	0
chr2	85503170	85503370	+	0
chr2	85523139	85523339	+	0
chr2	85582113	85582313	+	0
chr2	85624191	85624391	+	0
chr2	85642491	85642691	+	0
chr19	3938710	3938910	+	0
chr19	3950128	3950328	+	0
chr19	3966511	3966711	+	0
chr19	3980432	3980632	+	0
chr19	4007395	4007595	+	0
chr19	4015224	4015424	+	0
chr19	4028717	4028917	+	0
chr19	4036419	4036619	+	0
chr19	4062667	4062867	+	0
chr19	4075915	4076115	+	0
chr2	85664937	85665137	+	0
chr2	85683132	85683332	+	0
chr2	85729302	85729502	+	0
chr2	85766334	85766534	+	0
chr2	85776016	85776216	+	0
chr2	85804749	85804949	+	0
chr2	85822710	85822910	+	0
chr2	85839748	85839948	+	0
chr2	85892480	85892680	+	0
chr19	4082070	4082270	+	0
chr19	4094781	4094981	+	0
chr19	4103669	4103869	+	0
chr19	4182693	4182893	+	0
chr19	4229375	4229575	+	0
chr19	4250324	4250524	+	0
chr19	4304091	4304291	+	0
chr19	4325698	4325898	+	0
chr19	4340687	4340887	+	0
chr19	4364043	4364243	+	0
chr2	85900290	85900490	+	0
chr2	85906333	85906533	+	0
chr2	85922094	85922294	+	0
chr2	85957121	85957321	+	0
chr2	85968474	85968674	+	0
chr2	85984265	85984465	+	0
chr2	85996149	85996349	+	0
chr2	86005753	86005953	+	0
chr2	86015938	86016138	+	0
chr2	86025336	86025536	+	0
chr19	4402325	4402525	+	0
chr19	4445943	4446143	+	0
chr19	4453379	4453579	+	0
chr19	4471609	4471809	+	0
chr19	4477214	4477414	+	0
chr19	4493591	4493791	+	0
chr19	4505013	4505213	+	0
chr19	4518327	4518527	+	0
chr19	4541701	4541901	+	0
chr2	86041971	86042171	+	0
chr2	86055892	86056092	+	0
chr2	86079742	86079942	+	0
chr2	86116366	86116566	+	0
chr2	86204663	86204863	+	0
chr2	86224622	86224822	+	0
chr2	86254547	86254747	+	0
chr2	86261705	86261905	+	0
chr19	4556279	4556479	+	0
chr19	4579616	4579816	+	0
chr19	4597337	4597537	+	0
chr19	4607214	4607414	+	0
chr19	4641046	4641246	+	0
chr19	4651517	4651717	+	0
chr19	4674916	4675116	+	0
chr19	4690792	4690992	+	0
chr19	4724779	4724979	+	0
chr19	4791370	4791570	+	0
chr2	86315675	86315875	+	0
chr2	86333004	86333204	+	0
chr2	86381784	86381984	+	0
chr2	86422321	86422521	+	0
chr2	86459555	86459755	+	0
chr2	86467486	86467686	+	0
chr2	86475754	86475954	+	0
chr2	86482609	86482809	+	0
chr2	86668775	86668975	+	0
chr2	86790618	86790818	+	0
chr19	4800523	4800723	+	0
chr19	4808991	4809191	+	0
chr19	4830319	4830519	+	0
chr19	4868903	4869103	+	0
chr19	4955398	4955598	+	0
chr19	4968525	4968725	+	0
chr19	4981886	4982086	+	0
chr19	5013588	5013788	+	0
chr19	5023292	5023492	+	0
chr19	5050402	5050602	+	0
chr2	86975015	86975215	+	0
chr2	87017691	87017891	+	0
chr2	87034843	87035043	+	0
chr2	87054304	87054504	+	0
chr2	87582760	87582960	+	0
chr2	87603906	87604106	+	0
chr2	87645075	87645275	+	0
chr2	88355025	88355225	+	0
chr19	5094123	5094323	+	0
chr19	5103494	5103694	+	0
chr19	5117637	5117837	+	0
chr19	5133534	5133734	+	0
chr19	5149976	5150176	+	0
chr19	5208045	5208245	+	0
chr19	5215826	5216026	+	0
chr19	5225756	5225956	+	0
chr19	5293677	5293877	+	0
chr2	88399414	88399614	+	0
chr2	88409530	88409730	+	0
chr2	88471695	88471895	+	0
chr2	88478746	88478946	+	0
chr2	88509495	88509695	+	0
chr2	88751333	88751533	+	0
chr2	88796238	88796438	+	0
chr2	88824366	88824566	+	0
chr2	88959243	88959443	+	0
chr19	5437066	5437266	+	0
chr19	5455525	5455725	+	0
chr19	5544151	5544351	+	0
chr19	5689331	5689531	+	0
chr19	5709344	5709544	+	0
chr19	5719397	5719597	+	0
chr19	5730628	5730828	+	0
chr19	5774421	5774621	+	0
chr8	126834291	126834491	+	0
chr8	126841034	126841234	+	0
chr8	126851422	126851622	+	0
chr8	126864662	126864862	+	0
chr8	126900332	126900532	+	0
chr8	126910096	126910296	+	0
chr8	126920718	126920918	+	0
chr8	126954584	126954784	+	0
chr8	126987886	126988086	+	0
chr7	73031683	73031883	+	0
chr7	73041860	73042060	+	0
chr7	73061774	73061974	+	0
chr7	73080732	73080932	+	0
chr7	73117892	73118092	+	0
chr7	73135601	73135801	+	0
chr7	73153106	73153306	+	0
chr7	73243969	73244169	+	0
chr7	73255256	73255456	+	0
chr7	73263605	73263805	+	0
chr8	127004699	127004899	+	0
chr8	127013412	127013612	+	0
chr8	127020476	127020676	+	0
chr8	127026136	127026336	+	0
chr8	127032502	127032702	+	0
chr8	127052483	127052683	+	0
chr8	127078744	127078944	+	0
chr8	127094285	127094485	+	0
chr8	127099908	127100108	+	0
chr8	127109763	127109963	+	0
chr7	73303708	73303908	+	0
chr7	73318422	73318622	+	0
chr7	73428880	73429080	+	0
chr7	73450361	73450561	+	0
chr7	73475225	73475425	+	0
chr7	73491468	73491668	+	0
chr7	73507532	73507732	+	0
chr7	73621964	73622164	+	0
chr7	73631923	73632123	+	0
chr7	73703161	73703361	+	0
chr8	127122841	127123041	+	0
chr8	127142392	127142592	+	0
chr8	127161357	127161557	+	0
chr8	127184782	127184982	+	0
chr8	127239414	127239614	+	0
chr8	127255743	127255943	+	0
chr8	127281107	127281307	+	0
chr8	127295160	127295360	+	0
chr8	127301840	127302040	+	0
chr8	127311938	127312138	+	0
chr7	73719231	73719431	+	0
chr7	73727770	73727970	+	0
chr7	73739182	73739382	+	0
chr7	73774571	73774771	+	0
chr7	73842156	73842356	+	0
chr7	73871588	73871788	+	0
chr7	73880790	73880990	+	0
chr7	73892746	73892946	+	0
chr7	73920939	73921139	+	0
chr7	73929869	73930069	+	0
chr8	127334392	127334592	+	0
chr8	127348671	127348871	+	0
chr8	127364745	127364945	+	0
chr8	127389718	127389918	+	0
chr8	127408525	127408725	+	0
chr8	127421717	127421917	+	0
chr8	127438022	127438222	+	0
chr8	127451878	127452078	+	0
chr8	127464620	127464820	+	0
chr8	127479139	127479339	+	0
chr7	73941124	73941324	+	0
chr7	73969803	73970003	+	0
chr7	73983220	73983420	+	0
chr7	74010260	74010460	+	0
chr7	74020128	74020328	+	0
chr7	74050450	74050650	+	0
chr7	74072322	74072522	+	0
chr7	74489634	74489834	+	0
chr7	75115405	75115605	+	0
chr7	75268008	75268208	+	0
chr1	855425	855625	+	0
chr1	874465	874665	+	0
chr1	890425	890625	+	0
chr1	906209	906409	+	0
chr1	915759	915959	+	0
chr1	935771	935971	+	0
chr1	941635	941835	+	0
chr1	978242	978442	+	0
chr8	127491234	127491434	+	0
chr8	127508961	127509161	+	0
chr8	127520870	127521070	+	0
chr8	127545137	127545337	+	0
chr8	127557021	127557221	+	0
chr8	127570364	127570564	+	0
chr8	127588380	127588580	+	0
chr8	127604551	127604751	+	0
chr8	127614232	127614432	+	0
chr7	75278790	75278990	+	0
chr7	75368409	75368609	+	0
chr7	75420616	75420816	+	0
chr7	75476936	75477136	+	0
chr7	75508885	75509085	+	0
chr7	75528155	75528355	+	0
chr7	75567495	75567695	+	0
chr7	75580499	75580699	+	0
chr7	75613979	75614179	+	0
chr8	127641864	127642064	+	0
chr8	127647921	127648121	+	0
chr8	127661970	127662170	+	0
chr8	127683767	127683967	+	0
chr8	127708924	127709124	+	0
chr8	127734990	127735190	+	0
chr8	127747114	127747314	+	0
chr8	127756514	127756714	+	0
chr8	127786708	127786908	+	0
chr8	127807909	127808109	+	0
chr7	75666704	75666904	+	0
chr7	75701728	75701928	+	0
chr7	75895614	75895814	+	0
chr7	75909057	75909257	+	0
chr7	75915844	75916044	+	0
chr7	75946086	75946286	+	0
chr7	75988756	75988956	+	0
chr8	127843306	127843506	+	0
chr8	127863229	127863429	+	0
chr8	127884030	127884230	+	0
chr8	127917400	127917600	+	0
chr8	127926723	127926923	+	0
chr8	127947369	127947569	+	0
chr8	127966296	127966496	+	0
chr8	127983502	127983702	+	0
chr8	127990951	127991151	+	0
chr7	76009251	76009451	+	0
chr7	76024669	76024869	+	0
chr7	76033562	76033762	+	0
chr7	76136528	76136728	+	0
chr7	76944534	76944734	+	0
chr7	76957486	76957686	+	0
chr7	76967859	76968059	+	0
chr7	77115701	77115901	+	0
chr7	77166366	77166566	+	0
chr7	77325726	77325926	+	0
chr8	128001544	128001744	+	0
chr8	128015713	128015913	+	0
chr8	128023902	128024102	+	0
chr8	128033255	128033455	+	0
chr8	128081018	128081218	+	0
chr8	128090806	128091006	+	0
chr8	128115772	128115972	+	0
chr8	128125746	128125946	+	0
chr8	128131205	128131405	+	0
chr7	77427648	77427848	+	0
chr7	77451300	77451500	+	0
chr7	77484419	77484619	+	0
chr7	77619519	77619719	+	0
chr7	77634128	77634328	+	0
chr7	78900440	78900640	+	0
chr7	78951919	78952119	+	0
chr7	78983410	78983610	+	0
chr7	79081503	79081703	+	0
chr7	79409763	79409963	+	0
chr8	128140942	128141142	+	0
chr8	128171875	128172075	+	0
chr8	128194932	128195132	+	0
chr8	128209696	128209896	+	0
chr8	128222890	128223090	+	0
chr8	128236357	128236557	+	0
chr8	128255025	128255225	+	0
chr8	128267114	128267314	+	0
chr8	128283810	128284010	+	0
chr8	128302943	128303143	+	0
chr7	79551567	79551767	+	0
chr7	79764656	79764856	+	0
chr7	80204226	80204426	+	0
chr7	80351582	80351782	+	0
chr7	80396085	80396285	+	0
chr7	80417648	80417848	+	0
chr7	80676826	80677026	+	0
chr7	80924328	80924528	+	0
chr7	81108295	81108495	+	0
chr7	81139492	81139692	+	0
chr8	128324213	128324413	+	0
chr8	128336137	128336337	+	0
chr8	128347921	128348121	+	0
chr8	128355292	128355492	+	0
chr8	128366416	128366616	+	0
chr8	128383883	128384083	+	0
chr8	128389801	128390001	+	0
chr8	128405593	128405793	+	0
chr8	128421198	128421398	+	0
chr8	128440080	128440280	+	0
chr7	81354847	81355047	+	0
chr7	81831780	81831980	+	0
chr7	83493716	83493916	+	0
chr7	83503077	83503277	+	0
chr7	83556471	83556671	+	0
chr7	83673315	83673515	+	0
chr7	83779886	83780086	+	0
chr7	84377675	84377875	+	0
chr15	85265762	85265962	+	0
chr15	85400804	85401004	+	0
chr15	85473234	85473434	+	0
chr15	85498759	85498959	+	0
chr15	85524187	85524387	+	0
chr15	86162308	86162508	+	0
chr15	86337929	86338129	+	0
chr12	57940123	57940323	+	0
chr12	58005594	58005794	+	0
chr12	58087648	58087848	+	0
chr12	58120891	58121091	+	0
chr12	58165876	58166076	+	0
chr12	58176885	58177085	+	0
chr12	58240942	58241142	+	0
chr12	58258920	58259120	+	0
chr12	58266158	58266358	+	0
chr12	58285911	58286111	+	0
chr15	86479668	86479868	+	0
chr15	88795421	88795621	+	0
chr15	89182426	89182626	+	0
chr15	89226581	89226781	+	0
chr15	89440027	89440227	+	0
chr15	89448887	89449087	+	0
chr15	89462202	89462402	+	0
chr15	89536484	89536684	+	0
chr15	89560856	89561056	+	0
chr15	89878318	89878518	+	0
chr12	59990039	59990239	+	0
chr12	62860588	62860788	+	0
chr12	63123873	63124073	+	0
chr12	64173723	64173923	+	0
chr12	64616366	64616566	+	0
chr12	64798313	64798513	+	0
chr12	65152990	65153190	+	0
chr12	65297644	65297844	+	0
chr12	65645399	65645599	+	0
chr15	89975539	89975739	+	0
chr15	89990608	89990808	+	0
chr15	90004998	90005198	+	0
chr15	90012849	90013049	+	0
chr15	90118598	90118798	+	0
chr15	90174330	90174530	+	0
chr15	90208149	90208349	+	0
chr15	90286194	90286394	+	0
chr15	90293269	90293469	+	0
chr15	90313625	90313825	+	0
chr12	65926144	65926344	+	0
chr12	67662512	67662712	+	0
chr12	68042141	68042341	+	0
chr12	69046523	69046723	+	0
chr12	69287714	69287914	+	0
chr12	70400333	70400533	+	0
chr12	71419776	71419976	+	0
chr12	72057679	72057879	+	0
chr12	74617779	74617979	+	0
chr15	90336033	90336233	+	0
chr15	90346584	90346784	+	0
chr15	90357146	90357346	+	0
chr15	90369076	90369276	+	0
chr15	90448080	90448280	+	0
chr15	90455965	90456165	+	0
chr15	90552767	90552967	+	0
chr15	90586153	90586353	+	0
chr15	90701469	90701669	+	0
chr12	75784974	75785174	+	0
chr12	77454360	77454560	+	0
chr12	78337170	78337370	+	0
chr12	78467853	78468053	+	0
chr12	78494952	78495152	+	0
chr12	79215773	79215973	+	0
chr12	79897074	79897274	+	0
chr12	80083618	80083818	+	0
chr12	80328948	80329148	+	0
chr12	81170729	81170929	+	0
chr15	90734463	90734663	+	0
chr15	90764749	90764949	+	0
chr15	90776786	90776986	+	0
chr15	90798732	90798932	+	0
chr15	90836713	90836913	+	0
chr15	91031893	91032093	+	0
chr15	91073452	91073652	+	0
chr15	91208414	91208614	+	0
chr15	91260244	91260444	+	0
chr12	82752483	82752683	+	0
chr12	82947377	82947577	+	0
chr12	83122639	83122839	+	0
chr12	83552154	83552354	+	0
chr12	84491057	84491257	+	0
chr12	88611810	88612010	+	0
chr12	90305790	90305990	+	0
chr12	90484737	90484937	+	0
chr12	90547115	90547315	+	0
chr12	92539796	92539996	+	0
chr15	91428214	91428414	+	0
chr15	91434684	91434884	+	0
chr15	91463168	91463368	+	0
chr15	91476914	91477114	+	0
chr15	91500172	91500372	+	0
chr15	91536460	91536660	+	0
chr15	92099304	92099504	+	0
chr15	92396327	92396527	+	0
chr15	92869681	92869881	+	0
chr15	93179691	93179891	+	0
chr12	93322920	93323120	+	0
chr12	93964325	93964525	+	0
chr12	94077094	94077294	+	0
chr12	94853631	94853831	+	0
chr12	95471803	95472003	+	0
chr12	95611641	95611841	+	0
chr12	95899297	95899497	+	0
chr12	96429419	96429619	+	0
chr12	96883399	96883599	+	0
chr12	99731784	99731984	+	0
chr15	93349178	93349378	+	0
chr15	93358335	93358535	+	0
chr15	93369041	93369241	+	0
chr15	93385188	93385388	+	0
chr15	93425544	93425744	+	0
chr15	93569654	93569854	+	0
chr15	93578148	93578348	+	0
chr15	93594406	93594606	+	0
chr12	100338190	100338390	+	0
chr12	100593963	100594163	+	0
chr12	100660774	100660974	+	0
chr12	101502933	101503133	+	0
chr12	102270860	102271060	+	0
chr12	102686301	102686501	+	0
chr12	104323721	104323921	+	0
chr15	93611809	93612009	+	0
chr15	94678129	94678329	+	0
chr15	98503648	98503848	+	0
chr15	98652988	98653188	+	0
chr15	98929787	98929987	+	0
chr15	99028078	99028278	+	0
chr15	99191536	99191736	+	0
chr15	99263468	99263668	+	0
chr15	99558522	99558722	+	0
chr15	99638285	99638485	+	0
chr12	104736924	104737124	+	0
chr12	105048148	105048348	+	0
chr12	105501613	105501813	+	0
chr12	105816623	105816823	+	0
chr12	105952291	105952491	+	0
chr12	106504730	106504930	+	0
chr12	106751410	106751610	+	0
chr12	106977538	106977738	+	0
chr12	107167977	107168177	+	0
chr15	99646143	99646343	+	0
chr15	99661458	99661658	+	0
chr15	99678912	99679112	+	0
chr15	99708968	99709168	+	0
chr15	99955363	99955563	+	0
chr15	99965792	99965992	+	0
chr15	99993469	99993669	+	0
chr15	100026736	100026936	+	0
chr12	107487486	107487686	+	0
chr12	108041978	108042178	+	0
chr12	108908989	108909189	+	0
chr12	108997178	108997378	+	0
chr12	109003689	109003889	+	0
chr12	109023111	109023311	+	0
chr12	109069652	109069852	+	0
chr12	109084810	109085010	+	0
chr15	100037595	100037795	+	0
chr15	100105575	100105775	+	0
chr15	100282022	100282222	+	0
chr15	100468873	100469073	+	0
chr15	100510938	100511138	+	0
chr15	100525186	100525386	+	0
chr15	100548831	100549031	+	0
chr15	100795860	100796060	+	0
chr15	100881787	100881987	+	0
chr12	109548991	109549191	+	0
chr12	109569172	109569372	+	0
chr12	109586124	109586324	+	0
chr12	109702572	109702772	+	0
chr12	109729457	109729657	+	0
chr12	109871346	109871546	+	0
chr12	110358355	110358555	+	0
chr12	110939748	110939948	+	0
chr12	111020310	111020510	+	0
chr12	111225291	111225491	+	0
chr4	154409194	154409394	+	0
chr4	154683384	154683584	+	0
chr4	154714294	154714494	+	0
chr4	155368972	155369172	+	0
chr4	155612952	155613152	+	0
chr4	156297925	156298125	+	0
chr4	156513192	156513392	+	0
chr4	156550396	156550596	+	0
chr21	46410674	46410874	+	0
chr21	46423133	46423333	+	0
chr21	46723667	46723867	+	0
chr21	46737888	46738088	+	0
chr21	46746425	46746625	+	0
chr21	46770863	46771063	+	0
chr21	46783785	46783985	+	0
chr21	46813844	46814044	+	0
chr4	156588199	156588399	+	0
chr4	156596878	156597078	+	0
chr4	157119751	157119951	+	0
chr4	157645889	157646089	+	0
chr4	157761694	157761894	+	0
chr4	157850185	157850385	+	0
chr4	157872562	157872762	+	0
chr4	157964307	157964507	+	0
chr4	159586132	159586332	+	0
chr21	46841026	46841226	+	0
chr21	46871157	46871357	+	0
chr21	46880059	46880259	+	0
chr21	46916374	46916574	+	0
chr21	46926250	46926450	+	0
chr21	46962477	46962677	+	0
chr21	46972653	46972853	+	0
chr21	47240036	47240236	+	0
chr21	47300720	47300920	+	0
chr21	47364140	47364340	+	0
chr4	159593238	159593438	+	0
chr4	159644819	159645019	+	0
chr4	159689944	159690144	+	0
chr4	159918406	159918606	+	0
chr4	160024716	160024916	+	0
chr4	160311403	160311603	+	0
chr4	163414596	163414796	+	0
chr4	163704497	163704697	+	0
chr4	163918211	163918411	+	0
chr21	47371059	47371259	+	0
chr21	47394223	47394423	+	0
chr21	47456088	47456288	+	0
chr21	47470704	47470904	+	0
chr21	47484892	47485092	+	0
chr21	47498257	47498457	+	0
chr21	47558385	47558585	+	0
chr21	47564779	47564979	+	0
chr21	47573151	47573351	+	0
chr4	164089212	164089412	+	0
chr4	164415406	164415606	+	0
chr4	166138604	166138804	+	0
chr4	166850291	166850491	+	0
chr4	168937705	168937905	+	0
chr4	169461168	169461368	+	0
chr4	169490504	169490704	+	0
chr4	169599799	169599999	+	0
chr4	169715397	169715597	+	0
chr21	47628384	47628584	+	0
chr21	47646273	47646473	+	0
chr21	47659266	47659466	+	0
chr21	47684425	47684625	+	0
chr21	47745064	47745264	+	0
chr21	47978076	47978276	+	0
chr21	48055306	48055506	+	0
chr22	17013467	17013667	+	0
chr22	17293546	17293746	+	0
chr22	17538106	17538306	+	0
chr4	169737587	169737787	+	0
chr4	169753192	169753392	+	0
chr4	169846748	169846948	+	0
chr4	169931307	169931507	+	0
chr4	169990282	169990482	+	0
chr4	170021236	170021436	+	0
chr4	170036968	170037168	+	0
chr4	170206515	170206715	+	0
chr4	170456247	170456447	+	0
chr22	17669305	17669505	+	0
chr22	17842837	17843037	+	0
chr22	18063597	18063797	+	0
chr22	18121626	18121826	+	0
chr22	18232715	18232915	+	0
chr22	18299529	18299729	+	0
chr22	18362720	18362920	+	0
chr22	18546811	18547011	+	0
chr22	18575083	18575283	+	0
chr4	170580212	170580412	+	0
chr4	170679081	170679281	+	0
chr4	170730646	170730846	+	0
chr4	174270615	174270815	+	0
chr4	174450176	174450376	+	0
chr4	174963297	174963497	+	0
chr4	175173182	175173382	+	0
chr22	18602401	18602601	+	0
chr22	18638128	18638328	+	0
chr22	18899530	18899730	+	0
chr22	18919182	18919382	+	0
chr22	19108894	19109094	+	0
chr22	19128013	19128213	+	0
chr22	19158356	19158556	+	0
chr22	19170618	19170818	+	0
chr22	19183828	19184028	+	0
chr22	19208538	19208738	+	0
chr4	175635645	175635845	+	0
chr4	176334607	176334807	+	0
chr4	176772220	176772420	+	0
chr4	177029276	177029476	+	0
chr4	177713567	177713767	+	0
chr4	178315363	178315563	+	0
chr4	178571218	178571418	+	0
chr4	179162275	179162475	+	0
chr4	179452992	179453192	+	0
chr22	19410218	19410418	+	0
chr22	19419835	19420035	+	0
chr22	19434681	19434881	+	0
chr22	19510352	19510552	+	0
chr22	19597880	19598080	+	0
chr22	19646226	19646426	+	0
chr22	19677979	19678179	+	0
chr22	19696099	19696299	+	0
chr22	19716190	19716390	+	0
chr4	179632638	179632838	+	0
chr4	180293048	180293248	+	0
chr4	180585049	180585249	+	0
chr4	181640407	181640607	+	0
chr4	182429286	182429486	+	0
chr4	183114537	183114737	+	0
chr4	183718278	183718478	+	0
chr4	183749626	183749826	+	0
chr4	183765775	183765975	+	0
chr22	19728965	19729165	+	0
chr22	19750521	19750721	+	0
chr22	19787115	19787315	+	0
chr22	19832391	19832591	+	0
chr22	19842594	19842794	+	0
chr22	19920203	19920403	+	0
chr22	19929190	19929390	+	0
chr22	19952771	19952971	+	0
chr22	19966497	19966697	+	0
chr22	19972788	19972988	+	0
chr4	183837973	183838173	+	0
chr4	184019400	184019600	+	0
chr4	184121650	184121850	+	0
chr4	184132689	184132889	+	0
chr4	184260632	184260832	+	0
chr4	184305273	184305473	+	0
chr4	184325464	184325664	+	0
chr4	184351793	184351993	+	0
chr4	184426235	184426435	+	0
chr4	184653294	184653494	+	0
chr22	20007060	20007260	+	0
chr22	20100554	20100754	+	0
chr22	20170151	20170351	+	0
chr22	20198039	20198239	+	0
chr22	20207923	20208123	+	0
chr22	20217424	20217624	+	0
chr22	20225464	20225664	+	0
chr22	20258789	20258989	+	0
chr22	20272244	20272444	+	0
chr22	20287173	20287373	+	0
chr4	185044653	185044853	+	0
chr4	185063273	185063473	+	0
chr4	185069893	185070093	+	0
chr4	185570518	185570718	+	0
chr4	185688089	185688289	+	0
chr4	185726938	185727138	+	0
chr4	185926237	185926437	+	0
chr4	185938109	185938309	+	0
chr4	185960819	185961019	+	0
chr4	185973386	185973586	+	0
chr22	20307685	20307885	+	0
chr22	20775121	20775321	+	0
chr22	20793021	20793221	+	0
chr22	20825044	20825244	+	0
chr22	20861612	20861812	+	0
chr22	20926882	20927082	+	0
chr22	20935305	20935505	+	0
chr22	20985956	20986156	+	0
chr22	21105832	21106032	+	0
chr1	229295580	229295780	+	0
chr1	229333569	229333769	+	0
chr1	229353639	229353839	+	0
chr1	229478466	229478666	+	0
chr1	229538664	229538864	+	0
chr1	229644134	229644334	+	0
chr1	229694569	229694769	+	0
chr1	229762011	229762211	+	0
chr1	230202895	230203095	+	0
chr1	230219711	230219911	+	0
chr1	230248438	230248638	+	0
chr1	230262933	230263133	+	0
chr1	230778307	230778507	+	0
chr1	230844474	230844674	+	0
chr1	230885445	230885645	+	0
chr1	230894258	230894458	+	0
chr1	231163900	231164100	+	0
chr1	231345463	231345663	+	0
chr1	231478570	231478770	+	0
chr1	231558158	231558358	+	0
chr1	231663696	231663896	+	0
chr1	231762057	231762257	+	0
chr1	231777785	231777985	+	0
chr1	231829728	231829928	+	0
chr1	232407837	232408037	+	0
chr1	232551169	232551369	+	0
chr1	232645084	232645284	+	0
chr1	232744003	232744203	+	0
chr1	233037613	233037813	+	0
chr1	233070109	233070309	+	0
chr1	233121916	233122116	+	0
chr1	233414098	233414298	+	0
chr1	233431317	233431517	+	0
chr1	233463438	233463638	+	0
chr1	233749686	233749886	+	0
chr1	233771877	233772077	+	0
chr1	233802293	233802493	+	0
chr1	234552536	234552736	+	0
chr1	234656605	234656805	+	0
chr1	234681619	234681819	+	0
chr1	234724946	234725146	+	0
chr1	234735810	234736010	+	0
chr1	234747737	234747937	+	0
chr1	234845581	234845781	+	0
chr1	234861210	234861410	+	0
chr1	234869689	234869889	+	0
chr1	235002297	235002497	+	0
chr1	235013175	235013375	+	0
chr1	235029127	235029327	+	0
chr1	235115292	235115492	+	0
chr1	235123632	235123832	+	0
chr1	235133149	235133349	+	0
chr1	235157519	235157719	+	0
chr1	235185125	235185325	+	0
chr1	235259388	235259588	+	0
chr1	235276275	235276475	+	0
chr1	235293358	235293558	+	0
chr1	235492060	235492260	+	0
chr1	235703491	235703691	+	0
chr1	235751144	235751344	+	0
chr1	235779247	235779447	+	0
chr1	235906286	235906486	+	0
chr1	236029871	236030071	+	0
chr1	236063792	236063992	+	0
chr1	236072274	236072474	+	0
chr1	236081194	236081394	+	0
chr1	236100522	236100722	+	0
chr1	236275432	236275632	+	0
chr1	236305956	236306156	+	0
chr1	236311852	236312052	+	0
chr1	236339808	236340008	+	0
chr1	236635981	236636181	+	0
chr1	236707094	236707294	+	0
chr1	236767793	236767993	+	0
chr1	236923976	236924176	+	0
chr1	236948917	236949117	+	0
chr1	236958322	236958522	+	0
chr1	237176402	237176602	+	0
chr1	237235094	237235294	+	0
chr1	237313003	237313203	+	0
chr1	237328145	237328345	+	0
chr1	237343397	237343597	+	0
chr1	237473049	237473249	+	0
chr1	237614519	237614719	+	0
chr1	238957580	238957780	+	0
chr1	239532018	239532218	+	0
chr1	240173661	240173861	+	0
chr1	240255591	240255791	+	0
chr1	240354337	240354537	+	0
chr1	240472664	240472864	+	0
chr1	240564004	240564204	+	0
chr1	240655817	240656017	+	0
chr1	240691869	240692069	+	0
chr1	240726145	240726345	+	0
chr1	3679577	3679777	+	0
chr1	3688521	3688721	+	0
chr1	3698446	3698646	+	0
chr1	3738731	3738931	+	0
chr1	3817632	3817832	+	0
chr1	3822979	3823179	+	0
chr1	4066812	4067012	+	0
chr1	4080719	4080919	+	0
chr1	4712844	4713044	+	0
chr1	5140251	5140451	+	0
chr1	5503609	5503809	+	0
chr1	5654738	5654938	+	0
chr1	5749179	5749379	+	0
chr1	5807037	5807237	+	0
chr1	6095375	6095575	+	0
chr1	6156463	6156663	+	0
chr1	6185798	6185998	+	0
chr1	6231341	6231541	+	0
chr1	6267160	6267360	+	0
chr1	6299124	6299324	+	0
chr1	6328123	6328323	+	0
chr1	6339095	6339295	+	0
chr1	6403568	6403768	+	0
chr1	6453806	6454006	+	0
chr1	6479038	6479238	+	0
chr1	6551833	6552033	+	0
chr1	6567650	6567850	+	0
chr1	6634780	6634980	+	0
chr1	6663230	6663430	+	0
chr1	6673333	6673533	+	0
chr1	6845348	6845548	+	0
chr1	6983016	6983216	+	0
chr1	7022604	7022804	+	0
chr1	7177834	7178034	+	0
chr1	7237131	7237331	+	0
chr1	7255388	7255588	+	0
chr1	7499903	7500103	+	0
chr1	7535813	7536013	+	0
chr1	7565725	7565925	+	0
chr2	88971332	88971532	+	0
chr2	91744024	91744224	+	0
chr2	91763054	91763254	+	0
chr2	91776974	91777174	+	0
chr2	91783121	91783321	+	0
chr2	92284167	92284367	+	0
chr2	92290461	92290661	+	0
chr2	92304817	92305017	+	0
chr19	5788127	5788327	+	0
chr19	5803220	5803420	+	0
chr19	5829836	5830036	+	0
chr19	5864459	5864659	+	0
chr19	5874735	5874935	+	0
chr19	5892852	5893052	+	0
chr19	5902932	5903132	+	0
chr19	5919312	5919512	+	0
chr19	5938133	5938333	+	0
chr19	5946567	5946767	+	0
chr1	7721143	7721343	+	0
chr1	7733138	7733338	+	0
chr1	7739328	7739528	+	0
chr1	8086590	8086790	+	0
chr1	8342365	8342565	+	0
chr1	8643423	8643623	+	0
chr1	8761470	8761670	+	0
chr1	8914448	8914648	+	0
chr1	8922959	8923159	+	0
chr2	95528282	95528482	+	0
chr2	95541095	95541295	+	0
chr2	95700472	95700672	+	0
chr2	95715103	95715303	+	0
chr2	95724656	95724856	+	0
chr2	95825037	95825237	+	0
chr2	95934643	95934843	+	0
chr19	5978066	5978266	+	0
chr19	5995433	5995633	+	0
chr19	6024213	6024413	+	0
chr19	6067957	6068157	+	0
chr19	6075368	6075568	+	0
chr19	6092283	6092483	+	0
chr19	6107904	6108104	+	0
chr19	6199290	6199490	+	0
chr19	6213592	6213792	+	0
chr19	6221338	6221538	+	0
chr1	8939137	8939337	+	0
chr1	8951286	8951486	+	0
chr1	9046490	9046690	+	0
chr1	9085626	9085826	+	0
chr1	9210486	9210686	+	0
chr1	9217454	9217654	+	0
chr1	9294866	9295066	+	0
chr1	9301317	9301517	+	0
chr1	9321375	9321575	+	0
chr1	9333226	9333426	+	0
chr2	95942889	95943089	+	0
chr2	95955410	95955610	+	0
chr2	95969371	95969571	+	0
chr2	95987468	95987668	+	0
chr2	95995774	95995974	+	0
chr2	96039761	96039961	+	0
chr2	96068166	96068366	+	0
chr2	96074438	96074638	+	0
chr2	96192584	96192784	+	0
chr19	6272414	6272614	+	0
chr19	6361009	6361209	+	0
chr19	6374875	6375075	+	0
chr19	6393076	6393276	+	0
chr19	6425571	6425771	+	0
chr19	6466713	6466913	+	0
chr19	6478767	6478967	+	0
chr19	6515322	6515522	+	0
chr19	6531606	6531806	+	0
chr1	9340603	9340803	+	0
chr1	9355069	9355269	+	0
chr1	9365469	9365669	+	0
chr1	9442515	9442715	+	0
chr1	9454982	9455182	+	0
chr1	9464429	9464629	+	0
chr1	9510412	9510612	+	0
chr1	9648257	9648457	+	0
chr1	9665677	9665877	+	0
chr1	9690203	9690403	+	0
chr2	96395005	96395205	+	0
chr2	96736146	96736346	+	0
chr2	96748829	96749029	+	0
chr2	96757637	96757837	+	0
chr2	96781511	96781711	+	0
chr2	96810425	96810625	+	0
chr2	96931398	96931598	+	0
chr2	96944492	96944692	+	0
chr2	97173975	97174175	+	0
chr19	6553422	6553622	+	0
chr19	6587436	6587636	+	0
chr19	6670004	6670204	+	0
chr19	6677656	6677856	+	0
chr19	6715596	6715796	+	0
chr19	6734458	6734658	+	0
chr19	6753254	6753454	+	0
chr19	7069282	7069482	+	0
chr19	7099144	7099344	+	0
chr19	7424391	7424591	+	0
chr1	9749977	9750177	+	0
chr1	9778028	9778228	+	0
chr1	9883306	9883506	+	0
chr1	9902560	9902760	+	0
chr1	9910470	9910670	+	0
chr1	9927308	9927508	+	0
chr1	9970430	9970630	+	0
chr1	10092610	10092810	+	0
chr1	10118834	10119034	+	0
chr1	10228444	10228644	+	0
chr2	97188257	97188457	+	0
chr2	97218384	97218584	+	0
chr2	97355133	97355333	+	0
chr2	97361697	97361897	+	0
chr2	97423200	97423400	+	0
chr2	97523801	97524001	+	0
chr2	97542213	97542413	+	0
chr2	97586883	97587083	+	0
chr2	97595896	97596096	+	0
chr19	7575969	7576169	+	0
chr19	7615535	7615735	+	0
chr19	7670378	7670578	+	0
chr19	7685627	7685827	+	0
chr19	7711783	7711983	+	0
chr19	7751816	7752016	+	0
chr19	7894379	7894579	+	0
chr19	7912961	7913161	+	0
chr19	7932358	7932558	+	0
chr1	10726382	10726582	+	0
chr1	10735656	10735856	+	0
chr1	10758744	10758944	+	0
chr1	10765196	10765396	+	0
chr1	10774687	10774887	+	0
chr1	10784864	10785064	+	0
chr1	10815709	10815909	+	0
chr1	10833063	10833263	+	0
chr2	97620215	97620415	+	0
chr2	98206918	98207118	+	0
chr2	98262572	98262772	+	0
chr2	98280658	98280858	+	0
chr2	98355381	98355581	+	0
chr2	98612322	98612522	+	0
chr2	98885860	98886060	+	0
chr2	99225038	99225238	+	0
chr2	99239231	99239431	+	0
chr2	99524611	99524811	+	0
chr19	7953235	7953435	+	0
chr19	7973184	7973384	+	0
chr19	7986021	7986221	+	0
chr19	7994990	7995190	+	0
chr19	8046896	8047096	+	0
chr19	8070642	8070842	+	0
chr19	8181675	8181875	+	0
chr19	8190738	8190938	+	0
chr19	8196281	8196481	+	0
chr1	10853879	10854079	+	0
chr1	10879609	10879809	+	0
chr1	10961519	10961719	+	0
chr1	10997552	10997752	+	0
chr1	11106983	11107183	+	0
chr1	11114576	11114776	+	0
chr1	11398354	11398554	+	0
chr1	11476575	11476775	+	0
chr1	11705955	11706155	+	0
chr2	100106729	100106929	+	0
chr2	100235554	100235754	+	0
chr2	100497006	100497206	+	0
chr2	100617933	100618133	+	0
chr2	100631026	100631226	+	0
chr2	100866757	100866957	+	0
chr2	101425529	101425729	+	0
chr2	101440173	101440373	+	0
chr2	101618517	101618717	+	0
chr19	8212226	8212426	+	0
chr19	8323613	8323813	+	0
chr19	8333946	8334146	+	0
chr19	8369803	8370003	+	0
chr19	8388760	8388960	+	0
chr19	8455326	8455526	+	0
chr19	8510172	8510372	+	0
chr19	8556229	8556429	+	0
chr19	8566758	8566958	+	0
chr19	8578577	8578777	+	0
chr2	101655134	101655334	+	0
chr2	101822273	101822473	+	0
chr2	101899237	101899437	+	0
chr2	102079846	102080046	+	0
chr2	102117165	102117365	+	0
chr2	102366992	102367192	+	0
chr2	102405437	102405637	+	0
chr2	103095455	103095655	+	0
chr2	105033876	105034076	+	0
chr2	105459783	105459983	+	0
chr19	8590453	8590653	+	0
chr19	8622688	8622888	+	0
chr19	8655921	8656121	+	0
chr19	8675156	8675356	+	0
chr19	8684543	8684743	+	0
chr19	8943237	8943437	+	0
chr19	8958299	8958499	+	0
chr19	9249549	9249749	+	0
chr19	9435006	9435206	+	0
chr2	105472778	105472978	+	0
chr2	105489532	105489732	+	0
chr2	105853874	105854074	+	0
chr2	105946717	105946917	+	0
chr2	106072379	106072579	+	0
chr2	106406946	106407146	+	0
chr2	109336018	109336218	+	0
chr2	109588184	109588384	+	0
chr19	9534252	9534452	+	0
chr19	9542028	9542228	+	0
chr19	9879222	9879422	+	0
chr19	9903322	9903522	+	0
chr19	9945934	9946134	+	0
chr19	9958673	9958873	+	0
chr19	9993360	9993560	+	0
chr19	10026537	10026737	+	0
chr19	10045537	10045737	+	0
chr2	109761850	109762050	+	0
chr2	110018262	110018462	+	0
chr2	110272117	110272317	+	0
chr2	110281261	110281461	+	0
chr2	110372041	110372241	+	0
chr2	110388241	110388441	+	0
chr2	110448969	110449169	+	0
chr2	111878305	111878505	+	0
chr2	111929965	111930165	+	0
chr2	112437690	112437890	+	0
chr19	10053857	10054057	+	0
chr19	10071062	10071262	+	0
chr19	10082458	10082658	+	0
chr19	10152909	10153109	+	0
chr19	10181537	10181737	+	0
chr19	10205086	10205286	+	0
chr19	10224883	10225083	+	0
chr19	10265349	10265549	+	0
chr19	10305476	10305676	+	0
chr19	10311241	10311441	+	0
chr8	128466317	128466517	+	0
chr8	128486065	128486265	+	0
chr8	128498498	128498698	+	0
chr8	128507813	128508013	+	0
chr8	128520826	128521026	+	0
chr8	128538180	128538380	+	0
chr8	128553036	128553236	+	0
chr8	128565291	128565491	+	0
chr8	128586029	128586229	+	0
chr8	128619680	128619880	+	0
chr7	85301965	85302165	+	0
chr7	85363959	85364159	+	0
chr7	85378760	85378960	+	0
chr7	85787973	85788173	+	0
chr7	86090495	86090695	+	0
chr7	86624585	86624785	+	0
chr7	86828619	86828819	+	0
chr7	86974717	86974917	+	0
chr7	87419237	87419437	+	0
chr7	87505392	87505592	+	0
chr8	128675889	128676089	+	0
chr8	128721042	128721242	+	0
chr8	128726927	128727127	+	0
chr8	128911230	128911430	+	0
chr8	129116669	129116869	+	0
chr8	129185975	129186175	+	0
chr8	129236465	129236665	+	0
chr8	129252477	129252677	+	0
chr8	129261301	129261501	+	0
chr8	129270948	129271148	+	0
chr7	87751489	87751689	+	0
chr7	87796616	87796816	+	0
chr7	88696453	88696653	+	0
chr7	90157734	90157934	+	0
chr7	90351549	90351749	+	0
chr7	90812718	90812918	+	0
chr7	90879051	90879251	+	0
chr7	90893707	90893907	+	0
chr7	91055534	91055734	+	0
chr8	129297667	129297867	+	0
chr8	129338785	129338985	+	0
chr8	129364400	129364600	+	0
chr8	129372302	129372502	+	0
chr8	129403658	129403858	+	0
chr8	129429479	129429679	+	0
chr8	129441888	129442088	+	0
chr8	130996447	130996647	+	0
chr8	131009455	131009655	+	0
chr8	131060749	131060949	+	0
chr7	91570312	91570512	+	0
chr7	92053977	92054177	+	0
chr7	92129890	92130090	+	0
chr7	92157925	92158125	+	0
chr7	92219403	92219603	+	0
chr7	92439250	92439450	+	0
chr7	92463266	92463466	+	0
chr7	92861274	92861474	+	0
chr7	93360630	93360830	+	0
chr7	93633486	93633686	+	0
chr8	131208624	131208824	+	0
chr8	131455867	131456067	+	0
chr8	132407734	132407934	+	0
chr8	132927854	132928054	+	0
chr8	133966510	133966710	+	0
chr8	134335457	134335657	+	0
chr8	134387707	134387907	+	0
chr8	134408450	134408650	+	0
chr8	134433257	134433457	+	0
chr7	93730261	93730461	+	0
chr7	94138806	94139006	+	0
chr7	94763772	94763972	+	0
chr7	95227331	95227531	+	0
chr7	95359302	95359502	+	0
chr7	97501921	97502121	+	0
chr7	97839384	97839584	+	0
chr7	97915995	97916195	+	0
chr8	134561334	134561534	+	0
chr8	134584286	134584486	+	0
chr8	134652548	134652748	+	0
chr8	135638083	135638283	+	0
chr8	135844763	135844963	+	0
chr8	138370655	138370855	+	0
chr8	140742782	140742982	+	0
chr8	140851985	140852185	+	0
chr8	140998961	140999161	+	0
chr7	98631531	98631731	+	0
chr7	98695055	98695255	+	0
chr7	98740759	98740959	+	0
chr7	98811536	98811736	+	0
chr7	98923373	98923573	+	0
chr7	98983153	98983353	+	0
chr7	98996710	98996910	+	0
chr7	99037333	99037533	+	0
chr7	99063413	99063613	+	0
chr8	141280771	141280971	+	0
chr8	141338939	141339139	+	0
chr8	141519097	141519297	+	0
chr8	141554077	141554277	+	0
chr8	141646030	141646230	+	0
chr8	141854841	141855041	+	0
chr8	142011495	142011695	+	0
chr8	142030946	142031146	+	0
chr8	142138570	142138770	+	0
chr8	142227775	142227975	+	0
chr7	99070231	99070431	+	0
chr7	99102493	99102693	+	0
chr7	99223405	99223605	+	0
chr7	99662240	99662440	+	0
chr7	99681476	99681676	+	0
chr7	99691135	99691335	+	0
chr7	99702073	99702273	+	0
chr7	99723424	99723624	+	0
chr7	99738888	99739088	+	0
chr7	99751908	99752108	+	0
chr8	142318970	142319170	+	0
chr8	142326461	142326661	+	0
chr8	142373942	142374142	+	0
chr8	142389987	142390187	+	0
chr8	142422457	142422657	+	0
chr8	142433956	142434156	+	0
chr8	142440423	142440623	+	0
chr8	143059349	143059549	+	0
chr8	143277333	143277533	+	0
chr8	143631108	143631308	+	0
chr7	99764692	99764892	+	0
chr7	99773535	99773735	+	0
chr7	99846852	99847052	+	0
chr7	99952802	99953002	+	0
chr7	99968368	99968568	+	0
chr7	99997043	99997243	+	0
chr7	100003538	100003738	+	0
chr7	100026751	100026951	+	0
chr7	100034110	100034310	+	0
chr7	100044829	100045029	+	0
chr8	143670453	143670653	+	0
chr8	143697812	143698012	+	0
chr8	143760426	143760626	+	0
chr8	143807773	143807973	+	0
chr8	143815763	143815963	+	0
chr8	143829317	143829517	+	0
chr8	143848284	143848484	+	0
chr8	143856238	143856438	+	0
chr8	143866362	143866562	+	0
chr8	143901941	143902141	+	0
chr7	100064903	100065103	+	0
chr7	100071598	100071798	+	0
chr7	100084474	100084674	+	0
chr7	100161681	100161881	+	0
chr7	100179291	100179491	+	0
chr7	100225807	100226007	+	0
chr7	100271016	100271216	+	0
chr7	100279632	100279832	+	0
chr8	144071227	144071427	+	0
chr8	144097377	144097577	+	0
chr8	144151260	144151460	+	0
chr8	144212371	144212571	+	0
chr8	144251850	144252050	+	0
chr8	144268835	144269035	+	0
chr8	144291810	144292010	+	0
chr8	144297290	144297490	+	0
chr8	144329043	144329243	+	0
chr8	144354657	144354857	+	0
chr7	100314360	100314560	+	0
chr7	100465294	100465494	+	0
chr7	100489540	100489740	+	0
chr7	100547568	100547768	+	0
chr7	100610727	100610927	+	0
chr7	100728715	100728915	+	0
chr7	100743709	100743909	+	0
chr7	100753416	100753616	+	0
chr7	100769164	100769364	+	0
chr8	144416812	144417012	+	0
chr8	144449340	144449540	+	0
chr8	144454581	144454781	+	0
chr8	144506164	144506364	+	0
chr8	144580447	144580647	+	0
chr8	144588933	144589133	+	0
chr8	144596939	144597139	+	0
chr8	144687671	144687871	+	0
chr8	144699787	144699987	+	0
chr7	100808972	100809172	+	0
chr7	100820397	100820597	+	0
chr7	100839454	100839654	+	0
chr7	100853502	100853702	+	0
chr7	100859287	100859487	+	0
chr7	100887672	100887872	+	0
chr7	100895789	100895989	+	0
chr7	100909127	100909327	+	0
chr15	101142566	101142766	+	0
chr15	101303595	101303795	+	0
chr15	101410678	101410878	+	0
chr15	101431875	101432075	+	0
chr15	101525474	101525674	+	0
chr15	101567806	101568006	+	0
chr15	101583163	101583363	+	0
chr15	101604495	101604695	+	0
chr15	101628416	101628616	+	0
chr15	101639545	101639745	+	0
chr12	111264565	111264765	+	0
chr12	111274028	111274228	+	0
chr12	111500701	111500901	+	0
chr12	111751693	111751893	+	0
chr12	111759545	111759745	+	0
chr12	111777065	111777265	+	0
chr12	111841918	111842118	+	0
chr12	112222123	112222323	+	0
chr12	112607005	112607205	+	0
chr12	112632654	112632854	+	0
chr15	101680745	101680945	+	0
chr15	101741467	101741667	+	0
chr15	101999783	101999983	+	0
chr15	102076359	102076559	+	0
chr15	102082971	102083171	+	0
chr15	102144887	102145087	+	0
chr15	102151063	102151263	+	0
chr15	102192339	102192539	+	0
chr16	103699	103899	+	0
chr16	113743	113943	+	0
chr12	112856926	112857126	+	0
chr12	113587581	113587781	+	0
chr12	113603605	113603805	+	0
chr12	113684518	113684718	+	0
chr12	113841633	113841833	+	0
chr12	114658234	114658434	+	0
chr12	115122178	115122378	+	0
chr12	115135145	115135345	+	0
chr12	115253141	115253341	+	0
chr12	115705614	115705814	+	0
chr16	167612	167812	+	0
chr16	212683	212883	+	0
chr16	315389	315589	+	0
chr16	325287	325487	+	0
chr16	334951	335151	+	0
chr16	402916	403116	+	0
chr16	421018	421218	+	0
chr16	448039	448239	+	0
chr16	513685	513885	+	0
chr16	567069	567269	+	0
chr12	116872495	116872695	+	0
chr12	116892590	116892790	+	0
chr12	116930515	116930715	+	0
chr12	116952565	116952765	+	0
chr12	117465450	117465650	+	0
chr12	117628107	117628307	+	0
chr12	118639075	118639275	+	0
chr12	118813316	118813516	+	0
chr12	120315119	120315319	+	0
chr12	120426962	120427162	+	0
chr16	585231	585431	+	0
chr16	604047	604247	+	0
chr16	620952	621152	+	0
chr16	635222	635422	+	0
chr16	664563	664763	+	0
chr16	678176	678376	+	0
chr16	687693	687893	+	0
chr16	723264	723464	+	0
chr16	759686	759886	+	0
chr16	767281	767481	+	0
chr12	120541323	120541523	+	0
chr12	120666231	120666431	+	0
chr12	120681299	120681499	+	0
chr12	120740134	120740334	+	0
chr12	121416832	121417032	+	0
chr12	121611229	121611429	+	0
chr12	121838194	121838394	+	0
chr12	122016548	122016748	+	0
chr12	122112146	122112346	+	0
chr16	780539	780739	+	0
chr16	811890	812090	+	0
chr16	831388	831588	+	0
chr16	889199	889399	+	0
chr16	901798	901998	+	0
chr16	921699	921899	+	0
chr16	969371	969571	+	0
chr16	1021670	1021870	+	0
chr16	1033258	1033458	+	0
chr12	122215431	122215631	+	0
chr12	122233922	122234122	+	0
chr12	122250898	122251098	+	0
chr12	122459449	122459649	+	0
chr12	122469324	122469524	+	0
chr12	122502199	122502399	+	0
chr12	122674649	122674849	+	0
chr12	122687970	122688170	+	0
chr12	122709217	122709417	+	0
chr12	122890543	122890743	+	0
chr16	1047923	1048123	+	0
chr16	1062489	1062689	+	0
chr16	1070741	1070941	+	0
chr16	1080292	1080492	+	0
chr16	1099766	1099966	+	0
chr16	1119000	1119200	+	0
chr16	1132717	1132917	+	0
chr16	1140765	1140965	+	0
chr16	1156578	1156778	+	0
chr16	1175697	1175897	+	0
chr12	122906387	122906587	+	0
chr12	123332708	123332908	+	0
chr12	123380787	123380987	+	0
chr12	123461524	123461724	+	0
chr12	123475363	123475563	+	0
chr12	123481583	123481783	+	0
chr12	123494042	123494242	+	0
chr12	123544015	123544215	+	0
chr12	123735174	123735374	+	0
chr12	123750875	123751075	+	0
chr16	1211303	1211503	+	0
chr16	1246960	1247160	+	0
chr16	1260007	1260207	+	0
chr16	1266474	1266674	+	0
chr16	1309235	1309435	+	0
chr16	1360371	1360571	+	0
chr16	1376132	1376332	+	0
chr16	1391797	1391997	+	0
chr16	1405586	1405786	+	0
chr12	124017516	124017716	+	0
chr12	124335425	124335625	+	0
chr12	124384503	124384703	+	0
chr12	124889769	124889969	+	0
chr12	124910326	124910526	+	0
chr12	125003629	125003829	+	0
chr12	125042264	125042464	+	0
chr12	125110691	125110891	+	0
chr12	125257186	125257386	+	0
chr16	1445431	1445631	+	0
chr16	1491397	1491597	+	0
chr16	1505369	1505569	+	0
chr16	1538340	1538540	+	0
chr16	1588950	1589150	+	0
chr16	1640378	1640578	+	0
chr16	1660936	1661136	+	0
chr16	1728145	1728345	+	0
chr16	1815714	1815914	+	0
chr16	1830450	1830650	+	0
chr12	125346461	125346661	+	0
chr12	125353540	125353740	+	0
chr12	125405410	125405610	+	0
chr12	125424385	125424585	+	0
chr12	125432521	125432721	+	0
chr12	125466209	125466409	+	0
chr12	125534057	125534257	+	0
chr12	125549938	125550138	+	0
chr12	125589078	125589278	+	0
chr12	130922034	130922234	+	0
chr16	1957576	1957776	+	0
chr16	1971510	1971710	+	0
chr16	1993191	1993391	+	0
chr16	2009161	2009361	+	0
chr16	2026241	2026441	+	0
chr16	2035259	2035459	+	0
chr16	2053237	2053437	+	0
chr16	2073875	2074075	+	0
chr16	2088641	2088841	+	0
chr16	2135736	2135936	+	0
chr12	132234273	132234473	+	0
chr12	132271037	132271237	+	0
chr12	132316339	132316539	+	0
chr12	132335873	132336073	+	0
chr12	132343519	132343719	+	0
chr12	132352917	132353117	+	0
chr12	132391842	132392042	+	0
chr12	132434103	132434303	+	0
chr12	132629178	132629378	+	0
chr16	2143416	2143616	+	0
chr16	2178400	2178600	+	0
chr16	2201577	2201777	+	0
chr16	2212330	2212530	+	0
chr16	2235735	2235935	+	0
chr16	2253727	2253927	+	0
chr16	2265223	2265423	+	0
chr16	2273478	2273678	+	0
chr16	2279065	2279265	+	0
chr16	2285808	2286008	+	0
chr12	132646500	132646700	+	0
chr12	132652791	132652991	+	0
chr12	132860256	132860456	+	0
chr12	132870750	132870950	+	0
chr12	132991108	132991308	+	0
chr12	132998703	132998903	+	0
chr12	133010653	133010853	+	0
chr12	133025460	133025660	+	0
chr12	133033227	133033427	+	0
chr12	133050780	133050980	+	0
chr4	186037256	186037456	+	0
chr4	186223682	186223882	+	0
chr4	186456560	186456760	+	0
chr4	186814204	186814404	+	0
chr4	187054129	187054329	+	0
chr4	187079337	187079537	+	0
chr4	187644554	187644754	+	0
chr4	187687120	187687320	+	0
chr22	21141948	21142148	+	0
chr22	21321564	21321764	+	0
chr22	21328789	21328989	+	0
chr22	21347385	21347585	+	0
chr22	21357224	21357424	+	0
chr22	21366977	21367177	+	0
chr22	21384958	21385158	+	0
chr22	21406557	21406757	+	0
chr22	21977999	21978199	+	0
chr4	188550028	188550228	+	0
chr4	189027699	189027899	+	0
chr4	189325282	189325482	+	0
chr4	189361198	189361398	+	0
chr4	190565574	190565774	+	0
chr4	190575409	190575609	+	0
chr4	190583708	190583908	+	0
chr4	190597045	190597245	+	0
chr4	190631706	190631906	+	0
chr4	190649805	190650005	+	0
chr22	21984046	21984246	+	0
chr22	21996308	21996508	+	0
chr22	22007341	22007541	+	0
chr22	22019782	22019982	+	0
chr22	22029871	22030071	+	0
chr22	22035498	22035698	+	0
chr22	22229781	22229981	+	0
chr22	22292581	22292781	+	0
chr22	22331070	22331270	+	0
chr22	22511427	22511627	+	0
chr4	190861765	190861965	+	0
chr4_gl000193_random	26160	26360	+	0
chr4_gl000193_random	79430	79630	+	0
chr4_gl000193_random	105593	105793	+	0
chr5	159786	159986	+	0
chr5	184232	184432	+	0
chr5	193196	193396	+	0
chr5	271768	271968	+	0
chr5	318662	318862	+	0
chr5	377653	377853	+	0
chr22	22522852	22523052	+	0
chr22	22646719	22646919	+	0
chr22	23024389	23024589	+	0
chr22	23039694	23039894	+	0
chr22	23275163	23275363	+	0
chr22	23455204	23455404	+	0
chr22	23469610	23469810	+	0
chr22	23484659	23484859	+	0
chr22	23561869	23562069	+	0
chr22	23863996	23864196	+	0
chr5	397521	397721	+	0
chr5	405333	405533	+	0
chr5	421984	422184	+	0
chr5	475871	476071	+	0
chr5	502658	502858	+	0
chr5	510732	510932	+	0
chr5	534147	534347	+	0
chr5	544795	544995	+	0
chr5	556073	556273	+	0
chr5	612251	612451	+	0
chr22	23877064	23877264	+	0
chr22	24059690	24059890	+	0
chr22	24093548	24093748	+	0
chr22	24110557	24110757	+	0
chr22	24124112	24124312	+	0
chr22	24143414	24143614	+	0
chr22	24178989	24179189	+	0
chr22	24192471	24192671	+	0
chr22	24236456	24236656	+	0
chr22	24256172	24256372	+	0
chr5	643501	643701	+	0
chr5	664180	664380	+	0
chr5	672854	673054	+	0
chr5	685518	685718	+	0
chr5	693415	693615	+	0
chr5	764507	764707	+	0
chr5	907510	907710	+	0
chr5	922922	923122	+	0
chr5	948434	948634	+	0
chr22	24262689	24262889	+	0
chr22	24275672	24275872	+	0
chr22	24365542	24365742	+	0
chr22	24372983	24373183	+	0
chr22	24512486	24512686	+	0
chr22	24550297	24550497	+	0
chr22	24561793	24561993	+	0
chr22	24586456	24586656	+	0
chr22	24621890	24622090	+	0
chr22	24643683	24643883	+	0
chr5	977116	977316	+	0
chr5	982669	982869	+	0
chr5	1004794	1004994	+	0
chr5	1018599	1018799	+	0
chr5	1032698	1032898	+	0
chr5	1059990	1060190	+	0
chr5	1080209	1080409	+	0
chr5	1093782	1093982	+	0
chr5	1101428	1101628	+	0
chr5	1137435	1137635	+	0
chr22	24666397	24666597	+	0
chr22	24818389	24818589	+	0
chr22	24832835	24833035	+	0
chr22	24920325	24920525	+	0
chr22	24951419	24951619	+	0
chr22	24984818	24985018	+	0
chr22	25202020	25202220	+	0
chr22	25261280	25261480	+	0
chr22	25341935	25342135	+	0
chr22	25817053	25817253	+	0
chr5	1152402	1152602	+	0
chr5	1180237	1180437	+	0
chr5	1195726	1195926	+	0
chr5	1231344	1231544	+	0
chr5	1335225	1335425	+	0
chr5	1507590	1507790	+	0
chr5	1541339	1541539	+	0
chr5	1555937	1556137	+	0
chr5	1586172	1586372	+	0
chr5	1707616	1707816	+	0
chr22	26171377	26171577	+	0
chr22	26692704	26692904	+	0
chr22	26807550	26807750	+	0
chr22	26986128	26986328	+	0
chr22	27064936	27065136	+	0
chr22	27825788	27825988	+	0
chr22	28033509	28033709	+	0
chr22	28122694	28122894	+	0
chr22	28147107	28147307	+	0
chr22	28157954	28158154	+	0
chr5	1725174	1725374	+	0
chr5	1752088	1752288	+	0
chr5	1785702	1785902	+	0
chr5	1795570	1795770	+	0
chr5	1801560	1801760	+	0
chr5	1821186	1821386	+	0
chr5	1887476	1887676	+	0
chr5	1914763	1914963	+	0
chr5	2625430	2625630	+	0
chr22	28194611	28194811	+	0
chr22	28386277	28386477	+	0
chr22	28397529	28397729	+	0
chr22	29168301	29168501	+	0
chr22	29279263	29279463	+	0
chr22	29541708	29541908	+	0
chr22	29611995	29612195	+	0
chr22	29663142	29663342	+	0
chr22	29703520	29703720	+	0
chr5	3325188	3325388	+	0
chr5	4872268	4872468	+	0
chr5	5026574	5026774	+	0
chr5	5374085	5374285	+	0
chr5	5421887	5422087	+	0
chr5	6366293	6366493	+	0
chr5	6424231	6424431	+	0
chr5	6466405	6466605	+	0
chr5	6552020	6552220	+	0
[truncated: 33,322 more rows]
