# Supplementary material for: Single-cell EpiChem jointly measures drug–chromatin binding and multimodal epigenome
Source: Nat Methods. 2024 Jul 18;21(9):1624–33. doi: 10.1038/s41592-024-02360-0 (PMC11399096; doi:10.1038/s41592-024-02360-0)
Supplement: Supplementary file 7 — Statistical source data. [file 41592_2024_2360_MOESM7_ESM.csv]

chr1	564463	565436	./06_agg/K562_HGC27-5M_K27me3_peak_1	30	.	4.70153	6.36085	3.0539
chr1	566833	567108	./06_agg/K562_HGC27-5M_K27me3_peak_2	43	.	5.40503	7.87424	4.30564
chr1	568343	570194	./06_agg/K562_HGC27-5M_K27me3_peak_3	74	.	6.70187	11.208	7.45777
chr1	805231	805467	./06_agg/K562_HGC27-5M_K27me3_peak_4	18	.	3.88909	4.7677	1.87341
chr1	821848	822357	./06_agg/K562_HGC27-5M_K27me3_peak_5	14	.	3.5849	4.20944	1.4932
chr1	834209	835535	./06_agg/K562_HGC27-5M_K27me3_peak_6	16	.	3.74188	4.50026	1.69376
chr1	848600	848984	./06_agg/K562_HGC27-5M_K27me3_peak_7	17	.	3.82426	4.64971	1.7939
chr1	851295	851739	./06_agg/K562_HGC27-5M_K27me3_peak_8	15	.	3.60928	4.25374	1.52299
chr1	856480	863381	./06_agg/K562_HGC27-5M_K27me3_peak_9	21	.	4.086	5.1528	2.15761
chr1	865389	866674	./06_agg/K562_HGC27-5M_K27me3_peak_10	17	.	3.78499	4.57431	1.73973
chr1	873659	875133	./06_agg/K562_HGC27-5M_K27me3_peak_11	25	.	4.3864	5.73294	2.5789
chr1	876156	879348	./06_agg/K562_HGC27-5M_K27me3_peak_12	23	.	4.2069	5.38619	2.32722
chr1	896754	897049	./06_agg/K562_HGC27-5M_K27me3_peak_13	29	.	4.67165	6.27977	2.97274
chr1	901639	902356	./06_agg/K562_HGC27-5M_K27me3_peak_14	21	.	4.06889	5.11961	2.13285
chr1	903581	904037	./06_agg/K562_HGC27-5M_K27me3_peak_15	14	.	3.5849	4.20944	1.4932
chr1	906696	907881	./06_agg/K562_HGC27-5M_K27me3_peak_16	18	.	3.86901	4.72559	1.84029
chr1	908986	909278	./06_agg/K562_HGC27-5M_K27me3_peak_17	16	.	3.70344	4.42481	1.63802
chr1	910195	910987	./06_agg/K562_HGC27-5M_K27me3_peak_18	22	.	4.15364	5.25697	2.20983
chr1	911802	912029	./06_agg/K562_HGC27-5M_K27me3_peak_19	17	.	3.77782	4.56129	1.73097
chr1	913733	916338	./06_agg/K562_HGC27-5M_K27me3_peak_20	25	.	4.31202	5.612	2.51241
chr1	917437	917981	./06_agg/K562_HGC27-5M_K27me3_peak_21	17	.	3.80402	4.61148	1.76695
chr1	930147	931507	./06_agg/K562_HGC27-5M_K27me3_peak_22	20	.	3.97297	4.9384	2.00495
chr1	932568	933851	./06_agg/K562_HGC27-5M_K27me3_peak_23	28	.	4.58481	6.10808	2.84445
chr1	935514	942353	./06_agg/K562_HGC27-5M_K27me3_peak_24	31	.	4.74306	6.47691	3.17378
chr1	948647	949041	./06_agg/K562_HGC27-5M_K27me3_peak_25	25	.	4.41287	5.77071	2.59395
chr1	950654	950957	./06_agg/K562_HGC27-5M_K27me3_peak_26	14	.	3.5849	4.20944	1.4932
chr1	954698	955769	./06_agg/K562_HGC27-5M_K27me3_peak_27	27	.	4.45236	5.87999	2.70436
chr1	959935	960130	./06_agg/K562_HGC27-5M_K27me3_peak_28	14	.	3.5849	4.20944	1.4932
chr1	968302	968605	./06_agg/K562_HGC27-5M_K27me3_peak_29	32	.	4.85039	6.64597	3.25813
chr1	969801	970626	./06_agg/K562_HGC27-5M_K27me3_peak_30	14	.	3.5849	4.20944	1.4932
chr1	973067	975050	./06_agg/K562_HGC27-5M_K27me3_peak_31	27	.	4.51169	5.98646	2.7749
chr1	994407	995272	./06_agg/K562_HGC27-5M_K27me3_peak_32	35	.	5.01914	7.00757	3.55566
chr1	998495	1000073	./06_agg/K562_HGC27-5M_K27me3_peak_33	37	.	5.0786	7.21274	3.79845
chr1	1005235	1005831	./06_agg/K562_HGC27-5M_K27me3_peak_34	15	.	3.60256	4.24152	1.51477
chr1	1009162	1010853	./06_agg/K562_HGC27-5M_K27me3_peak_35	20	.	3.983	4.94761	2.00235
chr1	1015487	1015768	./06_agg/K562_HGC27-5M_K27me3_peak_36	22	.	4.19386	5.34366	2.28053
chr1	1027460	1028110	./06_agg/K562_HGC27-5M_K27me3_peak_37	14	.	3.5849	4.20944	1.4932
chr1	1051206	1051813	./06_agg/K562_HGC27-5M_K27me3_peak_38	37	.	5.12824	7.23399	3.73663
chr1	1052715	1053179	./06_agg/K562_HGC27-5M_K27me3_peak_39	30	.	4.74292	6.41499	3.0685
chr1	1060865	1061207	./06_agg/K562_HGC27-5M_K27me3_peak_40	21	.	4.0774	5.11927	2.11792
chr1	1092102	1093732	./06_agg/K562_HGC27-5M_K27me3_peak_41	16	.	3.69914	4.41891	1.63569
chr1	1103648	1105515	./06_agg/K562_HGC27-5M_K27me3_peak_42	26	.	4.40512	5.78555	2.63253
chr1	1106785	1107350	./06_agg/K562_HGC27-5M_K27me3_peak_43	16	.	3.69078	4.4018	1.62255
chr1	1138847	1140119	./06_agg/K562_HGC27-5M_K27me3_peak_44	18	.	3.86424	4.72767	1.85123
chr1	1140881	1141984	./06_agg/K562_HGC27-5M_K27me3_peak_45	18	.	3.89786	4.7813	1.88056
chr1	1143707	1144816	./06_agg/K562_HGC27-5M_K27me3_peak_46	14	.	3.5849	4.20944	1.4932
chr1	1167140	1167536	./06_agg/K562_HGC27-5M_K27me3_peak_47	29	.	4.62089	6.20848	2.94783
chr1	1172489	1175107	./06_agg/K562_HGC27-5M_K27me3_peak_48	16	.	3.72111	4.45691	1.65961
chr1	1222487	1222692	./06_agg/K562_HGC27-5M_K27me3_peak_49	14	.	3.5849	4.20944	1.4932
chr1	1287221	1288753	./06_agg/K562_HGC27-5M_K27me3_peak_50	20	.	3.99162	4.96571	2.01681
chr1	1310615	1310998	./06_agg/K562_HGC27-5M_K27me3_peak_51	31	.	4.75356	6.46329	3.13078
chr1	1334569	1334930	./06_agg/K562_HGC27-5M_K27me3_peak_52	22	.	4.18238	5.31666	2.25636
chr1	1830945	1831131	./06_agg/K562_HGC27-5M_K27me3_peak_53	18	.	3.88941	4.77275	1.88064
chr1	1850533	1851200	./06_agg/K562_HGC27-5M_K27me3_peak_54	52	.	5.94022	8.99975	5.21963
chr1	1853690	1854672	./06_agg/K562_HGC27-5M_K27me3_peak_55	18	.	3.89256	4.78785	1.89939
chr1	1874744	1875563	./06_agg/K562_HGC27-5M_K27me3_peak_56	14	.	3.5849	4.20944	1.4932
chr1	1956890	1957140	./06_agg/K562_HGC27-5M_K27me3_peak_57	14	.	3.5849	4.20944	1.4932
chr1	2019347	2019925	./06_agg/K562_HGC27-5M_K27me3_peak_58	16	.	3.68833	4.39735	1.61956
chr1	2024699	2024890	./06_agg/K562_HGC27-5M_K27me3_peak_59	18	.	3.87003	4.73445	1.85223
chr1	2063837	2065268	./06_agg/K562_HGC27-5M_K27me3_peak_60	19	.	3.97352	4.93133	1.99257
chr1	2066898	2067209	./06_agg/K562_HGC27-5M_K27me3_peak_61	15	.	3.66736	4.35925	1.59394
chr1	2068728	2069127	./06_agg/K562_HGC27-5M_K27me3_peak_62	19	.	3.92934	4.8396	1.92073
chr1	2070983	2071511	./06_agg/K562_HGC27-5M_K27me3_peak_63	26	.	4.39451	5.76156	2.61186
chr1	2276534	2276781	./06_agg/K562_HGC27-5M_K27me3_peak_64	19	.	3.98769	4.94961	1.99812
chr1	2284111	2284559	./06_agg/K562_HGC27-5M_K27me3_peak_65	18	.	3.88944	4.77056	1.87723
chr1	2287712	2288145	./06_agg/K562_HGC27-5M_K27me3_peak_66	14	.	3.5849	4.20944	1.4932
chr1	2343784	2344228	./06_agg/K562_HGC27-5M_K27me3_peak_67	49	.	5.72222	8.59276	4.93861
chr1	2345465	2345773	./06_agg/K562_HGC27-5M_K27me3_peak_68	21	.	4.10744	5.17743	2.16044
chr1	2348132	2349059	./06_agg/K562_HGC27-5M_K27me3_peak_69	18	.	3.85076	4.6983	1.82712
chr1	2349930	2350601	./06_agg/K562_HGC27-5M_K27me3_peak_70	18	.	3.86094	4.71092	1.83043
chr1	2377625	2378201	./06_agg/K562_HGC27-5M_K27me3_peak_71	17	.	3.79566	4.59233	1.75068
chr1	2389466	2389953	./06_agg/K562_HGC27-5M_K27me3_peak_72	20	.	4.00191	4.98482	2.03049
chr1	2399233	2399455	./06_agg/K562_HGC27-5M_K27me3_peak_73	15	.	3.59953	4.23602	1.51107
chr1	2400617	2400840	./06_agg/K562_HGC27-5M_K27me3_peak_74	16	.	3.69195	4.40393	1.62398
chr1	2404825	2405525	./06_agg/K562_HGC27-5M_K27me3_peak_75	17	.	3.75895	4.52565	1.70584
chr1	2457453	2459494	./06_agg/K562_HGC27-5M_K27me3_peak_76	27	.	4.46895	5.90754	2.72135
chr1	2517780	2518200	./06_agg/K562_HGC27-5M_K27me3_peak_77	25	.	4.38795	5.73186	2.57537
chr1	2571873	2572184	./06_agg/K562_HGC27-5M_K27me3_peak_78	19	.	3.9584	4.90149	1.97011
chr1	3381238	3381488	./06_agg/K562_HGC27-5M_K27me3_peak_79	14	.	3.5849	4.20944	1.4932
chr1	3395293	3396829	./06_agg/K562_HGC27-5M_K27me3_peak_80	16	.	3.69888	4.41651	1.63244
chr1	3398575	3399258	./06_agg/K562_HGC27-5M_K27me3_peak_81	17	.	3.81725	4.64384	1.79606
chr1	3567972	3568181	./06_agg/K562_HGC27-5M_K27me3_peak_82	14	.	3.5849	4.20944	1.4932
chr1	3627202	3628115	./06_agg/K562_HGC27-5M_K27me3_peak_83	21	.	4.10121	5.17022	2.15876
chr1	3816734	3818118	./06_agg/K562_HGC27-5M_K27me3_peak_84	21	.	4.05472	5.09264	2.11377
chr1	5033036	5033243	./06_agg/K562_HGC27-5M_K27me3_peak_85	14	.	3.5849	4.20944	1.4932
chr1	5286486	5286757	./06_agg/K562_HGC27-5M_K27me3_peak_86	16	.	3.69428	4.40816	1.62683
chr1	5588372	5588608	./06_agg/K562_HGC27-5M_K27me3_peak_87	14	.	3.5849	4.20944	1.4932
chr1	6052120	6052538	./06_agg/K562_HGC27-5M_K27me3_peak_88	14	.	3.5849	4.20944	1.4932
chr1	6086855	6087065	./06_agg/K562_HGC27-5M_K27me3_peak_89	18	.	3.8682	4.7289	1.84659
chr1	6187729	6188075	./06_agg/K562_HGC27-5M_K27me3_peak_90	20	.	4.03663	5.04625	2.06983
chr1	6259610	6259896	./06_agg/K562_HGC27-5M_K27me3_peak_91	37	.	5.18052	7.30806	3.7626
chr1	6267666	6268003	./06_agg/K562_HGC27-5M_K27me3_peak_92	33	.	4.92676	6.775	3.33442
chr1	6302734	6303267	./06_agg/K562_HGC27-5M_K27me3_peak_93	15	.	3.62311	4.27887	1.53989
chr1	6474337	6475238	./06_agg/K562_HGC27-5M_K27me3_peak_94	30	.	4.69957	6.36351	3.06292
chr1	6476619	6477082	./06_agg/K562_HGC27-5M_K27me3_peak_95	25	.	4.34563	5.65047	2.51585
chr1	6478301	6478531	./06_agg/K562_HGC27-5M_K27me3_peak_96	19	.	3.9108	4.81754	1.91608
chr1	6480207	6481883	./06_agg/K562_HGC27-5M_K27me3_peak_97	21	.	4.08608	5.14287	2.14111
chr1	6483101	6484162	./06_agg/K562_HGC27-5M_K27me3_peak_98	23	.	4.23332	5.42606	2.34601
chr1	6485735	6486529	./06_agg/K562_HGC27-5M_K27me3_peak_99	19	.	3.96184	4.90297	1.96704
chr1	6506789	6507016	./06_agg/K562_HGC27-5M_K27me3_peak_100	16	.	3.75117	4.51151	1.69633
chr1	6509334	6510979	./06_agg/K562_HGC27-5M_K27me3_peak_101	28	.	4.53132	6.0591	2.86027
chr1	6527395	6529041	./06_agg/K562_HGC27-5M_K27me3_peak_102	17	.	3.78047	4.56618	1.73434
chr1	6532003	6532732	./06_agg/K562_HGC27-5M_K27me3_peak_103	15	.	3.62506	4.28241	1.54227
chr1	6535613	6535881	./06_agg/K562_HGC27-5M_K27me3_peak_104	18	.	3.89638	4.78011	1.88111
chr1	6543233	6546952	./06_agg/K562_HGC27-5M_K27me3_peak_105	32	.	4.76716	6.55724	3.26715
chr1	6548654	6550152	./06_agg/K562_HGC27-5M_K27me3_peak_106	16	.	3.70981	4.43636	1.6458
chr1	6551407	6552614	./06_agg/K562_HGC27-5M_K27me3_peak_107	21	.	4.11016	5.18751	2.1722
chr1	6555944	6556711	./06_agg/K562_HGC27-5M_K27me3_peak_108	20	.	4.00514	4.9886	2.03079
chr1	6557590	6563988	./06_agg/K562_HGC27-5M_K27me3_peak_109	29	.	4.57289	6.16912	2.97267
chr1	6565293	6567851	./06_agg/K562_HGC27-5M_K27me3_peak_110	16	.	3.73364	4.48177	1.67813
chr1	6568805	6569958	./06_agg/K562_HGC27-5M_K27me3_peak_111	24	.	4.31501	5.58242	2.45804
chr1	6761767	6762035	./06_agg/K562_HGC27-5M_K27me3_peak_112	22	.	4.12569	5.22565	2.20656
chr1	6844807	6845497	./06_agg/K562_HGC27-5M_K27me3_peak_113	47	.	5.65922	8.40103	4.72853
chr1	7409525	7409751	./06_agg/K562_HGC27-5M_K27me3_peak_114	15	.	3.61483	4.26381	1.52976
chr1	7843615	7844267	./06_agg/K562_HGC27-5M_K27me3_peak_115	17	.	3.76178	4.53478	1.7154
chr1	8021445	8021976	./06_agg/K562_HGC27-5M_K27me3_peak_116	37	.	5.15214	7.26482	3.74335
chr1	8086011	8087290	./06_agg/K562_HGC27-5M_K27me3_peak_117	24	.	4.29825	5.58448	2.49178
chr1	8763386	8763589	./06_agg/K562_HGC27-5M_K27me3_peak_118	26	.	4.4704	5.88762	2.68472
chr1	8938045	8939225	./06_agg/K562_HGC27-5M_K27me3_peak_119	23	.	4.247	5.47181	2.39767
chr1	9260461	9261706	./06_agg/K562_HGC27-5M_K27me3_peak_120	14	.	3.5849	4.20944	1.4932
chr1	9294554	9295056	./06_agg/K562_HGC27-5M_K27me3_peak_121	24	.	4.28581	5.54028	2.44017
chr1	9299852	9300187	./06_agg/K562_HGC27-5M_K27me3_peak_122	15	.	3.64646	4.32129	1.56841
chr1	9488752	9489172	./06_agg/K562_HGC27-5M_K27me3_peak_123	33	.	4.88501	6.74473	3.3598
chr1	9599332	9599978	./06_agg/K562_HGC27-5M_K27me3_peak_124	19	.	3.94359	4.87382	1.95094
chr1	9970581	9970795	./06_agg/K562_HGC27-5M_K27me3_peak_125	20	.	3.98906	4.95658	2.0067
chr1	10270312	10270716	./06_agg/K562_HGC27-5M_K27me3_peak_126	50	.	5.83623	8.77193	5.02361
chr1	10458940	10459163	./06_agg/K562_HGC27-5M_K27me3_peak_127	16	.	3.74009	4.49137	1.68279
chr1	10534701	10535013	./06_agg/K562_HGC27-5M_K27me3_peak_128	16	.	3.69917	4.41705	1.63281
chr1	10719121	10719357	./06_agg/K562_HGC27-5M_K27me3_peak_129	15	.	3.61455	4.2633	1.52942
chr1	10752250	10752590	./06_agg/K562_HGC27-5M_K27me3_peak_130	14	.	3.5849	4.20944	1.4932
chr1	10776780	10777032	./06_agg/K562_HGC27-5M_K27me3_peak_131	14	.	3.5849	4.20944	1.4932
chr1	10847059	10849316	./06_agg/K562_HGC27-5M_K27me3_peak_132	19	.	3.90852	4.81275	1.91266
chr1	10891622	10891816	./06_agg/K562_HGC27-5M_K27me3_peak_133	17	.	3.76104	4.5323	1.71275
chr1	10927335	10927580	./06_agg/K562_HGC27-5M_K27me3_peak_134	20	.	4.00292	4.98165	2.0234
chr1	11322598	11322896	./06_agg/K562_HGC27-5M_K27me3_peak_135	23	.	4.24654	5.44109	2.34771
chr1	11333267	11333792	./06_agg/K562_HGC27-5M_K27me3_peak_136	18	.	3.89287	4.78115	1.88827
chr1	11395412	11396020	./06_agg/K562_HGC27-5M_K27me3_peak_137	17	.	3.75682	4.52178	1.70324
chr1	11447294	11447552	./06_agg/K562_HGC27-5M_K27me3_peak_138	24	.	4.29796	5.54756	2.43082
chr1	11494016	11494763	./06_agg/K562_HGC27-5M_K27me3_peak_139	15	.	3.6011	4.23888	1.513
chr1	11496844	11497467	./06_agg/K562_HGC27-5M_K27me3_peak_140	19	.	3.9507	4.874	1.94009
chr1	11500550	11500753	./06_agg/K562_HGC27-5M_K27me3_peak_141	20	.	4.04405	5.05144	2.06613
chr1	11526803	11526996	./06_agg/K562_HGC27-5M_K27me3_peak_142	16	.	3.68448	4.39035	1.61485
chr1	11536935	11537653	./06_agg/K562_HGC27-5M_K27me3_peak_143	16	.	3.72301	4.46226	1.66484
chr1	11538894	11539696	./06_agg/K562_HGC27-5M_K27me3_peak_144	23	.	4.19136	5.36633	2.32284
chr1	11696099	11696487	./06_agg/K562_HGC27-5M_K27me3_peak_145	14	.	3.5849	4.20944	1.4932
chr1	11741180	11741491	./06_agg/K562_HGC27-5M_K27me3_peak_146	23	.	4.27157	5.49691	2.39438
chr1	11751420	11752107	./06_agg/K562_HGC27-5M_K27me3_peak_147	22	.	4.17165	5.30296	2.25279
chr1	11753217	11754603	./06_agg/K562_HGC27-5M_K27me3_peak_148	21	.	4.06265	5.0968	2.10714
chr1	11865788	11866284	./06_agg/K562_HGC27-5M_K27me3_peak_149	26	.	4.42468	5.79261	2.60955
chr1	11918366	11919640	./06_agg/K562_HGC27-5M_K27me3_peak_150	24	.	4.29532	5.56314	2.46152
chr1	12079311	12079549	./06_agg/K562_HGC27-5M_K27me3_peak_151	16	.	3.67554	4.37411	1.60393
chr1	12226994	12227449	./06_agg/K562_HGC27-5M_K27me3_peak_152	20	.	3.99673	4.97387	2.02136
chr1	12787090	12787566	./06_agg/K562_HGC27-5M_K27me3_peak_153	16	.	3.74585	4.50185	1.68983
chr1	12857539	12858010	./06_agg/K562_HGC27-5M_K27me3_peak_154	14	.	3.5849	4.20944	1.4932
chr1	14161937	14162216	./06_agg/K562_HGC27-5M_K27me3_peak_155	20	.	3.98745	4.95441	2.00587
chr1	14623902	14624163	./06_agg/K562_HGC27-5M_K27me3_peak_156	16	.	3.75387	4.51642	1.69963
chr1	15067295	15067949	./06_agg/K562_HGC27-5M_K27me3_peak_157	15	.	3.62447	4.28133	1.54154
chr1	15421369	15421611	./06_agg/K562_HGC27-5M_K27me3_peak_158	19	.	3.92561	4.83979	1.92703
chr1	15735953	15736454	./06_agg/K562_HGC27-5M_K27me3_peak_159	14	.	3.5849	4.20944	1.4932
chr1	15850615	15850894	./06_agg/K562_HGC27-5M_K27me3_peak_160	26	.	4.4074	5.77263	2.60736
chr1	16083819	16084439	./06_agg/K562_HGC27-5M_K27me3_peak_161	14	.	3.5849	4.20944	1.4932
chr1	16090555	16091068	./06_agg/K562_HGC27-5M_K27me3_peak_162	23	.	4.25123	5.47353	2.392
chr1	16349955	16350518	./06_agg/K562_HGC27-5M_K27me3_peak_163	14	.	3.5849	4.20944	1.4932
chr1	16398837	16399123	./06_agg/K562_HGC27-5M_K27me3_peak_164	18	.	3.86941	4.72899	1.84486
chr1	16482534	16483343	./06_agg/K562_HGC27-5M_K27me3_peak_165	17	.	3.78314	4.56959	1.73539
chr1	16533121	16533433	./06_agg/K562_HGC27-5M_K27me3_peak_166	19	.	3.97781	4.9324	1.98719
chr1	16679037	16679272	./06_agg/K562_HGC27-5M_K27me3_peak_167	17	.	3.76483	4.54496	1.72619
chr1	16940184	16940501	./06_agg/K562_HGC27-5M_K27me3_peak_168	31	.	4.78525	6.50446	3.14031
chr1	17231344	17231653	./06_agg/K562_HGC27-5M_K27me3_peak_169	21	.	4.09891	5.15872	2.14476
chr1	17240305	17240527	./06_agg/K562_HGC27-5M_K27me3_peak_170	33	.	4.90674	6.74268	3.31736
chr1	17380511	17380796	./06_agg/K562_HGC27-5M_K27me3_peak_171	38	.	5.04219	7.18963	3.8287
chr1	17942046	17942681	./06_agg/K562_HGC27-5M_K27me3_peak_172	14	.	3.5849	4.20944	1.4932
chr1	19229021	19229453	./06_agg/K562_HGC27-5M_K27me3_peak_173	18	.	3.83784	4.66896	1.80221
chr1	19283185	19284814	./06_agg/K562_HGC27-5M_K27me3_peak_174	43	.	5.43997	7.96341	4.39648
chr1	19358717	19359170	./06_agg/K562_HGC27-5M_K27me3_peak_175	15	.	3.67025	4.3645	1.59747
chr1	19361197	19361674	./06_agg/K562_HGC27-5M_K27me3_peak_176	17	.	3.81747	4.63744	1.78571
chr1	19380241	19381203	./06_agg/K562_HGC27-5M_K27me3_peak_177	19	.	3.92321	4.82723	1.91135
chr1	19638367	19638618	./06_agg/K562_HGC27-5M_K27me3_peak_178	14	.	3.5849	4.20944	1.4932
chr1	19969731	19970266	./06_agg/K562_HGC27-5M_K27me3_peak_179	14	.	3.5849	4.20944	1.4932
chr1	20305427	20305692	./06_agg/K562_HGC27-5M_K27me3_peak_180	20	.	3.99296	4.9678	2.01813
chr1	20440508	20440770	./06_agg/K562_HGC27-5M_K27me3_peak_181	14	.	3.5849	4.20944	1.4932
chr1	20479057	20479260	./06_agg/K562_HGC27-5M_K27me3_peak_182	17	.	3.80438	4.60817	1.76133
chr1	20617001	20617578	./06_agg/K562_HGC27-5M_K27me3_peak_183	16	.	3.74308	4.49833	1.68877
chr1	20731660	20731938	./06_agg/K562_HGC27-5M_K27me3_peak_184	16	.	3.71364	4.44333	1.65048
chr1	20812757	20812957	./06_agg/K562_HGC27-5M_K27me3_peak_185	14	.	3.5849	4.20944	1.4932
chr1	20814170	20814454	./06_agg/K562_HGC27-5M_K27me3_peak_186	15	.	3.59953	4.23602	1.51107
chr1	20819104	20819331	./06_agg/K562_HGC27-5M_K27me3_peak_187	14	.	3.5849	4.20944	1.4932
chr1	20834357	20834695	./06_agg/K562_HGC27-5M_K27me3_peak_188	15	.	3.61625	4.2664	1.5315
chr1	21012174	21012365	./06_agg/K562_HGC27-5M_K27me3_peak_189	17	.	3.81535	4.62811	1.77474
chr1	21046989	21047200	./06_agg/K562_HGC27-5M_K27me3_peak_190	15	.	3.59647	4.23047	1.50734
chr1	21055333	21056178	./06_agg/K562_HGC27-5M_K27me3_peak_191	14	.	3.5849	4.20944	1.4932
chr1	21057244	21058042	./06_agg/K562_HGC27-5M_K27me3_peak_192	17	.	3.82952	4.65385	1.79205
chr1	21841217	21841416	./06_agg/K562_HGC27-5M_K27me3_peak_193	15	.	3.60291	4.24217	1.5152
chr1	21955672	21956090	./06_agg/K562_HGC27-5M_K27me3_peak_194	14	.	3.5849	4.20944	1.4932
chr1	21995331	21996571	./06_agg/K562_HGC27-5M_K27me3_peak_195	16	.	3.74616	4.50644	1.69637
chr1	22466299	22466614	./06_agg/K562_HGC27-5M_K27me3_peak_196	14	.	3.5849	4.20944	1.4932
chr1	22538449	22539396	./06_agg/K562_HGC27-5M_K27me3_peak_197	14	.	3.5849	4.20944	1.4932
chr1	22548216	22548539	./06_agg/K562_HGC27-5M_K27me3_peak_198	15	.	3.62052	4.27416	1.53672
chr1	22559423	22560042	./06_agg/K562_HGC27-5M_K27me3_peak_199	22	.	4.16413	5.28585	2.23806
chr1	22562943	22563147	./06_agg/K562_HGC27-5M_K27me3_peak_200	15	.	3.6504	4.32844	1.57322
chr1	22575200	22575692	./06_agg/K562_HGC27-5M_K27me3_peak_201	21	.	4.07845	5.1252	2.12535
chr1	22689396	22689699	./06_agg/K562_HGC27-5M_K27me3_peak_202	17	.	3.81837	4.63725	1.78402
chr1	23040331	23040642	./06_agg/K562_HGC27-5M_K27me3_peak_203	16	.	3.68373	4.38899	1.61394
chr1	23206518	23207386	./06_agg/K562_HGC27-5M_K27me3_peak_204	17	.	3.80418	4.60905	1.76298
chr1	23345907	23346217	./06_agg/K562_HGC27-5M_K27me3_peak_205	21	.	4.0805	5.133	2.13517
chr1	23543357	23544190	./06_agg/K562_HGC27-5M_K27me3_peak_206	15	.	3.61937	4.27206	1.53531
chr1	23670788	23671028	./06_agg/K562_HGC27-5M_K27me3_peak_207	20	.	4.00163	4.96994	2.00753
chr1	23694668	23696317	./06_agg/K562_HGC27-5M_K27me3_peak_208	21	.	4.07229	5.1226	2.13159
chr1	23881419	23882045	./06_agg/K562_HGC27-5M_K27me3_peak_209	33	.	4.88662	6.76759	3.3957
chr1	23884775	23886222	./06_agg/K562_HGC27-5M_K27me3_peak_210	28	.	4.60277	6.15824	2.89527
chr1	23921445	23921717	./06_agg/K562_HGC27-5M_K27me3_peak_211	16	.	3.74282	4.49964	1.69116
chr1	23946454	23947182	./06_agg/K562_HGC27-5M_K27me3_peak_212	16	.	3.704	4.42581	1.6387
chr1	24467755	24468035	./06_agg/K562_HGC27-5M_K27me3_peak_213	14	.	3.5849	4.20944	1.4932
chr1	24511934	24512120	./06_agg/K562_HGC27-5M_K27me3_peak_214	14	.	3.5849	4.20944	1.4932
chr1	24647864	24649488	./06_agg/K562_HGC27-5M_K27me3_peak_215	17	.	3.75853	4.52641	1.70767
chr1	24652168	24652480	./06_agg/K562_HGC27-5M_K27me3_peak_216	17	.	3.8332	4.66053	1.79654
chr1	24742026	24742254	./06_agg/K562_HGC27-5M_K27me3_peak_217	23	.	4.23235	5.42379	2.34324
chr1	24876478	24876859	./06_agg/K562_HGC27-5M_K27me3_peak_218	18	.	3.84096	4.67463	1.80602
chr1	24898795	24899047	./06_agg/K562_HGC27-5M_K27me3_peak_219	15	.	3.59396	4.22591	1.50427
chr1	24947509	24947698	./06_agg/K562_HGC27-5M_K27me3_peak_220	15	.	3.6261	4.2843	1.54354
chr1	24969299	24970224	./06_agg/K562_HGC27-5M_K27me3_peak_221	38	.	5.2155	7.4065	3.86601
chr1	25071477	25071873	./06_agg/K562_HGC27-5M_K27me3_peak_222	19	.	3.98008	4.94073	1.99637
chr1	25936701	25938920	./06_agg/K562_HGC27-5M_K27me3_peak_223	18	.	3.85471	4.70563	1.83202
chr1	25942744	25943150	./06_agg/K562_HGC27-5M_K27me3_peak_224	23	.	4.20554	5.38837	2.33278
chr1	25944499	25945927	./06_agg/K562_HGC27-5M_K27me3_peak_225	17	.	3.77938	4.56549	1.73496
chr1	25978869	25980133	./06_agg/K562_HGC27-5M_K27me3_peak_226	19	.	3.96552	4.91015	1.97229
chr1	25983625	25984611	./06_agg/K562_HGC27-5M_K27me3_peak_227	14	.	3.5849	4.20944	1.4932
chr1	26011196	26012289	./06_agg/K562_HGC27-5M_K27me3_peak_228	17	.	3.76396	4.53475	1.71196
chr1	26233007	26233259	./06_agg/K562_HGC27-5M_K27me3_peak_229	21	.	4.1225	5.19966	2.17079
chr1	26371651	26372126	./06_agg/K562_HGC27-5M_K27me3_peak_230	20	.	3.99854	4.96282	2.00146
chr1	26438030	26438323	./06_agg/K562_HGC27-5M_K27me3_peak_231	22	.	4.20096	5.35187	2.28173
chr1	26490543	26490936	./06_agg/K562_HGC27-5M_K27me3_peak_232	17	.	3.80374	4.60702	1.76056
chr1	26560414	26561094	./06_agg/K562_HGC27-5M_K27me3_peak_233	22	.	4.15023	5.27685	2.24724
chr1	26704778	26705122	./06_agg/K562_HGC27-5M_K27me3_peak_234	28	.	4.58788	6.13549	2.88548
chr1	26736036	26736691	./06_agg/K562_HGC27-5M_K27me3_peak_235	19	.	3.93178	4.84082	1.9188
chr1	26737614	26737812	./06_agg/K562_HGC27-5M_K27me3_peak_236	14	.	3.5849	4.20944	1.4932
chr1	26758641	26758865	./06_agg/K562_HGC27-5M_K27me3_peak_237	15	.	3.64111	4.31155	1.56187
chr1	26868389	26869027	./06_agg/K562_HGC27-5M_K27me3_peak_238	23	.	4.23491	5.42296	2.33836
chr1	27114289	27114695	./06_agg/K562_HGC27-5M_K27me3_peak_239	16	.	3.72268	4.45975	1.66152
chr1	27298609	27298875	./06_agg/K562_HGC27-5M_K27me3_peak_240	24	.	4.27778	5.51598	2.41426
chr1	27317596	27318216	./06_agg/K562_HGC27-5M_K27me3_peak_241	18	.	3.89916	4.78697	1.88721
chr1	27318981	27320478	./06_agg/K562_HGC27-5M_K27me3_peak_242	19	.	3.93081	4.84719	1.93003
chr1	27321829	27322017	./06_agg/K562_HGC27-5M_K27me3_peak_243	16	.	3.67896	4.38033	1.60811
chr1	27323606	27324623	./06_agg/K562_HGC27-5M_K27me3_peak_244	46	.	5.65316	8.36752	4.6803
chr1	27339363	27339641	./06_agg/K562_HGC27-5M_K27me3_peak_245	24	.	4.33708	5.62194	2.48368
chr1	27816484	27816993	./06_agg/K562_HGC27-5M_K27me3_peak_246	17	.	3.80011	4.60613	1.76484
chr1	28573751	28574011	./06_agg/K562_HGC27-5M_K27me3_peak_247	14	.	3.5849	4.20944	1.4932
chr1	29063199	29063484	./06_agg/K562_HGC27-5M_K27me3_peak_248	15	.	3.65626	4.33908	1.58038
chr1	29138273	29138571	./06_agg/K562_HGC27-5M_K27me3_peak_249	17	.	3.82408	4.64396	1.7854
chr1	29140055	29141052	./06_agg/K562_HGC27-5M_K27me3_peak_250	16	.	3.71293	4.44204	1.64961
chr1	29142045	29142296	./06_agg/K562_HGC27-5M_K27me3_peak_251	17	.	3.77609	4.5641	1.73794
chr1	29143357	29143608	./06_agg/K562_HGC27-5M_K27me3_peak_252	16	.	3.7193	4.45361	1.6574
chr1	29449181	29449714	./06_agg/K562_HGC27-5M_K27me3_peak_253	14	.	3.5849	4.20944	1.4932
chr1	29557299	29557621	./06_agg/K562_HGC27-5M_K27me3_peak_254	32	.	4.80403	6.59238	3.25325
chr1	29562818	29563861	./06_agg/K562_HGC27-5M_K27me3_peak_255	17	.	3.76217	4.53517	1.71538
chr1	29564647	29565016	./06_agg/K562_HGC27-5M_K27me3_peak_256	22	.	4.17746	5.31592	2.26409
chr1	29567815	29568012	./06_agg/K562_HGC27-5M_K27me3_peak_257	15	.	3.65737	4.3411	1.58173
chr1	29569863	29570330	./06_agg/K562_HGC27-5M_K27me3_peak_258	16	.	3.68815	4.39702	1.61934
chr1	29585421	29587194	./06_agg/K562_HGC27-5M_K27me3_peak_259	18	.	3.88139	4.75321	1.86325
chr1	29657155	29657460	./06_agg/K562_HGC27-5M_K27me3_peak_260	17	.	3.82469	4.64574	1.78716
chr1	29709467	29709667	./06_agg/K562_HGC27-5M_K27me3_peak_261	16	.	3.71024	4.43716	1.64633
chr1	31185303	31185729	./06_agg/K562_HGC27-5M_K27me3_peak_262	14	.	3.5849	4.20944	1.4932
chr1	31190839	31191602	./06_agg/K562_HGC27-5M_K27me3_peak_263	29	.	4.63171	6.23071	2.96343
chr1	31278112	31279513	./06_agg/K562_HGC27-5M_K27me3_peak_264	17	.	3.79643	4.5972	1.75692
chr1	31287563	31287777	./06_agg/K562_HGC27-5M_K27me3_peak_265	18	.	3.84352	4.68178	1.81296
chr1	31289298	31290089	./06_agg/K562_HGC27-5M_K27me3_peak_266	16	.	3.6868	4.39457	1.61769
chr1	31293378	31293693	./06_agg/K562_HGC27-5M_K27me3_peak_267	18	.	3.87493	4.74372	1.85879
chr1	31296730	31297775	./06_agg/K562_HGC27-5M_K27me3_peak_268	30	.	4.64019	6.27641	3.02675
chr1	31298938	31299762	./06_agg/K562_HGC27-5M_K27me3_peak_269	14	.	3.5849	4.20944	1.4932
chr1	31313594	31314035	./06_agg/K562_HGC27-5M_K27me3_peak_270	16	.	3.67761	4.37787	1.60646
chr1	31314845	31315755	./06_agg/K562_HGC27-5M_K27me3_peak_271	23	.	4.25916	5.48049	2.38928
chr1	31317016	31318941	./06_agg/K562_HGC27-5M_K27me3_peak_272	23	.	4.26582	5.49191	2.39618
chr1	31321699	31322566	./06_agg/K562_HGC27-5M_K27me3_peak_273	20	.	3.98895	4.96173	2.01532
chr1	31354368	31355356	./06_agg/K562_HGC27-5M_K27me3_peak_274	18	.	3.85763	4.71022	1.83449
chr1	31364111	31364951	./06_agg/K562_HGC27-5M_K27me3_peak_275	19	.	3.94725	4.86773	1.93588
chr1	31371045	31371240	./06_agg/K562_HGC27-5M_K27me3_peak_276	17	.	3.79681	4.59758	1.7569
chr1	31375717	31376672	./06_agg/K562_HGC27-5M_K27me3_peak_277	14	.	3.5849	4.20944	1.4932
chr1	31379750	31380733	./06_agg/K562_HGC27-5M_K27me3_peak_278	16	.	3.71164	4.4397	1.64804
chr1	31381816	31382858	./06_agg/K562_HGC27-5M_K27me3_peak_279	22	.	4.16326	5.2811	2.23214
chr1	31384322	31384575	./06_agg/K562_HGC27-5M_K27me3_peak_280	18	.	3.84096	4.67737	1.81021
chr1	31711612	31712287	./06_agg/K562_HGC27-5M_K27me3_peak_281	20	.	4.0163	5.01173	2.04906
chr1	31769523	31769885	./06_agg/K562_HGC27-5M_K27me3_peak_282	19	.	3.95802	4.89228	1.95664
chr1	31885402	31885865	./06_agg/K562_HGC27-5M_K27me3_peak_283	17	.	3.8259	4.64727	1.78762
chr1	31896540	31896861	./06_agg/K562_HGC27-5M_K27me3_peak_284	18	.	3.85006	4.69597	1.82448
chr1	31973204	31973427	./06_agg/K562_HGC27-5M_K27me3_peak_285	16	.	3.7008	4.42	1.63479
chr1	32014704	32014944	./06_agg/K562_HGC27-5M_K27me3_peak_286	17	.	3.77787	4.56002	1.72895
chr1	32034465	32034669	./06_agg/K562_HGC27-5M_K27me3_peak_287	18	.	3.84579	4.68341	1.81193
chr1	32081055	32081563	./06_agg/K562_HGC27-5M_K27me3_peak_288	17	.	3.75818	4.52575	1.70719
chr1	32083865	32084119	./06_agg/K562_HGC27-5M_K27me3_peak_289	19	.	3.94571	4.87117	1.94352
chr1	32110025	32110581	./06_agg/K562_HGC27-5M_K27me3_peak_290	24	.	4.35633	5.64336	2.48526
chr1	32133556	32133779	./06_agg/K562_HGC27-5M_K27me3_peak_291	17	.	3.828	4.65423	1.795
chr1	32149784	32150008	./06_agg/K562_HGC27-5M_K27me3_peak_292	15	.	3.61367	4.26171	1.52835
chr1	32225020	32225229	./06_agg/K562_HGC27-5M_K27me3_peak_293	27	.	4.53156	5.98657	2.73873
chr1	32226282	32228709	./06_agg/K562_HGC27-5M_K27me3_peak_294	22	.	4.15676	5.28147	2.24358
chr1	32230210	32230882	./06_agg/K562_HGC27-5M_K27me3_peak_295	22	.	4.16025	5.30365	2.27401
chr1	32279952	32280345	./06_agg/K562_HGC27-5M_K27me3_peak_296	16	.	3.74383	4.49818	1.68737
chr1	32410111	32410337	./06_agg/K562_HGC27-5M_K27me3_peak_297	14	.	3.5849	4.20944	1.4932
chr1	32816735	32817307	./06_agg/K562_HGC27-5M_K27me3_peak_298	17	.	3.77297	4.55111	1.72296
chr1	32860130	32860417	./06_agg/K562_HGC27-5M_K27me3_peak_299	30	.	4.70827	6.34605	3.01655
chr1	33005838	33006151	./06_agg/K562_HGC27-5M_K27me3_peak_300	14	.	3.5849	4.20944	1.4932
chr1	33282936	33283180	./06_agg/K562_HGC27-5M_K27me3_peak_301	21	.	4.09912	5.16449	2.15352
chr1	33334541	33336108	./06_agg/K562_HGC27-5M_K27me3_peak_302	17	.	3.76839	4.54439	1.7198
chr1	33336900	33337321	./06_agg/K562_HGC27-5M_K27me3_peak_303	22	.	4.14412	5.24826	2.21177
chr1	33342224	33342623	./06_agg/K562_HGC27-5M_K27me3_peak_304	15	.	3.65298	4.33313	1.57638
chr1	33352129	33352426	./06_agg/K562_HGC27-5M_K27me3_peak_305	22	.	4.13693	5.25338	2.23266
chr1	33359740	33361101	./06_agg/K562_HGC27-5M_K27me3_peak_306	16	.	3.70863	4.43423	1.64436
chr1	33366197	33367220	./06_agg/K562_HGC27-5M_K27me3_peak_307	19	.	3.95097	4.88861	1.96211
chr1	33502288	33502586	./06_agg/K562_HGC27-5M_K27me3_peak_308	19	.	3.91109	4.8157	1.91255
chr1	33546590	33547116	./06_agg/K562_HGC27-5M_K27me3_peak_309	23	.	4.21114	5.37576	2.30247
chr1	33549276	33550479	./06_agg/K562_HGC27-5M_K27me3_peak_310	33	.	4.9381	6.81666	3.38315
chr1	33551899	33552091	./06_agg/K562_HGC27-5M_K27me3_peak_311	16	.	3.74061	4.49233	1.68343
chr1	33646419	33647702	./06_agg/K562_HGC27-5M_K27me3_peak_312	18	.	3.91253	4.80713	1.89724
chr1	33896541	33896750	./06_agg/K562_HGC27-5M_K27me3_peak_313	14	.	3.5849	4.20944	1.4932
chr1	33937797	33938206	./06_agg/K562_HGC27-5M_K27me3_peak_314	18	.	3.84562	4.68381	1.81282
chr1	35123065	35123622	./06_agg/K562_HGC27-5M_K27me3_peak_315	14	.	3.5849	4.20944	1.4932
chr1	35195912	35196255	./06_agg/K562_HGC27-5M_K27me3_peak_316	14	.	3.5849	4.20944	1.4932
chr1	35204933	35205533	./06_agg/K562_HGC27-5M_K27me3_peak_317	16	.	3.6793	4.38094	1.60852
chr1	35325054	35325322	./06_agg/K562_HGC27-5M_K27me3_peak_318	19	.	3.95706	4.90353	1.97529
chr1	35333343	35333901	./06_agg/K562_HGC27-5M_K27me3_peak_319	15	.	3.59572	4.2291	1.50641
chr1	35390799	35391315	./06_agg/K562_HGC27-5M_K27me3_peak_320	15	.	3.6528	4.33281	1.57616
chr1	35394234	35396081	./06_agg/K562_HGC27-5M_K27me3_peak_321	25	.	4.36422	5.68097	2.53268
chr1	36111126	36111372	./06_agg/K562_HGC27-5M_K27me3_peak_322	22	.	4.16551	5.29237	2.24545
chr1	36149917	36150146	./06_agg/K562_HGC27-5M_K27me3_peak_323	24	.	4.28264	5.53348	2.4341
chr1	36155503	36156193	./06_agg/K562_HGC27-5M_K27me3_peak_324	22	.	4.18964	5.32958	2.2648
chr1	36689701	36690300	./06_agg/K562_HGC27-5M_K27me3_peak_325	33	.	4.87845	6.72266	3.3363
chr1	36851488	36852448	./06_agg/K562_HGC27-5M_K27me3_peak_326	24	.	4.34407	5.62758	2.48133
chr1	37019436	37020242	./06_agg/K562_HGC27-5M_K27me3_peak_327	18	.	3.87348	4.73905	1.85391
chr1	37116016	37116331	./06_agg/K562_HGC27-5M_K27me3_peak_328	19	.	3.95376	4.89256	1.96388
chr1	38079300	38079943	./06_agg/K562_HGC27-5M_K27me3_peak_329	19	.	3.96956	4.91979	1.98073
chr1	38082271	38082502	./06_agg/K562_HGC27-5M_K27me3_peak_330	15	.	3.65345	4.33398	1.57695
chr1	38096347	38096986	./06_agg/K562_HGC27-5M_K27me3_peak_331	15	.	3.66156	4.34872	1.58686
chr1	38098883	38099864	./06_agg/K562_HGC27-5M_K27me3_peak_332	18	.	3.89973	4.78324	1.88063
chr1	38125708	38126477	./06_agg/K562_HGC27-5M_K27me3_peak_333	14	.	3.5849	4.20944	1.4932
chr1	38156295	38158278	./06_agg/K562_HGC27-5M_K27me3_peak_334	31	.	4.66858	6.36112	3.11732
chr1	38197223	38197817	./06_agg/K562_HGC27-5M_K27me3_peak_335	17	.	3.83018	4.65504	1.79285
chr1	38231955	38232306	./06_agg/K562_HGC27-5M_K27me3_peak_336	16	.	3.71823	4.45167	1.65609
chr1	38478234	38478549	./06_agg/K562_HGC27-5M_K27me3_peak_337	16	.	3.71875	4.45261	1.65672
chr1	39024680	39025066	./06_agg/K562_HGC27-5M_K27me3_peak_338	15	.	3.64319	4.31534	1.56441
chr1	39166991	39167343	./06_agg/K562_HGC27-5M_K27me3_peak_339	15	.	3.65388	4.33537	1.5784
chr1	39281602	39282024	./06_agg/K562_HGC27-5M_K27me3_peak_340	16	.	3.70119	4.42071	1.63527
chr1	39283518	39284138	./06_agg/K562_HGC27-5M_K27me3_peak_341	14	.	3.5849	4.20944	1.4932
chr1	40091043	40091409	./06_agg/K562_HGC27-5M_K27me3_peak_342	19	.	3.92488	4.83191	1.9159
chr1	40137991	40138524	./06_agg/K562_HGC27-5M_K27me3_peak_343	18	.	3.85644	4.70833	1.83344
chr1	40152949	40153162	./06_agg/K562_HGC27-5M_K27me3_peak_344	14	.	3.5849	4.20944	1.4932
chr1	40156784	40157321	./06_agg/K562_HGC27-5M_K27me3_peak_345	18	.	3.85896	4.70812	1.82921
chr1	40158152	40158346	./06_agg/K562_HGC27-5M_K27me3_peak_346	18	.	3.84251	4.67745	1.80792
chr1	40159233	40159436	./06_agg/K562_HGC27-5M_K27me3_peak_347	18	.	3.91306	4.80754	1.89706
chr1	40193372	40193569	./06_agg/K562_HGC27-5M_K27me3_peak_348	25	.	4.41883	5.76547	2.5752
chr1	40362135	40362780	./06_agg/K562_HGC27-5M_K27me3_peak_349	17	.	3.82321	4.64461	1.78773
chr1	40365744	40369056	./06_agg/K562_HGC27-5M_K27me3_peak_350	28	.	4.54077	6.07769	2.87535
chr1	40505516	40506255	./06_agg/K562_HGC27-5M_K27me3_peak_351	16	.	3.74577	4.50171	1.68974
chr1	40723443	40724090	./06_agg/K562_HGC27-5M_K27me3_peak_352	22	.	4.13916	5.26308	2.24451
chr1	40766571	40766800	./06_agg/K562_HGC27-5M_K27me3_peak_353	19	.	3.94016	4.85484	1.92721
chr1	41131327	41131608	./06_agg/K562_HGC27-5M_K27me3_peak_354	24	.	4.28411	5.56582	2.48574
chr1	41327959	41328267	./06_agg/K562_HGC27-5M_K27me3_peak_355	26	.	4.43008	5.81052	2.62962
chr1	41444979	41445632	./06_agg/K562_HGC27-5M_K27me3_peak_356	29	.	4.63125	6.2182	2.94326
chr1	41825157	41829417	./06_agg/K562_HGC27-5M_K27me3_peak_357	35	.	4.91914	6.90235	3.57126
chr1	41830377	41831929	./06_agg/K562_HGC27-5M_K27me3_peak_358	18	.	3.88373	4.76515	1.87819
chr1	41833457	41834239	./06_agg/K562_HGC27-5M_K27me3_peak_359	21	.	4.07044	5.1136	2.12113
chr1	41837757	41838133	./06_agg/K562_HGC27-5M_K27me3_peak_360	30	.	4.72977	6.39318	3.05596
chr1	41849995	41850282	./06_agg/K562_HGC27-5M_K27me3_peak_361	23	.	4.27979	5.50243	2.38958
chr1	41851289	41851726	./06_agg/K562_HGC27-5M_K27me3_peak_362	17	.	3.80244	4.60663	1.76199
chr1	41860495	41861732	./06_agg/K562_HGC27-5M_K27me3_peak_363	27	.	4.48653	5.93597	2.73552
chr1	41898073	41898811	./06_agg/K562_HGC27-5M_K27me3_peak_364	15	.	3.62381	4.28013	1.54073
chr1	41949534	41950557	./06_agg/K562_HGC27-5M_K27me3_peak_365	14	.	3.5849	4.20944	1.4932
chr1	41998740	41998989	./06_agg/K562_HGC27-5M_K27me3_peak_366	15	.	3.6246	4.28156	1.5417
chr1	42385721	42385923	./06_agg/K562_HGC27-5M_K27me3_peak_367	15	.	3.67025	4.3645	1.59747
chr1	42501068	42501838	./06_agg/K562_HGC27-5M_K27me3_peak_368	30	.	4.73206	6.42156	3.09914
chr1	43232230	43232966	./06_agg/K562_HGC27-5M_K27me3_peak_369	19	.	3.91249	4.81405	1.90787
chr1	43282618	43283026	./06_agg/K562_HGC27-5M_K27me3_peak_370	33	.	4.88984	6.72475	3.3171
chr1	43423966	43424817	./06_agg/K562_HGC27-5M_K27me3_peak_371	20	.	4.01733	5.01257	2.04862
chr1	43613394	43613738	./06_agg/K562_HGC27-5M_K27me3_peak_372	15	.	3.63305	4.29691	1.55202
chr1	43855416	43855786	./06_agg/K562_HGC27-5M_K27me3_peak_373	16	.	3.7054	4.42835	1.64041
chr1	43970985	43971207	./06_agg/K562_HGC27-5M_K27me3_peak_374	18	.	3.85899	4.70739	1.82805
chr1	44115366	44116207	./06_agg/K562_HGC27-5M_K27me3_peak_375	48	.	5.71936	8.54858	4.86512
chr1	44412250	44412629	./06_agg/K562_HGC27-5M_K27me3_peak_376	32	.	4.84674	6.62243	3.22544
chr1	45075323	45075569	./06_agg/K562_HGC27-5M_K27me3_peak_377	23	.	4.21036	5.37488	2.3022
chr1	45139862	45140450	./06_agg/K562_HGC27-5M_K27me3_peak_378	20	.	4.04417	5.05858	2.07712
chr1	45265510	45265851	./06_agg/K562_HGC27-5M_K27me3_peak_379	23	.	4.25601	5.47467	2.38493
chr1	45671906	45672377	./06_agg/K562_HGC27-5M_K27me3_peak_380	17	.	3.81561	4.63707	1.78822
chr1	45769162	45769781	./06_agg/K562_HGC27-5M_K27me3_peak_381	21	.	4.06502	5.10166	2.11089
chr1	46152218	46152973	./06_agg/K562_HGC27-5M_K27me3_peak_382	16	.	3.73525	4.48716	1.68386
chr1	46269093	46269327	./06_agg/K562_HGC27-5M_K27me3_peak_383	18	.	3.88364	4.75798	1.86704
chr1	46598381	46599281	./06_agg/K562_HGC27-5M_K27me3_peak_384	57	.	6.1335	9.50286	5.71679
chr1	46891298	46891487	./06_agg/K562_HGC27-5M_K27me3_peak_385	14	.	3.5849	4.20944	1.4932
chr1	46908039	46908513	./06_agg/K562_HGC27-5M_K27me3_peak_386	15	.	3.66263	4.35066	1.58816
chr1	46993650	46993897	./06_agg/K562_HGC27-5M_K27me3_peak_387	17	.	3.76149	4.53026	1.70894
chr1	47184816	47185030	./06_agg/K562_HGC27-5M_K27me3_peak_388	34	.	4.96812	6.88669	3.44635
chr1	47433477	47434046	./06_agg/K562_HGC27-5M_K27me3_peak_389	14	.	3.5849	4.20944	1.4932
chr1	47645044	47645342	./06_agg/K562_HGC27-5M_K27me3_peak_390	20	.	4.01594	5.00001	2.03149
chr1	47649115	47649504	./06_agg/K562_HGC27-5M_K27me3_peak_391	22	.	4.13741	5.25251	2.22973
chr1	47689381	47693402	./06_agg/K562_HGC27-5M_K27me3_peak_392	29	.	4.57206	6.14261	2.92756
chr1	47694326	47694594	./06_agg/K562_HGC27-5M_K27me3_peak_393	16	.	3.70653	4.43228	1.64464
chr1	47697147	47697618	./06_agg/K562_HGC27-5M_K27me3_peak_394	29	.	4.64937	6.2525	2.96761
chr1	47903160	47903814	./06_agg/K562_HGC27-5M_K27me3_peak_395	45	.	5.57233	8.20621	4.55932
chr1	47915175	47916186	./06_agg/K562_HGC27-5M_K27me3_peak_396	15	.	3.66991	4.36567	1.59977
chr1	47935579	47936142	./06_agg/K562_HGC27-5M_K27me3_peak_397	14	.	3.5849	4.20944	1.4932
chr1	47957110	47957582	./06_agg/K562_HGC27-5M_K27me3_peak_398	15	.	3.62757	4.28697	1.54533
chr1	47972481	47973660	./06_agg/K562_HGC27-5M_K27me3_peak_399	23	.	4.20958	5.39256	2.33247
chr1	48032459	48032846	./06_agg/K562_HGC27-5M_K27me3_peak_400	14	.	3.5849	4.20944	1.4932
chr1	48041785	48041997	./06_agg/K562_HGC27-5M_K27me3_peak_401	23	.	4.24407	5.46323	2.38717
chr1	48103789	48104610	./06_agg/K562_HGC27-5M_K27me3_peak_402	17	.	3.78071	4.56517	1.73242
chr1	48108848	48109248	./06_agg/K562_HGC27-5M_K27me3_peak_403	18	.	3.90654	4.7965	1.89032
chr1	48142953	48143190	./06_agg/K562_HGC27-5M_K27me3_peak_404	17	.	3.78443	4.57193	1.73696
chr1	48175142	48175518	./06_agg/K562_HGC27-5M_K27me3_peak_405	21	.	4.11625	5.19662	2.17616
chr1	48176298	48176778	./06_agg/K562_HGC27-5M_K27me3_peak_406	19	.	3.95985	4.89907	1.96418
chr1	48178860	48179667	./06_agg/K562_HGC27-5M_K27me3_peak_407	25	.	4.35309	5.66096	2.51922
chr1	48189894	48190141	./06_agg/K562_HGC27-5M_K27me3_peak_408	16	.	3.73341	4.47925	1.67464
chr1	48191499	48192138	./06_agg/K562_HGC27-5M_K27me3_peak_409	17	.	3.76794	4.54197	1.71681
chr1	48239692	48240235	./06_agg/K562_HGC27-5M_K27me3_peak_410	14	.	3.5849	4.20944	1.4932
chr1	48294254	48295162	./06_agg/K562_HGC27-5M_K27me3_peak_411	21	.	4.08912	5.1347	2.1233
chr1	48337688	48337876	./06_agg/K562_HGC27-5M_K27me3_peak_412	15	.	3.66551	4.35589	1.59168
chr1	48380924	48381270	./06_agg/K562_HGC27-5M_K27me3_peak_413	14	.	3.5849	4.20944	1.4932
chr1	48488310	48488911	./06_agg/K562_HGC27-5M_K27me3_peak_414	17	.	3.76894	4.5438	1.71804
chr1	48506981	48507406	./06_agg/K562_HGC27-5M_K27me3_peak_415	16	.	3.74888	4.50735	1.69353
chr1	48520231	48520978	./06_agg/K562_HGC27-5M_K27me3_peak_416	16	.	3.67896	4.38033	1.60811
chr1	48555110	48555636	./06_agg/K562_HGC27-5M_K27me3_peak_417	14	.	3.5849	4.20944	1.4932
chr1	48680995	48681442	./06_agg/K562_HGC27-5M_K27me3_peak_418	15	.	3.63658	4.30333	1.55634
chr1	48697588	48697945	./06_agg/K562_HGC27-5M_K27me3_peak_419	17	.	3.80727	4.61342	1.76486
chr1	49004606	49005795	./06_agg/K562_HGC27-5M_K27me3_peak_420	16	.	3.71741	4.45017	1.65508
chr1	49012994	49014283	./06_agg/K562_HGC27-5M_K27me3_peak_421	16	.	3.70031	4.4191	1.63419
chr1	49021434	49022070	./06_agg/K562_HGC27-5M_K27me3_peak_422	14	.	3.5849	4.20944	1.4932
chr1	49034434	49035115	./06_agg/K562_HGC27-5M_K27me3_peak_423	14	.	3.5849	4.20944	1.4932
chr1	49214147	49214414	./06_agg/K562_HGC27-5M_K27me3_peak_424	33	.	4.89044	6.75611	3.36959
chr1	49216505	49216704	./06_agg/K562_HGC27-5M_K27me3_peak_425	14	.	3.5849	4.20944	1.4932
chr1	49224598	49224842	./06_agg/K562_HGC27-5M_K27me3_peak_426	15	.	3.61904	4.27147	1.53491
chr1	49364425	49364879	./06_agg/K562_HGC27-5M_K27me3_peak_427	14	.	3.5849	4.20944	1.4932
chr1	49483948	49484151	./06_agg/K562_HGC27-5M_K27me3_peak_428	20	.	4.05701	5.08067	2.09095
chr1	49486735	49486999	./06_agg/K562_HGC27-5M_K27me3_peak_429	16	.	3.71903	4.45311	1.65706
chr1	49503226	49503422	./06_agg/K562_HGC27-5M_K27me3_peak_430	28	.	4.5826	6.08886	2.81615
chr1	49614401	49614834	./06_agg/K562_HGC27-5M_K27me3_peak_431	15	.	3.64586	4.3202	1.56768
chr1	49665506	49665806	./06_agg/K562_HGC27-5M_K27me3_peak_432	14	.	3.5849	4.20944	1.4932
chr1	50047436	50048194	./06_agg/K562_HGC27-5M_K27me3_peak_433	16	.	3.74247	4.49571	1.68571
chr1	50116038	50116686	./06_agg/K562_HGC27-5M_K27me3_peak_434	15	.	3.635	4.30046	1.5544
chr1	50229435	50229738	./06_agg/K562_HGC27-5M_K27me3_peak_435	22	.	4.14604	5.24913	2.21009
chr1	50243874	50244080	./06_agg/K562_HGC27-5M_K27me3_peak_436	16	.	3.68654	4.3941	1.61737
chr1	50307747	50308055	./06_agg/K562_HGC27-5M_K27me3_peak_437	25	.	4.41406	5.76057	2.57499
chr1	50359300	50359544	./06_agg/K562_HGC27-5M_K27me3_peak_438	16	.	3.70819	4.43342	1.64382
chr1	50390694	50391782	./06_agg/K562_HGC27-5M_K27me3_peak_439	15	.	3.67025	4.3645	1.59747
chr1	50437723	50437910	./06_agg/K562_HGC27-5M_K27me3_peak_440	16	.	3.69182	4.4037	1.62383
chr1	50447918	50448156	./06_agg/K562_HGC27-5M_K27me3_peak_441	14	.	3.5849	4.20944	1.4932
chr1	50460977	50461331	./06_agg/K562_HGC27-5M_K27me3_peak_442	21	.	4.11482	5.18893	2.16643
chr1	50470027	50470714	./06_agg/K562_HGC27-5M_K27me3_peak_443	15	.	3.60783	4.2511	1.52121
chr1	50496346	50496545	./06_agg/K562_HGC27-5M_K27me3_peak_444	19	.	3.93851	4.85383	1.92822
chr1	50507567	50508300	./06_agg/K562_HGC27-5M_K27me3_peak_445	22	.	4.19712	5.35864	2.29878
chr1	50575511	50575731	./06_agg/K562_HGC27-5M_K27me3_peak_446	22	.	4.15727	5.28132	2.24218
chr1	50605291	50605527	./06_agg/K562_HGC27-5M_K27me3_peak_447	16	.	3.73179	4.47977	1.67796
chr1	50606559	50606766	./06_agg/K562_HGC27-5M_K27me3_peak_448	17	.	3.81993	4.63956	1.78511
chr1	50621641	50621828	./06_agg/K562_HGC27-5M_K27me3_peak_449	16	.	3.70702	4.4313	1.64239
chr1	50646733	50647176	./06_agg/K562_HGC27-5M_K27me3_peak_450	28	.	4.58781	6.11097	2.84375
chr1	50655731	50656634	./06_agg/K562_HGC27-5M_K27me3_peak_451	16	.	3.74536	4.50096	1.68924
chr1	50675365	50675703	./06_agg/K562_HGC27-5M_K27me3_peak_452	16	.	3.7154	4.44653	1.65263
chr1	50704568	50704803	./06_agg/K562_HGC27-5M_K27me3_peak_453	15	.	3.65369	4.33442	1.57724
chr1	50714351	50714554	./06_agg/K562_HGC27-5M_K27me3_peak_454	14	.	3.5849	4.20944	1.4932
chr1	50720417	50721051	./06_agg/K562_HGC27-5M_K27me3_peak_455	18	.	3.89186	4.77778	1.8845
chr1	50754521	50755106	./06_agg/K562_HGC27-5M_K27me3_peak_456	15	.	3.65156	4.33055	1.57464
chr1	50794613	50795392	./06_agg/K562_HGC27-5M_K27me3_peak_457	17	.	3.76028	4.52806	1.70746
chr1	50798632	50800353	./06_agg/K562_HGC27-5M_K27me3_peak_458	23	.	4.20539	5.39379	2.34243
chr1	50814266	50814548	./06_agg/K562_HGC27-5M_K27me3_peak_459	22	.	4.14424	5.25194	2.2177
chr1	50896341	50897153	./06_agg/K562_HGC27-5M_K27me3_peak_460	18	.	3.83914	4.67322	1.80669
chr1	51433995	51434262	./06_agg/K562_HGC27-5M_K27me3_peak_461	21	.	4.12275	5.21426	2.19321
chr1	51442803	51443506	./06_agg/K562_HGC27-5M_K27me3_peak_462	21	.	4.06515	5.09805	2.10511
chr1	51560428	51560644	./06_agg/K562_HGC27-5M_K27me3_peak_463	17	.	3.75895	4.52826	1.70982
chr1	52195276	52195607	./06_agg/K562_HGC27-5M_K27me3_peak_464	17	.	3.77466	4.5544	1.72536
chr1	52344145	52344684	./06_agg/K562_HGC27-5M_K27me3_peak_465	21	.	4.08539	5.13706	2.13297
chr1	52385412	52385635	./06_agg/K562_HGC27-5M_K27me3_peak_466	24	.	4.29321	5.5514	2.44506
chr1	52456336	52456703	./06_agg/K562_HGC27-5M_K27me3_peak_467	19	.	3.91709	4.82473	1.91703
chr1	52521839	52522091	./06_agg/K562_HGC27-5M_K27me3_peak_468	29	.	4.69044	6.29234	2.95981
chr1	52831843	52832159	./06_agg/K562_HGC27-5M_K27me3_peak_469	30	.	4.72908	6.39974	3.0689
chr1	53097304	53098992	./06_agg/K562_HGC27-5M_K27me3_peak_470	24	.	4.31278	5.57009	2.4419
chr1	53526816	53527230	./06_agg/K562_HGC27-5M_K27me3_peak_471	21	.	4.06672	5.09894	2.10365
chr1	53529428	53529730	./06_agg/K562_HGC27-5M_K27me3_peak_472	17	.	3.78912	4.58045	1.74269
chr1	53576250	53576493	./06_agg/K562_HGC27-5M_K27me3_peak_473	14	.	3.5849	4.20944	1.4932
chr1	53585583	53586443	./06_agg/K562_HGC27-5M_K27me3_peak_474	15	.	3.64499	4.31913	1.56739
chr1	53791917	53792574	./06_agg/K562_HGC27-5M_K27me3_peak_475	15	.	3.59373	4.22548	1.50398
chr1	53974484	53974696	./06_agg/K562_HGC27-5M_K27me3_peak_476	14	.	3.5849	4.20944	1.4932
chr1	54118544	54118750	./06_agg/K562_HGC27-5M_K27me3_peak_477	15	.	3.61079	4.25648	1.52483
chr1	54137884	54138129	./06_agg/K562_HGC27-5M_K27me3_peak_478	17	.	3.82248	4.64955	1.7964
chr1	54150518	54150745	./06_agg/K562_HGC27-5M_K27me3_peak_479	18	.	3.86631	4.72382	1.84188
chr1	54204496	54205963	./06_agg/K562_HGC27-5M_K27me3_peak_480	15	.	3.64502	4.31989	1.5685
chr1	54213595	54213832	./06_agg/K562_HGC27-5M_K27me3_peak_481	15	.	3.66833	4.36102	1.59513
chr1	54303834	54304240	./06_agg/K562_HGC27-5M_K27me3_peak_482	39	.	5.2613	7.51126	3.95724
chr1	54411288	54411879	./06_agg/K562_HGC27-5M_K27me3_peak_483	19	.	3.98138	4.9404	1.99388
chr1	54518912	54519140	./06_agg/K562_HGC27-5M_K27me3_peak_484	18	.	3.83252	4.66423	1.80324
chr1	54964585	54965108	./06_agg/K562_HGC27-5M_K27me3_peak_485	20	.	4.0669	5.09603	2.09874
chr1	55008102	55008319	./06_agg/K562_HGC27-5M_K27me3_peak_486	14	.	3.5849	4.20944	1.4932
chr1	55137131	55137902	./06_agg/K562_HGC27-5M_K27me3_peak_487	15	.	3.6517	4.33079	1.5748
chr1	55145029	55145370	./06_agg/K562_HGC27-5M_K27me3_peak_488	14	.	3.5849	4.20944	1.4932
chr1	55230206	55230463	./06_agg/K562_HGC27-5M_K27me3_peak_489	25	.	4.33814	5.63383	2.50177
chr1	55477590	55478129	./06_agg/K562_HGC27-5M_K27me3_peak_490	16	.	3.67319	4.36985	1.60107
chr1	55481362	55481618	./06_agg/K562_HGC27-5M_K27me3_peak_491	19	.	3.92632	4.83635	1.92045
chr1	55847355	55847546	./06_agg/K562_HGC27-5M_K27me3_peak_492	22	.	4.15869	5.26805	2.2189
chr1	55971361	55971791	./06_agg/K562_HGC27-5M_K27me3_peak_493	15	.	3.64804	4.32414	1.57033
chr1	55976757	55976949	./06_agg/K562_HGC27-5M_K27me3_peak_494	20	.	3.96899	4.93146	2.00003
chr1	56024251	56024667	./06_agg/K562_HGC27-5M_K27me3_peak_495	17	.	3.79329	4.58804	1.74779
chr1	56320229	56320477	./06_agg/K562_HGC27-5M_K27me3_peak_496	18	.	3.85335	4.70116	1.8273
chr1	57044558	57044813	./06_agg/K562_HGC27-5M_K27me3_peak_497	18	.	3.86941	4.73371	1.85206
chr1	57417911	57418252	./06_agg/K562_HGC27-5M_K27me3_peak_498	15	.	3.60441	4.24488	1.51703
chr1	57440160	57440602	./06_agg/K562_HGC27-5M_K27me3_peak_499	14	.	3.5849	4.20944	1.4932
chr1	57712244	57712451	./06_agg/K562_HGC27-5M_K27me3_peak_500	15	.	3.63291	4.29666	1.55185
chr1	57940717	57941459	./06_agg/K562_HGC27-5M_K27me3_peak_501	14	.	3.5849	4.20944	1.4932
chr1	58399637	58399874	./06_agg/K562_HGC27-5M_K27me3_peak_502	18	.	3.85836	4.7131	1.83797
chr1	58469313	58469547	./06_agg/K562_HGC27-5M_K27me3_peak_503	18	.	3.87884	4.75159	1.86489
chr1	58522222	58522528	./06_agg/K562_HGC27-5M_K27me3_peak_504	14	.	3.5849	4.20944	1.4932
chr1	58534702	58534920	./06_agg/K562_HGC27-5M_K27me3_peak_505	14	.	3.59029	4.21923	1.49978
chr1	58869708	58870540	./06_agg/K562_HGC27-5M_K27me3_peak_506	15	.	3.59396	4.22591	1.50427
chr1	59011997	59012576	./06_agg/K562_HGC27-5M_K27me3_peak_507	14	.	3.5849	4.20944	1.4932
chr1	59249556	59250247	./06_agg/K562_HGC27-5M_K27me3_peak_508	57	.	6.05067	9.41055	5.72056
chr1	59617029	59617383	./06_agg/K562_HGC27-5M_K27me3_peak_509	15	.	3.64483	4.31831	1.56641
chr1	59652206	59652495	./06_agg/K562_HGC27-5M_K27me3_peak_510	19	.	3.97029	4.91613	1.97401
chr1	61141900	61142621	./06_agg/K562_HGC27-5M_K27me3_peak_511	17	.	3.82389	4.64362	1.78517
chr1	61172396	61173067	./06_agg/K562_HGC27-5M_K27me3_peak_512	16	.	3.71991	4.45472	1.65814
chr1	61273022	61273241	./06_agg/K562_HGC27-5M_K27me3_peak_513	36	.	5.00916	7.03029	3.61218
chr1	61515746	61516407	./06_agg/K562_HGC27-5M_K27me3_peak_514	21	.	4.06815	5.11742	2.13045
chr1	62087784	62088140	./06_agg/K562_HGC27-5M_K27me3_peak_515	18	.	3.85352	4.69764	1.82166
chr1	62858800	62859009	./06_agg/K562_HGC27-5M_K27me3_peak_516	18	.	3.84096	4.67463	1.80602
chr1	62902071	62902609	./06_agg/K562_HGC27-5M_K27me3_peak_517	17	.	3.7798	4.56493	1.73346
chr1	63432886	63433109	./06_agg/K562_HGC27-5M_K27me3_peak_518	23	.	4.25778	5.4835	2.39722
chr1	63586213	63586402	./06_agg/K562_HGC27-5M_K27me3_peak_519	19	.	3.95341	4.88314	1.94985
chr1	63793315	63793512	./06_agg/K562_HGC27-5M_K27me3_peak_520	21	.	4.07601	5.13898	2.15164
chr1	63833017	63833407	./06_agg/K562_HGC27-5M_K27me3_peak_521	24	.	4.27993	5.52514	2.42591
chr1	64935393	64936459	./06_agg/K562_HGC27-5M_K27me3_peak_522	16	.	3.70439	4.42653	1.63918
chr1	65431964	65432256	./06_agg/K562_HGC27-5M_K27me3_peak_523	27	.	4.50743	5.95704	2.73316
chr1	65613759	65614789	./06_agg/K562_HGC27-5M_K27me3_peak_524	28	.	4.52662	6.02631	2.81269
chr1	65885795	65886250	./06_agg/K562_HGC27-5M_K27me3_peak_525	55	.	6.06626	9.34199	5.57293
chr1	66333689	66333959	./06_agg/K562_HGC27-5M_K27me3_peak_526	16	.	3.68145	4.38484	1.61115
chr1	66689809	66690012	./06_agg/K562_HGC27-5M_K27me3_peak_527	15	.	3.63113	4.29413	1.55074
chr1	66708524	66709403	./06_agg/K562_HGC27-5M_K27me3_peak_528	16	.	3.73218	4.47994	1.6776
chr1	66798078	66798372	./06_agg/K562_HGC27-5M_K27me3_peak_529	16	.	3.75039	4.51205	1.69837
chr1	67019634	67019946	./06_agg/K562_HGC27-5M_K27me3_peak_530	14	.	3.5849	4.20944	1.4932
chr1	67390521	67391268	./06_agg/K562_HGC27-5M_K27me3_peak_531	49	.	5.75761	8.62065	4.91964
chr1	67757344	67757612	./06_agg/K562_HGC27-5M_K27me3_peak_532	15	.	3.61709	4.26792	1.53252
chr1	67773225	67773425	./06_agg/K562_HGC27-5M_K27me3_peak_533	22	.	4.14609	5.24652	2.20568
chr1	67896143	67896658	./06_agg/K562_HGC27-5M_K27me3_peak_534	20	.	4.04807	5.06299	2.07752
chr1	68299018	68299949	./06_agg/K562_HGC27-5M_K27me3_peak_535	26	.	4.44148	5.82808	2.6381
chr1	68403776	68404448	./06_agg/K562_HGC27-5M_K27me3_peak_536	14	.	3.5849	4.20944	1.4932
chr1	68411129	68411460	./06_agg/K562_HGC27-5M_K27me3_peak_537	16	.	3.71849	4.45215	1.65641
chr1	68415266	68416160	./06_agg/K562_HGC27-5M_K27me3_peak_538	17	.	3.79212	4.58589	1.74635
chr1	68580459	68580675	./06_agg/K562_HGC27-5M_K27me3_peak_539	14	.	3.5849	4.20944	1.4932
chr1	68631099	68631335	./06_agg/K562_HGC27-5M_K27me3_peak_540	20	.	4.05966	5.08072	2.0866
chr1	68962676	68963095	./06_agg/K562_HGC27-5M_K27me3_peak_541	47	.	5.69574	8.45267	4.74583
chr1	69781918	69782109	./06_agg/K562_HGC27-5M_K27me3_peak_542	21	.	4.0863	5.1359	2.12965
chr1	70032875	70033656	./06_agg/K562_HGC27-5M_K27me3_peak_543	15	.	3.60243	4.2413	1.51462
chr1	70342894	70343080	./06_agg/K562_HGC27-5M_K27me3_peak_544	22	.	4.21817	5.3811	2.29919
chr1	71519410	71520161	./06_agg/K562_HGC27-5M_K27me3_peak_545	14	.	3.5849	4.20944	1.4932
chr1	71620455	71620840	./06_agg/K562_HGC27-5M_K27me3_peak_546	19	.	3.97529	4.92234	1.97575
chr1	71637874	71638088	./06_agg/K562_HGC27-5M_K27me3_peak_547	20	.	3.98074	4.9545	2.01715
chr1	71823193	71823397	./06_agg/K562_HGC27-5M_K27me3_peak_548	14	.	3.5849	4.20944	1.4932
chr1	73038859	73039094	./06_agg/K562_HGC27-5M_K27me3_peak_549	21	.	4.10417	5.17485	2.16122
chr1	74092306	74092847	./06_agg/K562_HGC27-5M_K27me3_peak_550	14	.	3.5849	4.20944	1.4932
chr1	74236065	74236768	./06_agg/K562_HGC27-5M_K27me3_peak_551	17	.	3.7607	4.52882	1.70797
chr1	74448775	74449469	./06_agg/K562_HGC27-5M_K27me3_peak_552	17	.	3.75918	4.52711	1.70771
chr1	75140172	75140407	./06_agg/K562_HGC27-5M_K27me3_peak_553	26	.	4.47186	5.87097	2.65498
chr1	75256843	75257062	./06_agg/K562_HGC27-5M_K27me3_peak_554	19	.	3.93714	4.85204	1.92761
chr1	75389519	75390322	./06_agg/K562_HGC27-5M_K27me3_peak_555	17	.	3.80813	4.62203	1.77665
chr1	75416050	75416258	./06_agg/K562_HGC27-5M_K27me3_peak_556	18	.	3.83647	4.67201	1.80899
chr1	75500517	75501378	./06_agg/K562_HGC27-5M_K27me3_peak_557	20	.	4.03536	5.05189	2.08088
chr1	75502541	75502920	./06_agg/K562_HGC27-5M_K27me3_peak_558	18	.	3.86606	4.72024	1.83669
chr1	75592640	75592970	./06_agg/K562_HGC27-5M_K27me3_peak_559	17	.	3.81295	4.63271	1.78549
chr1	75597871	75598125	./06_agg/K562_HGC27-5M_K27me3_peak_560	21	.	4.12509	5.21509	2.19063
chr1	76081596	76081852	./06_agg/K562_HGC27-5M_K27me3_peak_561	14	.	3.5849	4.20944	1.4932
chr1	76287364	76287574	./06_agg/K562_HGC27-5M_K27me3_peak_562	17	.	3.82507	4.64576	1.78661
chr1	76327345	76327642	./06_agg/K562_HGC27-5M_K27me3_peak_563	17	.	3.75561	4.51957	1.70175
chr1	76442274	76442480	./06_agg/K562_HGC27-5M_K27me3_peak_564	16	.	3.68152	4.38498	1.61124
chr1	76601378	76601627	./06_agg/K562_HGC27-5M_K27me3_peak_565	14	.	3.5849	4.20944	1.4932
chr1	76698158	76698594	./06_agg/K562_HGC27-5M_K27me3_peak_566	17	.	3.76874	4.54342	1.71779
chr1	76811942	76812346	./06_agg/K562_HGC27-5M_K27me3_peak_567	16	.	3.71068	4.43795	1.64687
chr1	77060814	77061161	./06_agg/K562_HGC27-5M_K27me3_peak_568	15	.	3.63269	4.29628	1.55159
chr1	77192270	77192511	./06_agg/K562_HGC27-5M_K27me3_peak_569	14	.	3.5849	4.20944	1.4932
chr1	77297399	77297587	./06_agg/K562_HGC27-5M_K27me3_peak_570	17	.	3.83486	4.66355	1.79858
chr1	77328833	77329033	./06_agg/K562_HGC27-5M_K27me3_peak_571	18	.	3.85342	4.70158	1.82783
chr1	77333879	77334486	./06_agg/K562_HGC27-5M_K27me3_peak_572	40	.	5.32795	7.66186	4.0892
chr1	77436908	77437170	./06_agg/K562_HGC27-5M_K27me3_peak_573	713	.	27.8817	76.2457	71.3184
chr1	77735528	77735748	./06_agg/K562_HGC27-5M_K27me3_peak_574	20	.	4.03417	5.04017	2.06453
chr1	77745382	77745635	./06_agg/K562_HGC27-5M_K27me3_peak_575	16	.	3.73587	4.48371	1.67764
chr1	77746946	77748876	./06_agg/K562_HGC27-5M_K27me3_peak_576	26	.	4.42686	5.81495	2.64183
chr1	77846306	77846852	./06_agg/K562_HGC27-5M_K27me3_peak_577	14	.	3.5849	4.20944	1.4932
chr1	77943871	77944066	./06_agg/K562_HGC27-5M_K27me3_peak_578	15	.	3.59724	4.23186	1.50827
chr1	77972444	77972650	./06_agg/K562_HGC27-5M_K27me3_peak_579	14	.	3.5849	4.20944	1.4932
chr1	78245452	78245738	./06_agg/K562_HGC27-5M_K27me3_peak_580	16	.	3.73586	4.48444	1.67876
chr1	78444969	78445175	./06_agg/K562_HGC27-5M_K27me3_peak_581	16	.	3.74269	4.49852	1.68967
chr1	78647798	78648003	./06_agg/K562_HGC27-5M_K27me3_peak_582	19	.	3.92356	4.83113	1.91676
chr1	78669239	78669497	./06_agg/K562_HGC27-5M_K27me3_peak_583	21	.	4.09203	5.1524	2.1458
chr1	78677168	78677484	./06_agg/K562_HGC27-5M_K27me3_peak_584	20	.	4.02509	5.02802	2.0602
chr1	78679159	78679479	./06_agg/K562_HGC27-5M_K27me3_peak_585	19	.	3.98396	4.93938	1.9883
chr1	78717367	78717960	./06_agg/K562_HGC27-5M_K27me3_peak_586	18	.	3.87458	4.73975	1.85325
chr1	78728986	78729354	./06_agg/K562_HGC27-5M_K27me3_peak_587	15	.	3.6184	4.27031	1.53413
chr1	78760038	78760516	./06_agg/K562_HGC27-5M_K27me3_peak_588	14	.	3.5849	4.20944	1.4932
chr1	78863438	78863708	./06_agg/K562_HGC27-5M_K27me3_peak_589	22	.	4.20893	5.36604	2.29053
chr1	79073722	79073988	./06_agg/K562_HGC27-5M_K27me3_peak_590	21	.	4.06927	5.10046	2.10183
chr1	79168044	79168340	./06_agg/K562_HGC27-5M_K27me3_peak_591	16	.	3.71464	4.44514	1.6517
chr1	80883226	80883523	./06_agg/K562_HGC27-5M_K27me3_peak_592	20	.	4.04702	5.04914	2.05802
chr1	82268322	82269226	./06_agg/K562_HGC27-5M_K27me3_peak_593	18	.	3.89244	4.77368	1.87735
chr1	84286622	84286848	./06_agg/K562_HGC27-5M_K27me3_peak_594	14	.	3.5849	4.20944	1.4932
chr1	84464239	84465190	./06_agg/K562_HGC27-5M_K27me3_peak_595	29	.	4.62681	6.24378	2.99618
chr1	84543204	84543420	./06_agg/K562_HGC27-5M_K27me3_peak_596	16	.	3.70308	4.42414	1.63758
chr1	85313078	85313288	./06_agg/K562_HGC27-5M_K27me3_peak_597	17	.	3.80438	4.60817	1.76133
chr1	85316405	85316638	./06_agg/K562_HGC27-5M_K27me3_peak_598	14	.	3.5849	4.20944	1.4932
chr1	85462975	85464010	./06_agg/K562_HGC27-5M_K27me3_peak_599	14	.	3.5849	4.20944	1.4932
chr1	85742092	85742613	./06_agg/K562_HGC27-5M_K27me3_peak_600	21	.	4.1183	5.21144	2.19622
chr1	85745051	85745247	./06_agg/K562_HGC27-5M_K27me3_peak_601	17	.	3.80231	4.60441	1.7588
chr1	85930684	85932326	./06_agg/K562_HGC27-5M_K27me3_peak_602	14	.	3.5849	4.20944	1.4932
chr1	85986937	85987483	./06_agg/K562_HGC27-5M_K27me3_peak_603	23	.	4.21142	5.3777	2.30539
chr1	85995128	85995436	./06_agg/K562_HGC27-5M_K27me3_peak_604	18	.	3.88398	4.77018	1.88562
chr1	86004937	86005177	./06_agg/K562_HGC27-5M_K27me3_peak_605	18	.	3.84796	4.69323	1.82371
chr1	86042388	86042927	./06_agg/K562_HGC27-5M_K27me3_peak_606	27	.	4.46811	5.91648	2.73795
chr1	86174024	86174304	./06_agg/K562_HGC27-5M_K27me3_peak_607	19	.	3.93125	4.84125	1.92029
chr1	86441872	86442208	./06_agg/K562_HGC27-5M_K27me3_peak_608	31	.	4.78255	6.52317	3.17561
chr1	86534258	86535179	./06_agg/K562_HGC27-5M_K27me3_peak_609	18	.	3.91412	4.80946	1.89833
chr1	86555376	86555760	./06_agg/K562_HGC27-5M_K27me3_peak_610	24	.	4.26887	5.50116	2.4057
chr1	86570712	86571589	./06_agg/K562_HGC27-5M_K27me3_peak_611	15	.	3.59688	4.2312	1.50783
chr1	86620529	86622842	./06_agg/K562_HGC27-5M_K27me3_peak_612	18	.	3.88997	4.76903	1.87408
chr1	86720676	86720876	./06_agg/K562_HGC27-5M_K27me3_peak_613	16	.	3.72692	4.46744	1.6667
chr1	87063282	87063526	./06_agg/K562_HGC27-5M_K27me3_peak_614	18	.	3.83766	4.67271	1.8082
chr1	87095685	87095966	./06_agg/K562_HGC27-5M_K27me3_peak_615	16	.	3.75212	4.51324	1.69749
chr1	87169963	87170326	./06_agg/K562_HGC27-5M_K27me3_peak_616	19	.	3.89865	4.79988	1.90832
chr1	87599707	87600012	./06_agg/K562_HGC27-5M_K27me3_peak_617	14	.	3.5849	4.20944	1.4932
chr1	87614125	87614329	./06_agg/K562_HGC27-5M_K27me3_peak_618	16	.	3.72221	4.45889	1.66094
chr1	88666449	88666706	./06_agg/K562_HGC27-5M_K27me3_peak_619	14	.	3.5849	4.20944	1.4932
chr1	88784826	88785221	./06_agg/K562_HGC27-5M_K27me3_peak_620	15	.	3.65924	4.3445	1.58402
chr1	88919720	88919925	./06_agg/K562_HGC27-5M_K27me3_peak_621	14	.	3.5849	4.20944	1.4932
chr1	88963727	88964134	./06_agg/K562_HGC27-5M_K27me3_peak_622	26	.	4.44256	5.82548	2.63148
chr1	89149606	89149989	./06_agg/K562_HGC27-5M_K27me3_peak_623	19	.	3.96125	4.90594	1.97277
chr1	89458316	89458888	./06_agg/K562_HGC27-5M_K27me3_peak_624	35	.	5.0494	7.06355	3.59407
chr1	89508329	89509170	./06_agg/K562_HGC27-5M_K27me3_peak_625	18	.	3.89954	4.78105	1.87759
chr1	89537423	89538147	./06_agg/K562_HGC27-5M_K27me3_peak_626	14	.	3.5849	4.20944	1.4932
chr1	89683406	89683608	./06_agg/K562_HGC27-5M_K27me3_peak_627	14	.	3.5849	4.20944	1.4932
chr1	89814458	89814657	./06_agg/K562_HGC27-5M_K27me3_peak_628	14	.	3.5849	4.20944	1.4932
chr1	89912932	89913197	./06_agg/K562_HGC27-5M_K27me3_peak_629	14	.	3.5849	4.20944	1.4932
chr1	90075750	90076036	./06_agg/K562_HGC27-5M_K27me3_peak_630	21	.	4.07296	5.11486	2.11807
chr1	90460503	90460888	./06_agg/K562_HGC27-5M_K27me3_peak_631	24	.	4.31651	5.60288	2.48854
chr1	90655484	90655678	./06_agg/K562_HGC27-5M_K27me3_peak_632	23	.	4.22646	5.39902	2.31409
chr1	91026946	91027153	./06_agg/K562_HGC27-5M_K27me3_peak_633	23	.	4.238	5.42326	2.33335
chr1	91172649	91173128	./06_agg/K562_HGC27-5M_K27me3_peak_634	25	.	4.34444	5.64733	2.51247
chr1	91179413	91180387	./06_agg/K562_HGC27-5M_K27me3_peak_635	18	.	3.84246	4.67968	1.81142
chr1	91486952	91487935	./06_agg/K562_HGC27-5M_K27me3_peak_636	17	.	3.78166	4.57005	1.73839
chr1	91869865	91870466	./06_agg/K562_HGC27-5M_K27me3_peak_637	23	.	4.21208	5.38682	2.31857
chr1	92494889	92496013	./06_agg/K562_HGC27-5M_K27me3_peak_638	31	.	4.73379	6.4678	3.175
chr1	92545828	92546075	./06_agg/K562_HGC27-5M_K27me3_peak_639	18	.	3.84502	4.68201	1.81099
chr1	93250651	93250893	./06_agg/K562_HGC27-5M_K27me3_peak_640	29	.	4.58366	6.14752	2.91213
chr1	93645641	93646223	./06_agg/K562_HGC27-5M_K27me3_peak_641	18	.	3.89117	4.77783	1.88565
chr1	93913436	93913729	./06_agg/K562_HGC27-5M_K27me3_peak_642	15	.	3.65703	4.34048	1.58132
chr1	94312829	94313561	./06_agg/K562_HGC27-5M_K27me3_peak_643	20	.	4.01264	4.99927	2.03523
chr1	94487790	94488100	./06_agg/K562_HGC27-5M_K27me3_peak_644	15	.	3.64793	4.32395	1.5702
chr1	94552982	94553456	./06_agg/K562_HGC27-5M_K27me3_peak_645	14	.	3.5849	4.20944	1.4932
chr1	94561592	94562014	./06_agg/K562_HGC27-5M_K27me3_peak_646	14	.	3.5849	4.20944	1.4932
chr1	94565677	94568077	./06_agg/K562_HGC27-5M_K27me3_peak_647	25	.	4.364	5.71492	2.59011
chr1	94568951	94569331	./06_agg/K562_HGC27-5M_K27me3_peak_648	21	.	4.05071	5.08252	2.1047
chr1	94571485	94571932	./06_agg/K562_HGC27-5M_K27me3_peak_649	26	.	4.4276	5.82373	2.65532
chr1	94572753	94575045	./06_agg/K562_HGC27-5M_K27me3_peak_650	23	.	4.26555	5.47696	2.37301
chr1	94575867	94577401	./06_agg/K562_HGC27-5M_K27me3_peak_651	16	.	3.74974	4.51218	1.69958
chr1	94583139	94583388	./06_agg/K562_HGC27-5M_K27me3_peak_652	19	.	3.95299	4.88075	1.94685
chr1	94702456	94703495	./06_agg/K562_HGC27-5M_K27me3_peak_653	18	.	3.89895	4.7893	1.89142
chr1	94711287	94711556	./06_agg/K562_HGC27-5M_K27me3_peak_654	20	.	4.0342	5.02587	2.04238
chr1	94712347	94713349	./06_agg/K562_HGC27-5M_K27me3_peak_655	28	.	4.59782	6.13348	2.8636
chr1	94883528	94884137	./06_agg/K562_HGC27-5M_K27me3_peak_656	34	.	4.88859	6.78896	3.43087
chr1	95006222	95007621	./06_agg/K562_HGC27-5M_K27me3_peak_657	20	.	3.98396	4.94781	2.0013
chr1	95020088	95020356	./06_agg/K562_HGC27-5M_K27me3_peak_658	17	.	3.79514	4.59139	1.75004
chr1	95093930	95094215	./06_agg/K562_HGC27-5M_K27me3_peak_659	14	.	3.5849	4.20944	1.4932
chr1	95319959	95320163	./06_agg/K562_HGC27-5M_K27me3_peak_660	18	.	3.87297	4.73448	1.84772
chr1	95699253	95699747	./06_agg/K562_HGC27-5M_K27me3_peak_661	25	.	4.34847	5.66986	2.54235
chr1	95782924	95783661	./06_agg/K562_HGC27-5M_K27me3_peak_662	14	.	3.5849	4.20944	1.4932
chr1	95975670	95975865	./06_agg/K562_HGC27-5M_K27me3_peak_663	29	.	4.70895	6.32874	2.98677
chr1	96842005	96842419	./06_agg/K562_HGC27-5M_K27me3_peak_664	17	.	3.79719	4.59746	1.75613
chr1	97038365	97038569	./06_agg/K562_HGC27-5M_K27me3_peak_665	14	.	3.5849	4.20944	1.4932
chr1	97187033	97187574	./06_agg/K562_HGC27-5M_K27me3_peak_666	17	.	3.75817	4.52423	1.70488
chr1	97328196	97328412	./06_agg/K562_HGC27-5M_K27me3_peak_667	14	.	3.5849	4.20944	1.4932
chr1	97490717	97490954	./06_agg/K562_HGC27-5M_K27me3_peak_668	15	.	3.6261	4.2843	1.54354
chr1	98386430	98386653	./06_agg/K562_HGC27-5M_K27me3_peak_669	17	.	3.78504	4.5759	1.74208
chr1	99237733	99237956	./06_agg/K562_HGC27-5M_K27me3_peak_670	15	.	3.63145	4.29402	1.55007
chr1	99429832	99430798	./06_agg/K562_HGC27-5M_K27me3_peak_671	17	.	3.79136	4.58451	1.74542
chr1	99469324	99469986	./06_agg/K562_HGC27-5M_K27me3_peak_672	14	.	3.5849	4.20944	1.4932
chr1	99517348	99517863	./06_agg/K562_HGC27-5M_K27me3_peak_673	15	.	3.63486	4.30021	1.55424
chr1	99612011	99612606	./06_agg/K562_HGC27-5M_K27me3_peak_674	16	.	3.67313	4.36973	1.60099
chr1	99758393	99758669	./06_agg/K562_HGC27-5M_K27me3_peak_675	18	.	3.8558	4.7016	1.82416
chr1	99871147	99871345	./06_agg/K562_HGC27-5M_K27me3_peak_676	15	.	3.607	4.25068	1.52185
chr1	100315620	100315835	./06_agg/K562_HGC27-5M_K27me3_peak_677	18	.	3.88059	4.74662	1.85444
chr1	101004447	101005839	./06_agg/K562_HGC27-5M_K27me3_peak_678	28	.	4.52101	6.04116	2.84862
chr1	101022543	101022888	./06_agg/K562_HGC27-5M_K27me3_peak_679	15	.	3.59724	4.23186	1.50827
chr1	101030761	101031100	./06_agg/K562_HGC27-5M_K27me3_peak_680	16	.	3.70388	4.43012	1.64547
chr1	101079231	101079599	./06_agg/K562_HGC27-5M_K27me3_peak_681	16	.	3.73314	4.48204	1.67932
chr1	101157210	101157419	./06_agg/K562_HGC27-5M_K27me3_peak_682	25	.	4.37882	5.70295	2.5431
chr1	101360635	101361084	./06_agg/K562_HGC27-5M_K27me3_peak_683	22	.	4.14869	5.26039	2.2233
chr1	101701548	101702202	./06_agg/K562_HGC27-5M_K27me3_peak_684	20	.	3.99113	4.96406	2.01545
chr1	101833825	101834030	./06_agg/K562_HGC27-5M_K27me3_peak_685	18	.	3.85961	4.70852	1.82881
chr1	101851978	101852528	./06_agg/K562_HGC27-5M_K27me3_peak_686	14	.	3.5849	4.20944	1.4932
chr1	102092186	102092398	./06_agg/K562_HGC27-5M_K27me3_peak_687	15	.	3.61583	4.26564	1.53099
chr1	107599258	107600245	./06_agg/K562_HGC27-5M_K27me3_peak_688	33	.	4.85851	6.69785	3.33233
chr1	108242039	108242248	./06_agg/K562_HGC27-5M_K27me3_peak_689	14	.	3.5849	4.20944	1.4932
chr1	108377523	108377766	./06_agg/K562_HGC27-5M_K27me3_peak_690	15	.	3.60287	4.24208	1.51515
chr1	108569154	108569762	./06_agg/K562_HGC27-5M_K27me3_peak_691	15	.	3.62732	4.28651	1.54503
chr1	108664217	108664499	./06_agg/K562_HGC27-5M_K27me3_peak_692	15	.	3.60741	4.25034	1.5207
chr1	109234404	109235981	./06_agg/K562_HGC27-5M_K27me3_peak_693	16	.	3.71697	4.44938	1.65455
chr1	109289067	109289333	./06_agg/K562_HGC27-5M_K27me3_peak_694	31	.	4.76598	6.46901	3.11639
chr1	109359401	109359606	./06_agg/K562_HGC27-5M_K27me3_peak_695	14	.	3.5849	4.20944	1.4932
chr1	109419518	109419814	./06_agg/K562_HGC27-5M_K27me3_peak_696	26	.	4.41334	5.80034	2.64181
chr1	109584283	109584806	./06_agg/K562_HGC27-5M_K27me3_peak_697	24	.	4.28782	5.53301	2.42456
chr1	109642699	109643241	./06_agg/K562_HGC27-5M_K27me3_peak_698	16	.	3.75108	4.51185	1.69698
chr1	109968981	109969258	./06_agg/K562_HGC27-5M_K27me3_peak_699	16	.	3.67713	4.37771	1.60696
chr1	110003000	110004983	./06_agg/K562_HGC27-5M_K27me3_peak_700	22	.	4.18968	5.34267	2.2861
chr1	110008428	110011705	./06_agg/K562_HGC27-5M_K27me3_peak_701	24	.	4.3048	5.57534	2.46449
chr1	110013690	110014991	./06_agg/K562_HGC27-5M_K27me3_peak_702	19	.	3.97136	4.92459	1.98558
chr1	110019376	110019621	./06_agg/K562_HGC27-5M_K27me3_peak_703	15	.	3.65975	4.34542	1.58464
chr1	110025890	110026677	./06_agg/K562_HGC27-5M_K27me3_peak_704	29	.	4.61634	6.21088	2.95848
chr1	110333533	110333970	./06_agg/K562_HGC27-5M_K27me3_peak_705	17	.	3.75774	4.52344	1.70436
chr1	110349502	110349708	./06_agg/K562_HGC27-5M_K27me3_peak_706	19	.	3.93294	4.84997	1.93096
chr1	110454487	110455375	./06_agg/K562_HGC27-5M_K27me3_peak_707	17	.	3.77179	4.55027	1.72349
chr1	110637251	110638045	./06_agg/K562_HGC27-5M_K27me3_peak_708	14	.	3.5849	4.20944	1.4932
chr1	110648829	110649026	./06_agg/K562_HGC27-5M_K27me3_peak_709	15	.	3.65027	4.32821	1.57307
chr1	110655218	110655546	./06_agg/K562_HGC27-5M_K27me3_peak_710	19	.	3.96767	4.91846	1.98162
chr1	110744100	110744430	./06_agg/K562_HGC27-5M_K27me3_peak_711	16	.	3.68134	4.38464	1.61101
chr1	110752664	110753326	./06_agg/K562_HGC27-5M_K27me3_peak_712	21	.	4.05801	5.09983	2.11961
chr1	110881117	110882091	./06_agg/K562_HGC27-5M_K27me3_peak_713	71	.	6.5854	10.8737	7.19418
chr1	110996576	110996890	./06_agg/K562_HGC27-5M_K27me3_peak_714	18	.	3.84562	4.68468	1.81413
chr1	111022573	111023074	./06_agg/K562_HGC27-5M_K27me3_peak_715	15	.	3.59912	4.23528	1.51058
chr1	111027380	111027655	./06_agg/K562_HGC27-5M_K27me3_peak_716	20	.	4.04352	5.04932	2.06371
chr1	111070797	111071356	./06_agg/K562_HGC27-5M_K27me3_peak_717	15	.	3.60522	4.24636	1.51802
chr1	111148219	111148648	./06_agg/K562_HGC27-5M_K27me3_peak_718	24	.	4.25822	5.49443	2.41362
chr1	111162189	111163274	./06_agg/K562_HGC27-5M_K27me3_peak_719	19	.	3.93687	4.86055	1.94146
chr1	111169691	111169893	./06_agg/K562_HGC27-5M_K27me3_peak_720	17	.	3.76762	4.54515	1.72216
chr1	111264997	111265237	./06_agg/K562_HGC27-5M_K27me3_peak_721	17	.	3.82537	4.65412	1.7989
chr1	111309309	111310092	./06_agg/K562_HGC27-5M_K27me3_peak_722	19	.	3.97141	4.92159	1.98062
chr1	111321619	111322350	./06_agg/K562_HGC27-5M_K27me3_peak_723	18	.	3.90535	4.80036	1.89804
chr1	111505951	111507034	./06_agg/K562_HGC27-5M_K27me3_peak_724	46	.	5.53164	8.21756	4.66059
chr1	111682563	111683015	./06_agg/K562_HGC27-5M_K27me3_peak_725	23	.	4.26326	5.48209	2.38529
chr1	111781692	111781915	./06_agg/K562_HGC27-5M_K27me3_peak_726	15	.	3.64046	4.31038	1.56107
chr1	111838566	111838932	./06_agg/K562_HGC27-5M_K27me3_peak_727	15	.	3.61258	4.25973	1.52702
chr1	111888940	111889133	./06_agg/K562_HGC27-5M_K27me3_peak_728	20	.	4.02344	5.01503	2.04252
chr1	111911413	111911600	./06_agg/K562_HGC27-5M_K27me3_peak_729	16	.	3.69602	4.41131	1.62895
chr1	111915253	111915556	./06_agg/K562_HGC27-5M_K27me3_peak_730	16	.	3.68577	4.3927	1.61643
chr1	111931782	111932112	./06_agg/K562_HGC27-5M_K27me3_peak_731	14	.	3.5849	4.20944	1.4932
chr1	111976651	111976934	./06_agg/K562_HGC27-5M_K27me3_peak_732	24	.	4.28704	5.53123	2.4234
chr1	111991344	111992214	./06_agg/K562_HGC27-5M_K27me3_peak_733	25	.	4.36828	5.69598	2.55014
chr1	112058847	112059410	./06_agg/K562_HGC27-5M_K27me3_peak_734	14	.	3.5849	4.20944	1.4932
chr1	112162245	112162472	./06_agg/K562_HGC27-5M_K27me3_peak_735	20	.	4.04426	5.05515	2.07146
chr1	112276183	112276860	./06_agg/K562_HGC27-5M_K27me3_peak_736	14	.	3.5849	4.20944	1.4932
chr1	112282012	112282544	./06_agg/K562_HGC27-5M_K27me3_peak_737	22	.	4.15925	5.27794	2.23327
chr1	112334690	112335252	./06_agg/K562_HGC27-5M_K27me3_peak_738	19	.	3.95299	4.88525	1.95372
chr1	112364159	112364378	./06_agg/K562_HGC27-5M_K27me3_peak_739	15	.	3.61269	4.25993	1.52715
chr1	112390614	112390855	./06_agg/K562_HGC27-5M_K27me3_peak_740	22	.	4.16774	5.30319	2.25958
chr1	112391761	112392203	./06_agg/K562_HGC27-5M_K27me3_peak_741	24	.	4.33066	5.60217	2.46282
chr1	112441170	112441421	./06_agg/K562_HGC27-5M_K27me3_peak_742	14	.	3.5849	4.20944	1.4932
chr1	112467000	112467770	./06_agg/K562_HGC27-5M_K27me3_peak_743	16	.	3.72617	4.4661	1.66579
chr1	112490953	112491338	./06_agg/K562_HGC27-5M_K27me3_peak_744	18	.	3.89532	4.77617	1.87669
chr1	112502855	112503561	./06_agg/K562_HGC27-5M_K27me3_peak_745	15	.	3.64254	4.31416	1.56362
chr1	112521386	112521632	./06_agg/K562_HGC27-5M_K27me3_peak_746	14	.	3.5849	4.20944	1.4932
chr1	112529365	112529732	./06_agg/K562_HGC27-5M_K27me3_peak_747	20	.	4.00814	4.98206	2.01593
chr1	112532696	112533052	./06_agg/K562_HGC27-5M_K27me3_peak_748	16	.	3.7239	4.46197	1.66302
chr1	112790950	112791358	./06_agg/K562_HGC27-5M_K27me3_peak_749	15	.	3.65732	4.34101	1.58167
chr1	112873711	112873964	./06_agg/K562_HGC27-5M_K27me3_peak_750	16	.	3.70129	4.42467	1.64116
chr1	112879647	112879963	./06_agg/K562_HGC27-5M_K27me3_peak_751	14	.	3.5849	4.20944	1.4932
chr1	112912386	112912583	./06_agg/K562_HGC27-5M_K27me3_peak_752	43	.	5.35555	7.83576	4.3374
chr1	112938661	112939021	./06_agg/K562_HGC27-5M_K27me3_peak_753	17	.	3.77247	4.55225	1.72548
chr1	113008878	113009065	./06_agg/K562_HGC27-5M_K27me3_peak_754	23	.	4.2454	5.43035	2.33213
chr1	113044527	113047100	./06_agg/K562_HGC27-5M_K27me3_peak_755	21	.	4.09937	5.16636	2.15639
chr1	113049937	113050620	./06_agg/K562_HGC27-5M_K27me3_peak_756	14	.	3.5849	4.20944	1.4932
chr1	113051824	113052192	./06_agg/K562_HGC27-5M_K27me3_peak_757	19	.	3.92632	4.82969	1.9103
chr1	113254508	113254995	./06_agg/K562_HGC27-5M_K27me3_peak_758	14	.	3.5849	4.20944	1.4932
chr1	113257884	113258387	./06_agg/K562_HGC27-5M_K27me3_peak_759	19	.	3.93028	4.84433	1.92648
chr1	113615373	113615806	./06_agg/K562_HGC27-5M_K27me3_peak_760	15	.	3.609	4.25322	1.52264
chr1	113932893	113933087	./06_agg/K562_HGC27-5M_K27me3_peak_761	18	.	3.89431	4.78654	1.89442
chr1	113933900	113934127	./06_agg/K562_HGC27-5M_K27me3_peak_762	14	.	3.5849	4.20944	1.4932
chr1	114471897	114472296	./06_agg/K562_HGC27-5M_K27me3_peak_763	27	.	4.47414	5.91682	2.7254
chr1	114630017	114630323	./06_agg/K562_HGC27-5M_K27me3_peak_764	16	.	3.74131	4.4936	1.68428
chr1	114693888	114695938	./06_agg/K562_HGC27-5M_K27me3_peak_765	18	.	3.8351	4.66725	1.80386
chr1	114750683	114751007	./06_agg/K562_HGC27-5M_K27me3_peak_766	18	.	3.83199	4.66183	1.8004
chr1	114773969	114774172	./06_agg/K562_HGC27-5M_K27me3_peak_767	23	.	4.20803	5.37155	2.30123
chr1	114780698	114780952	./06_agg/K562_HGC27-5M_K27me3_peak_768	20	.	4.0125	4.98699	2.0167
chr1	114793757	114793943	./06_agg/K562_HGC27-5M_K27me3_peak_769	17	.	3.78555	4.5766	1.74234
chr1	115212315	115213179	./06_agg/K562_HGC27-5M_K27me3_peak_770	37	.	5.10817	7.23261	3.77087
chr1	115299944	115300595	./06_agg/K562_HGC27-5M_K27me3_peak_771	27	.	4.48646	5.91916	2.70802
chr1	115435021	115435250	./06_agg/K562_HGC27-5M_K27me3_peak_772	26	.	4.45978	5.8672	2.66928
chr1	115498888	115499128	./06_agg/K562_HGC27-5M_K27me3_peak_773	25	.	4.42777	5.78059	2.58457
chr1	115861051	115861298	./06_agg/K562_HGC27-5M_K27me3_peak_774	15	.	3.64102	4.3114	1.56176
chr1	116864406	116864608	./06_agg/K562_HGC27-5M_K27me3_peak_775	22	.	4.1959	5.3439	2.27696
chr1	116915490	116915894	./06_agg/K562_HGC27-5M_K27me3_peak_776	43	.	5.51836	8.03796	4.36923
chr1	117003441	117003715	./06_agg/K562_HGC27-5M_K27me3_peak_777	15	.	3.62463	4.28162	1.54174
chr1	117046649	117047190	./06_agg/K562_HGC27-5M_K27me3_peak_778	19	.	3.9293	4.84047	1.92224
chr1	117113462	117113815	./06_agg/K562_HGC27-5M_K27me3_peak_779	25	.	4.40749	5.74931	2.56893
chr1	117210301	117210671	./06_agg/K562_HGC27-5M_K27me3_peak_780	24	.	4.34617	5.63935	2.4968
chr1	117306846	117309189	./06_agg/K562_HGC27-5M_K27me3_peak_781	22	.	4.16711	5.29915	2.25451
chr1	117311697	117312507	./06_agg/K562_HGC27-5M_K27me3_peak_782	14	.	3.5849	4.20944	1.4932
chr1	117451995	117453938	./06_agg/K562_HGC27-5M_K27me3_peak_783	17	.	3.80351	4.61744	1.77709
chr1	117602183	117603139	./06_agg/K562_HGC27-5M_K27me3_peak_784	21	.	4.05491	5.09162	2.11188
chr1	117664256	117665201	./06_agg/K562_HGC27-5M_K27me3_peak_785	19	.	3.93923	4.86921	1.95127
chr1	118148193	118148748	./06_agg/K562_HGC27-5M_K27me3_peak_786	30	.	4.68055	6.34902	3.07163
chr1	118471563	118472390	./06_agg/K562_HGC27-5M_K27me3_peak_787	21	.	4.06857	5.12463	2.1422
chr1	119492852	119493259	./06_agg/K562_HGC27-5M_K27me3_peak_788	14	.	3.5849	4.20944	1.4932
chr1	119532952	119533601	./06_agg/K562_HGC27-5M_K27me3_peak_789	14	.	3.5849	4.20944	1.4932
chr1	119682768	119683440	./06_agg/K562_HGC27-5M_K27me3_peak_790	16	.	3.70519	4.431	1.64476
chr1	119874447	119874675	./06_agg/K562_HGC27-5M_K27me3_peak_791	54	.	6.13206	9.36057	5.46929
chr1	120123412	120123604	./06_agg/K562_HGC27-5M_K27me3_peak_792	25	.	4.35042	5.65494	2.51455
chr1	120190023	120191202	./06_agg/K562_HGC27-5M_K27me3_peak_793	34	.	4.94569	6.85545	3.43466
chr1	120291274	120291688	./06_agg/K562_HGC27-5M_K27me3_peak_794	20	.	3.99925	4.97581	2.02017
chr1	120838302	120838742	./06_agg/K562_HGC27-5M_K27me3_peak_795	24	.	4.26993	5.50097	2.40378
chr1	121351961	121352313	./06_agg/K562_HGC27-5M_K27me3_peak_796	40	.	5.3459	7.678	4.0794
chr1	121353539	121353873	./06_agg/K562_HGC27-5M_K27me3_peak_797	17	.	3.82377	4.64341	1.78503
chr1	121483168	121485480	./06_agg/K562_HGC27-5M_K27me3_peak_798	6628	.	153.25	667.802	662.875
chr1	142535677	142539708	./06_agg/K562_HGC27-5M_K27me3_peak_799	50	.	5.7671	8.70841	5.05169
chr1	143913267	143913535	./06_agg/K562_HGC27-5M_K27me3_peak_800	29	.	4.66648	6.26773	2.96188
chr1	144931357	144932699	./06_agg/K562_HGC27-5M_K27me3_peak_801	24	.	4.26365	5.50308	2.41859
chr1	144989509	144989866	./06_agg/K562_HGC27-5M_K27me3_peak_802	17	.	3.76004	4.53497	1.71837
chr1	144992246	144993674	./06_agg/K562_HGC27-5M_K27me3_peak_803	16	.	3.74406	4.50544	1.6981
chr1	144994582	144995038	./06_agg/K562_HGC27-5M_K27me3_peak_804	20	.	3.994	4.96823	2.01734
chr1	145006027	145006715	./06_agg/K562_HGC27-5M_K27me3_peak_805	16	.	3.72311	4.46221	1.66462
chr1	145015283	145015929	./06_agg/K562_HGC27-5M_K27me3_peak_806	15	.	3.65318	4.33349	1.57662
chr1	145023654	145024490	./06_agg/K562_HGC27-5M_K27me3_peak_807	22	.	4.1791	5.32822	2.28082
chr1	145038078	145041367	./06_agg/K562_HGC27-5M_K27me3_peak_808	41	.	5.20198	7.53714	4.12287
chr1	145042371	145043175	./06_agg/K562_HGC27-5M_K27me3_peak_809	18	.	3.85713	4.70874	1.83299
chr1	145044694	145045072	./06_agg/K562_HGC27-5M_K27me3_peak_810	24	.	4.3274	5.58606	2.44288
chr1	145046147	145048552	./06_agg/K562_HGC27-5M_K27me3_peak_811	16	.	3.74494	4.50018	1.68871
chr1	145058899	145059908	./06_agg/K562_HGC27-5M_K27me3_peak_812	21	.	4.1172	5.20299	2.18487
chr1	145061930	145062206	./06_agg/K562_HGC27-5M_K27me3_peak_813	22	.	4.11929	5.22385	2.2153
chr1	145075410	145075895	./06_agg/K562_HGC27-5M_K27me3_peak_814	40	.	5.33352	7.63603	4.03382
chr1	145563239	145563536	./06_agg/K562_HGC27-5M_K27me3_peak_815	21	.	4.05464	5.08889	2.10748
chr1	145566958	145568442	./06_agg/K562_HGC27-5M_K27me3_peak_816	17	.	3.81251	4.62541	1.77503
chr1	145574937	145575898	./06_agg/K562_HGC27-5M_K27me3_peak_817	16	.	3.73032	4.47424	1.67179
chr1	146555883	146556112	./06_agg/K562_HGC27-5M_K27me3_peak_818	14	.	3.5849	4.20944	1.4932
chr1	147070781	147071738	./06_agg/K562_HGC27-5M_K27me3_peak_819	21	.	4.06953	5.11051	2.11728
chr1	149155778	149156375	./06_agg/K562_HGC27-5M_K27me3_peak_820	17	.	3.82267	4.64615	1.79093
chr1	149174685	149175092	./06_agg/K562_HGC27-5M_K27me3_peak_821	15	.	3.66576	4.35634	1.59198
chr1	149223604	149224805	./06_agg/K562_HGC27-5M_K27me3_peak_822	25	.	4.34203	5.64048	2.50563
chr1	150601614	150602156	./06_agg/K562_HGC27-5M_K27me3_peak_823	27	.	4.53541	6.02123	2.7883
chr1	150849225	150849411	./06_agg/K562_HGC27-5M_K27me3_peak_824	27	.	4.52254	5.99518	2.76874
chr1	151254392	151254847	./06_agg/K562_HGC27-5M_K27me3_peak_825	23	.	4.24672	5.43796	2.34217
chr1	151319877	151320126	./06_agg/K562_HGC27-5M_K27me3_peak_826	15	.	3.66055	4.34802	1.58735
chr1	151512416	151512898	./06_agg/K562_HGC27-5M_K27me3_peak_827	18	.	3.84637	4.68903	1.8196
chr1	151584339	151584598	./06_agg/K562_HGC27-5M_K27me3_peak_828	36	.	5.09953	7.17836	3.6951
chr1	151686666	151687461	./06_agg/K562_HGC27-5M_K27me3_peak_829	17	.	3.78469	4.5729	1.73803
chr1	151762719	151763354	./06_agg/K562_HGC27-5M_K27me3_peak_830	29	.	4.58961	6.15105	2.90652
chr1	151966069	151966879	./06_agg/K562_HGC27-5M_K27me3_peak_831	15	.	3.60952	4.25417	1.52328
chr1	151974162	151974365	./06_agg/K562_HGC27-5M_K27me3_peak_832	16	.	3.73122	4.47526	1.67196
chr1	152020482	152020834	./06_agg/K562_HGC27-5M_K27me3_peak_833	38	.	5.19057	7.3775	3.86133
chr1	152552921	152553111	./06_agg/K562_HGC27-5M_K27me3_peak_834	14	.	3.5849	4.20944	1.4932
chr1	152635677	152635958	./06_agg/K562_HGC27-5M_K27me3_peak_835	14	.	3.5849	4.20944	1.4932
chr1	152723136	152723374	./06_agg/K562_HGC27-5M_K27me3_peak_836	14	.	3.5849	4.20944	1.4932
chr1	152732276	152732568	./06_agg/K562_HGC27-5M_K27me3_peak_837	14	.	3.5849	4.20944	1.4932
chr1	152769030	152769369	./06_agg/K562_HGC27-5M_K27me3_peak_838	20	.	4.01116	4.99219	2.02672
chr1	152798535	152799035	./06_agg/K562_HGC27-5M_K27me3_peak_839	18	.	3.85915	4.70958	1.83116
chr1	153056685	153056896	./06_agg/K562_HGC27-5M_K27me3_peak_840	17	.	3.80394	4.61446	1.77178
chr1	153183254	153183647	./06_agg/K562_HGC27-5M_K27me3_peak_841	14	.	3.5849	4.20944	1.4932
chr1	153231984	153232367	./06_agg/K562_HGC27-5M_K27me3_peak_842	18	.	3.90193	4.78941	1.88664
chr1	153244450	153244987	./06_agg/K562_HGC27-5M_K27me3_peak_843	25	.	4.35181	5.66687	2.53139
chr1	153700259	153700495	./06_agg/K562_HGC27-5M_K27me3_peak_844	18	.	3.88473	4.75692	1.86373
chr1	153936095	153936299	./06_agg/K562_HGC27-5M_K27me3_peak_845	15	.	3.66537	4.356	1.59206
chr1	154193013	154193251	./06_agg/K562_HGC27-5M_K27me3_peak_846	14	.	3.5849	4.20944	1.4932
chr1	154244782	154245167	./06_agg/K562_HGC27-5M_K27me3_peak_847	14	.	3.5849	4.20944	1.4932
chr1	154531441	154531683	./06_agg/K562_HGC27-5M_K27me3_peak_848	21	.	4.08102	5.13151	2.13144
chr1	154540350	154540645	./06_agg/K562_HGC27-5M_K27me3_peak_849	14	.	3.5849	4.20944	1.4932
chr1	154685846	154686064	./06_agg/K562_HGC27-5M_K27me3_peak_850	17	.	3.81222	4.62242	1.77091
chr1	154721579	154721899	./06_agg/K562_HGC27-5M_K27me3_peak_851	20	.	3.99412	4.96826	2.01662
chr1	154732906	154733163	./06_agg/K562_HGC27-5M_K27me3_peak_852	17	.	3.77202	4.54939	1.7218
chr1	154792799	154793005	./06_agg/K562_HGC27-5M_K27me3_peak_853	21	.	4.1368	5.22482	2.18702
chr1	154836859	154837362	./06_agg/K562_HGC27-5M_K27me3_peak_854	14	.	3.5849	4.20944	1.4932
chr1	154989989	154990205	./06_agg/K562_HGC27-5M_K27me3_peak_855	18	.	3.88752	4.76828	1.87674
chr1	155051227	155055773	./06_agg/K562_HGC27-5M_K27me3_peak_856	22	.	4.16279	5.29608	2.25707
chr1	155057277	155057707	./06_agg/K562_HGC27-5M_K27me3_peak_857	28	.	4.55318	6.07202	2.84167
chr1	155099287	155099520	./06_agg/K562_HGC27-5M_K27me3_peak_858	16	.	3.69007	4.4005	1.62168
chr1	156307991	156308505	./06_agg/K562_HGC27-5M_K27me3_peak_859	23	.	4.20927	5.38396	2.31898
chr1	156326768	156326955	./06_agg/K562_HGC27-5M_K27me3_peak_860	16	.	3.70851	4.43401	1.64422
chr1	156378966	156379386	./06_agg/K562_HGC27-5M_K27me3_peak_861	18	.	3.89075	4.76855	1.87214
chr1	156382306	156382545	./06_agg/K562_HGC27-5M_K27me3_peak_862	14	.	3.5849	4.20944	1.4932
chr1	156390993	156392582	./06_agg/K562_HGC27-5M_K27me3_peak_863	26	.	4.46863	5.88715	2.68697
chr1	156397872	156398096	./06_agg/K562_HGC27-5M_K27me3_peak_864	17	.	3.77311	4.55649	1.73095
chr1	156589141	156589347	./06_agg/K562_HGC27-5M_K27me3_peak_865	17	.	3.82893	4.65278	1.79133
chr1	156593417	156595783	./06_agg/K562_HGC27-5M_K27me3_peak_866	31	.	4.73252	6.4249	3.1041
chr1	156609656	156609865	./06_agg/K562_HGC27-5M_K27me3_peak_867	25	.	4.35186	5.64838	2.50138
chr1	156610888	156611310	./06_agg/K562_HGC27-5M_K27me3_peak_868	14	.	3.5849	4.20944	1.4932
chr1	156613637	156614124	./06_agg/K562_HGC27-5M_K27me3_peak_869	27	.	4.49216	5.93161	2.71863
chr1	156627204	156628060	./06_agg/K562_HGC27-5M_K27me3_peak_870	16	.	3.73097	4.47482	1.67166
chr1	156629897	156630106	./06_agg/K562_HGC27-5M_K27me3_peak_871	51	.	5.96666	8.99598	5.15697
chr1	156631217	156631876	./06_agg/K562_HGC27-5M_K27me3_peak_872	18	.	3.9055	4.79958	1.89663
chr1	156634561	156635046	./06_agg/K562_HGC27-5M_K27me3_peak_873	15	.	3.65273	4.33267	1.57606
chr1	156636868	156637201	./06_agg/K562_HGC27-5M_K27me3_peak_874	18	.	3.88164	4.75663	1.86827
chr1	156644553	156645942	./06_agg/K562_HGC27-5M_K27me3_peak_875	20	.	3.99136	4.97111	2.02639
chr1	156647234	156648841	./06_agg/K562_HGC27-5M_K27me3_peak_876	23	.	4.23576	5.43062	2.34874
chr1	156651099	156651371	./06_agg/K562_HGC27-5M_K27me3_peak_877	16	.	3.73519	4.48249	1.67681
chr1	156658874	156659752	./06_agg/K562_HGC27-5M_K27me3_peak_878	20	.	4.05193	5.07924	2.09632
chr1	156660744	156661229	./06_agg/K562_HGC27-5M_K27me3_peak_879	18	.	3.84405	4.68174	1.81209
chr1	156662556	156662757	./06_agg/K562_HGC27-5M_K27me3_peak_880	19	.	3.93112	4.83843	1.91617
chr1	156674208	156675838	./06_agg/K562_HGC27-5M_K27me3_peak_881	14	.	3.5849	4.20944	1.4932
chr1	156737044	156737513	./06_agg/K562_HGC27-5M_K27me3_peak_882	27	.	4.51244	5.94732	2.70854
chr1	156785884	156786827	./06_agg/K562_HGC27-5M_K27me3_peak_883	15	.	3.61575	4.26579	1.53135
chr1	156806312	156807372	./06_agg/K562_HGC27-5M_K27me3_peak_884	14	.	3.5849	4.20944	1.4932
chr1	156827241	156827433	./06_agg/K562_HGC27-5M_K27me3_peak_885	16	.	3.70619	4.42979	1.64138
chr1	156828524	156831076	./06_agg/K562_HGC27-5M_K27me3_peak_886	24	.	4.31274	5.59008	2.47446
chr1	156871179	156871702	./06_agg/K562_HGC27-5M_K27me3_peak_887	14	.	3.5849	4.20944	1.4932
chr1	156876992	156877458	./06_agg/K562_HGC27-5M_K27me3_peak_888	17	.	3.83213	4.65859	1.79524
chr1	156883007	156883365	./06_agg/K562_HGC27-5M_K27me3_peak_889	21	.	4.12163	5.2084	2.18609
chr1	156890041	156890703	./06_agg/K562_HGC27-5M_K27me3_peak_890	51	.	5.80266	8.79665	5.13554
chr1	156891865	156892446	./06_agg/K562_HGC27-5M_K27me3_peak_891	26	.	4.42514	5.81726	2.64995
chr1	156893410	156894458	./06_agg/K562_HGC27-5M_K27me3_peak_892	22	.	4.13201	5.23561	2.21205
chr1	156895334	156896720	./06_agg/K562_HGC27-5M_K27me3_peak_893	20	.	4.0462	5.06937	2.09127
chr1	156897517	156898021	./06_agg/K562_HGC27-5M_K27me3_peak_894	15	.	3.62744	4.28672	1.54517
chr1	156901870	156902181	./06_agg/K562_HGC27-5M_K27me3_peak_895	15	.	3.63611	4.30248	1.55576
chr1	157085416	157085610	./06_agg/K562_HGC27-5M_K27me3_peak_896	16	.	3.67554	4.37411	1.60393
chr1	157155041	157155235	./06_agg/K562_HGC27-5M_K27me3_peak_897	16	.	3.71551	4.44672	1.65276
chr1	157165601	157165937	./06_agg/K562_HGC27-5M_K27me3_peak_898	19	.	3.98623	4.94333	1.99081
chr1	157615506	157615709	./06_agg/K562_HGC27-5M_K27me3_peak_899	17	.	3.82204	4.6437	1.78816
chr1	157685520	157685728	./06_agg/K562_HGC27-5M_K27me3_peak_900	15	.	3.64076	4.31094	1.56145
chr1	157781739	157782564	./06_agg/K562_HGC27-5M_K27me3_peak_901	14	.	3.5849	4.20944	1.4932
chr1	158305826	158306649	./06_agg/K562_HGC27-5M_K27me3_peak_902	15	.	3.64038	4.31023	1.56098
chr1	159130813	159131007	./06_agg/K562_HGC27-5M_K27me3_peak_903	19	.	3.9228	4.83438	1.92323
chr1	159167808	159168336	./06_agg/K562_HGC27-5M_K27me3_peak_904	15	.	3.6426	4.31427	1.56369
chr1	159402349	159402556	./06_agg/K562_HGC27-5M_K27me3_peak_905	14	.	3.5849	4.20944	1.4932
chr1	159750456	159750778	./06_agg/K562_HGC27-5M_K27me3_peak_906	28	.	4.55617	6.08877	2.86404
chr1	159810632	159811513	./06_agg/K562_HGC27-5M_K27me3_peak_907	19	.	3.98382	4.94028	1.9899
chr1	159829758	159830293	./06_agg/K562_HGC27-5M_K27me3_peak_908	18	.	3.88226	4.74966	1.85648
chr1	159831880	159832190	./06_agg/K562_HGC27-5M_K27me3_peak_909	16	.	3.68029	4.38275	1.60974
chr1	159894046	159894429	./06_agg/K562_HGC27-5M_K27me3_peak_910	16	.	3.71652	4.44856	1.654
chr1	159895347	159895663	./06_agg/K562_HGC27-5M_K27me3_peak_911	18	.	3.86246	4.71712	1.83752
chr1	159897986	159898186	./06_agg/K562_HGC27-5M_K27me3_peak_912	14	.	3.5849	4.20944	1.4932
chr1	159899552	159899810	./06_agg/K562_HGC27-5M_K27me3_peak_913	15	.	3.62498	4.28225	1.54216
chr1	159901610	159902420	./06_agg/K562_HGC27-5M_K27me3_peak_914	17	.	3.80581	4.61469	1.76906
chr1	159906331	159906517	./06_agg/K562_HGC27-5M_K27me3_peak_915	14	.	3.5849	4.20944	1.4932
chr1	159910687	159911582	./06_agg/K562_HGC27-5M_K27me3_peak_916	20	.	3.99523	4.9734	2.02285
chr1	159912481	159913075	./06_agg/K562_HGC27-5M_K27me3_peak_917	19	.	3.96387	4.89892	1.9577
chr1	159928943	159929218	./06_agg/K562_HGC27-5M_K27me3_peak_918	16	.	3.73289	4.47943	1.67573
chr1	160001409	160002139	./06_agg/K562_HGC27-5M_K27me3_peak_919	18	.	3.86515	4.72296	1.84227
chr1	160016265	160016824	./06_agg/K562_HGC27-5M_K27me3_peak_920	18	.	3.90562	4.79853	1.89483
chr1	160023681	160024170	./06_agg/K562_HGC27-5M_K27me3_peak_921	20	.	3.98869	4.96482	2.02103
chr1	160039074	160040257	./06_agg/K562_HGC27-5M_K27me3_peak_922	20	.	4.03547	5.06047	2.09482
chr1	160048296	160048663	./06_agg/K562_HGC27-5M_K27me3_peak_923	22	.	4.19335	5.35102	2.29305
chr1	160053919	160054423	./06_agg/K562_HGC27-5M_K27me3_peak_924	14	.	3.5849	4.20944	1.4932
chr1	160068797	160068989	./06_agg/K562_HGC27-5M_K27me3_peak_925	30	.	4.68117	6.32158	3.02507
chr1	160232098	160232376	./06_agg/K562_HGC27-5M_K27me3_peak_926	22	.	4.15413	5.26883	2.22747
chr1	160807389	160807591	./06_agg/K562_HGC27-5M_K27me3_peak_927	14	.	3.5849	4.20944	1.4932
chr1	160824891	160825692	./06_agg/K562_HGC27-5M_K27me3_peak_928	15	.	3.60968	4.25446	1.52347
chr1	161135855	161136046	./06_agg/K562_HGC27-5M_K27me3_peak_929	19	.	3.94366	4.8612	1.93149
chr1	161228539	161229401	./06_agg/K562_HGC27-5M_K27me3_peak_930	16	.	3.73899	4.48938	1.68145
chr1	161409293	161409778	./06_agg/K562_HGC27-5M_K27me3_peak_931	14	.	3.5849	4.20944	1.4932
chr1	161695162	161696706	./06_agg/K562_HGC27-5M_K27me3_peak_932	15	.	3.62742	4.28831	1.54762
chr1	162039595	162040224	./06_agg/K562_HGC27-5M_K27me3_peak_933	18	.	3.89786	4.78183	1.88153
chr1	162184928	162185157	./06_agg/K562_HGC27-5M_K27me3_peak_934	26	.	4.4461	5.83085	2.63385
chr1	162336746	162337258	./06_agg/K562_HGC27-5M_K27me3_peak_935	14	.	3.5849	4.20944	1.4932
chr1	162531129	162531970	./06_agg/K562_HGC27-5M_K27me3_peak_936	20	.	4.03241	5.05645	2.09412
chr1	162593666	162593930	./06_agg/K562_HGC27-5M_K27me3_peak_937	14	.	3.5849	4.20944	1.4932
chr1	162660822	162661116	./06_agg/K562_HGC27-5M_K27me3_peak_938	18	.	3.87214	4.73722	1.85337
chr1	162792354	162792790	./06_agg/K562_HGC27-5M_K27me3_peak_939	15	.	3.63002	4.29141	1.54832
chr1	162839036	162839251	./06_agg/K562_HGC27-5M_K27me3_peak_940	14	.	3.5849	4.20944	1.4932
chr1	162851380	162852370	./06_agg/K562_HGC27-5M_K27me3_peak_941	16	.	3.72252	4.45998	1.66212
chr1	162857842	162858109	./06_agg/K562_HGC27-5M_K27me3_peak_942	22	.	4.14114	5.25223	2.22283
chr1	162861329	162861546	./06_agg/K562_HGC27-5M_K27me3_peak_943	27	.	4.50913	5.9495	2.71778
chr1	162874176	162874835	./06_agg/K562_HGC27-5M_K27me3_peak_944	14	.	3.5849	4.20944	1.4932
chr1	162887898	162889701	./06_agg/K562_HGC27-5M_K27me3_peak_945	23	.	4.2282	5.42069	2.34602
chr1	162891251	162891575	./06_agg/K562_HGC27-5M_K27me3_peak_946	25	.	4.36793	5.67355	2.51375
chr1	162906446	162906653	./06_agg/K562_HGC27-5M_K27me3_peak_947	16	.	3.74577	4.50171	1.68974
chr1	162911998	162912804	./06_agg/K562_HGC27-5M_K27me3_peak_948	18	.	3.91091	4.80703	1.89961
chr1	162927238	162927526	./06_agg/K562_HGC27-5M_K27me3_peak_949	23	.	4.21836	5.39164	2.31627
chr1	162937037	162938167	./06_agg/K562_HGC27-5M_K27me3_peak_950	17	.	3.81661	4.6304	1.77628
chr1	162939182	162939645	./06_agg/K562_HGC27-5M_K27me3_peak_951	15	.	3.62569	4.28354	1.54303
chr1	162946419	162946800	./06_agg/K562_HGC27-5M_K27me3_peak_952	20	.	3.99531	4.97143	2.02001
chr1	162954817	162955542	./06_agg/K562_HGC27-5M_K27me3_peak_953	18	.	3.8945	4.78686	1.89489
chr1	162958480	162958775	./06_agg/K562_HGC27-5M_K27me3_peak_954	16	.	3.75189	4.51391	1.69887
chr1	162970846	162971535	./06_agg/K562_HGC27-5M_K27me3_peak_955	14	.	3.5849	4.20944	1.4932
chr1	162977709	162977988	./06_agg/K562_HGC27-5M_K27me3_peak_956	23	.	4.26406	5.48108	2.38221
chr1	162983796	162984065	./06_agg/K562_HGC27-5M_K27me3_peak_957	20	.	4.00139	4.982	2.02632
chr1	162993349	162994253	./06_agg/K562_HGC27-5M_K27me3_peak_958	31	.	4.77153	6.48978	3.14161
chr1	163000099	163000413	./06_agg/K562_HGC27-5M_K27me3_peak_959	20	.	3.99531	4.9754	2.02658
chr1	163022822	163023987	./06_agg/K562_HGC27-5M_K27me3_peak_960	21	.	4.10826	5.18781	2.17566
chr1	163030693	163031114	./06_agg/K562_HGC27-5M_K27me3_peak_961	17	.	3.79201	4.58863	1.7507
chr1	163038067	163039168	./06_agg/K562_HGC27-5M_K27me3_peak_962	17	.	3.77875	4.56162	1.73003
chr1	163068942	163070629	./06_agg/K562_HGC27-5M_K27me3_peak_963	25	.	4.35013	5.6822	2.56057
chr1	163101978	163102422	./06_agg/K562_HGC27-5M_K27me3_peak_964	16	.	3.69692	4.41514	1.63339
chr1	163120533	163120764	./06_agg/K562_HGC27-5M_K27me3_peak_965	15	.	3.63641	4.30303	1.55613
chr1	163141117	163141769	./06_agg/K562_HGC27-5M_K27me3_peak_966	17	.	3.75708	4.52224	1.70355
chr1	163157181	163157786	./06_agg/K562_HGC27-5M_K27me3_peak_967	18	.	3.90468	4.79319	1.88815
chr1	163159945	163160626	./06_agg/K562_HGC27-5M_K27me3_peak_968	15	.	3.65553	4.33777	1.57949
chr1	163172756	163173066	./06_agg/K562_HGC27-5M_K27me3_peak_969	29	.	4.61906	6.20606	2.94539
chr1	163186206	163186414	./06_agg/K562_HGC27-5M_K27me3_peak_970	14	.	3.5849	4.20944	1.4932
chr1	163291140	163291811	./06_agg/K562_HGC27-5M_K27me3_peak_971	24	.	4.30224	5.57303	2.46504
chr1	163365893	163366265	./06_agg/K562_HGC27-5M_K27me3_peak_972	30	.	4.71563	6.39049	3.07744
chr1	163377612	163377868	./06_agg/K562_HGC27-5M_K27me3_peak_973	16	.	3.68667	4.39432	1.61753
chr1	163379141	163379416	./06_agg/K562_HGC27-5M_K27me3_peak_974	23	.	4.20105	5.36507	2.30285
chr1	163380315	163380653	./06_agg/K562_HGC27-5M_K27me3_peak_975	16	.	3.70152	4.42131	1.63567
chr1	163392207	163393805	./06_agg/K562_HGC27-5M_K27me3_peak_976	19	.	3.94438	4.87239	1.94743
chr1	163407990	163408367	./06_agg/K562_HGC27-5M_K27me3_peak_977	15	.	3.61444	4.26312	1.52929
chr1	163412003	163412736	./06_agg/K562_HGC27-5M_K27me3_peak_978	18	.	3.90374	4.79693	1.89531
chr1	163432029	163432483	./06_agg/K562_HGC27-5M_K27me3_peak_979	22	.	4.18313	5.31568	2.25369
chr1	163442067	163442386	./06_agg/K562_HGC27-5M_K27me3_peak_980	15	.	3.60459	4.24522	1.51726
chr1	163461987	163462532	./06_agg/K562_HGC27-5M_K27me3_peak_981	21	.	4.09702	5.17436	2.1736
chr1	163468227	163469002	./06_agg/K562_HGC27-5M_K27me3_peak_982	18	.	3.82943	4.66244	1.80571
chr1	163483243	163483487	./06_agg/K562_HGC27-5M_K27me3_peak_983	14	.	3.5849	4.20944	1.4932
chr1	163543776	163543991	./06_agg/K562_HGC27-5M_K27me3_peak_984	15	.	3.60928	4.25374	1.52299
chr1	163557354	163557617	./06_agg/K562_HGC27-5M_K27me3_peak_985	14	.	3.5849	4.20944	1.4932
chr1	163667412	163667679	./06_agg/K562_HGC27-5M_K27me3_peak_986	15	.	3.64399	4.31967	1.56978
chr1	163670086	163670350	./06_agg/K562_HGC27-5M_K27me3_peak_987	17	.	3.76725	4.54241	1.71856
chr1	163713821	163715143	./06_agg/K562_HGC27-5M_K27me3_peak_988	21	.	4.06888	5.10883	2.11558
chr1	163735187	163736068	./06_agg/K562_HGC27-5M_K27me3_peak_989	14	.	3.5849	4.20944	1.4932
chr1	163741770	163741973	./06_agg/K562_HGC27-5M_K27me3_peak_990	15	.	3.63645	4.3031	1.55618
chr1	163833580	163833935	./06_agg/K562_HGC27-5M_K27me3_peak_991	23	.	4.27879	5.50546	2.39591
chr1	163986650	163987095	./06_agg/K562_HGC27-5M_K27me3_peak_992	17	.	3.7893	4.59032	1.75759
chr1	164119706	164120142	./06_agg/K562_HGC27-5M_K27me3_peak_993	24	.	4.28841	5.52504	2.41101
chr1	164135531	164135811	./06_agg/K562_HGC27-5M_K27me3_peak_994	14	.	3.5849	4.20944	1.4932
chr1	164273039	164274458	./06_agg/K562_HGC27-5M_K27me3_peak_995	17	.	3.77464	4.55414	1.725
chr1	164303666	164303916	./06_agg/K562_HGC27-5M_K27me3_peak_996	18	.	3.86382	4.71617	1.83396
chr1	164311202	164311619	./06_agg/K562_HGC27-5M_K27me3_peak_997	26	.	4.42312	5.83134	2.6752
chr1	164356031	164356262	./06_agg/K562_HGC27-5M_K27me3_peak_998	16	.	3.69101	4.40492	1.62695
chr1	164382041	164382300	./06_agg/K562_HGC27-5M_K27me3_peak_999	19	.	3.95672	4.89107	1.95683
chr1	164409588	164409833	./06_agg/K562_HGC27-5M_K27me3_peak_1000	29	.	4.62257	6.19958	2.92738
chr1	164469805	164470119	./06_agg/K562_HGC27-5M_K27me3_peak_1001	15	.	3.64016	4.30984	1.56071
chr1	164528060	164529129	./06_agg/K562_HGC27-5M_K27me3_peak_1002	28	.	4.53393	6.03114	2.80791
chr1	164669793	164670043	./06_agg/K562_HGC27-5M_K27me3_peak_1003	17	.	3.76926	4.54438	1.71843
chr1	164681743	164682072	./06_agg/K562_HGC27-5M_K27me3_peak_1004	24	.	4.27732	5.50949	2.40481
chr1	164706850	164707742	./06_agg/K562_HGC27-5M_K27me3_peak_1005	22	.	4.17789	5.31101	2.2547
chr1	164741997	164742186	./06_agg/K562_HGC27-5M_K27me3_peak_1006	17	.	3.80611	4.61191	1.76435
chr1	164748844	164749049	./06_agg/K562_HGC27-5M_K27me3_peak_1007	14	.	3.5849	4.20944	1.4932
chr1	164753343	164753633	./06_agg/K562_HGC27-5M_K27me3_peak_1008	17	.	3.83207	4.66108	1.79913
chr1	164754970	164755593	./06_agg/K562_HGC27-5M_K27me3_peak_1009	21	.	4.09078	5.14886	2.14232
chr1	164756428	164756748	./06_agg/K562_HGC27-5M_K27me3_peak_1010	19	.	3.92917	4.84773	1.93339
chr1	164769100	164769626	./06_agg/K562_HGC27-5M_K27me3_peak_1011	15	.	3.61174	4.25821	1.52599
chr1	164775997	164776311	./06_agg/K562_HGC27-5M_K27me3_peak_1012	14	.	3.5849	4.20944	1.4932
chr1	164822379	164822622	./06_agg/K562_HGC27-5M_K27me3_peak_1013	18	.	3.85426	4.70463	1.83117
chr1	164823889	164824150	./06_agg/K562_HGC27-5M_K27me3_peak_1014	15	.	3.60741	4.25034	1.5207
chr1	164828531	164828737	./06_agg/K562_HGC27-5M_K27me3_peak_1015	14	.	3.5849	4.20944	1.4932
chr1	164833380	164834089	./06_agg/K562_HGC27-5M_K27me3_peak_1016	22	.	4.14156	5.24531	2.21138
chr1	164857041	164857270	./06_agg/K562_HGC27-5M_K27me3_peak_1017	18	.	3.9047	4.79937	1.89782
chr1	164875398	164876036	./06_agg/K562_HGC27-5M_K27me3_peak_1018	14	.	3.5849	4.20944	1.4932
chr1	164880266	164880452	./06_agg/K562_HGC27-5M_K27me3_peak_1019	14	.	3.5849	4.20944	1.4932
chr1	164881614	164882066	./06_agg/K562_HGC27-5M_K27me3_peak_1020	14	.	3.5849	4.20944	1.4932
chr1	164883702	164884747	./06_agg/K562_HGC27-5M_K27me3_peak_1021	17	.	3.81966	4.63615	1.78032
chr1	164886597	164886917	./06_agg/K562_HGC27-5M_K27me3_peak_1022	17	.	3.80545	4.61612	1.77181
chr1	164887795	164887995	./06_agg/K562_HGC27-5M_K27me3_peak_1023	19	.	3.96411	4.90482	1.96635
chr1	164889068	164890250	./06_agg/K562_HGC27-5M_K27me3_peak_1024	15	.	3.61929	4.27193	1.53522
chr1	164895478	164895982	./06_agg/K562_HGC27-5M_K27me3_peak_1025	29	.	4.63721	6.24371	2.97551
chr1	164896751	164897502	./06_agg/K562_HGC27-5M_K27me3_peak_1026	14	.	3.5849	4.20944	1.4932
chr1	164899324	164899908	./06_agg/K562_HGC27-5M_K27me3_peak_1027	17	.	3.76522	4.53704	1.7135
chr1	164902814	164903498	./06_agg/K562_HGC27-5M_K27me3_peak_1028	16	.	3.74334	4.50005	1.69098
chr1	164923150	164923455	./06_agg/K562_HGC27-5M_K27me3_peak_1029	16	.	3.7266	4.46688	1.66631
chr1	164940674	164941438	./06_agg/K562_HGC27-5M_K27me3_peak_1030	17	.	3.83179	4.66072	1.79903
chr1	164949119	164949653	./06_agg/K562_HGC27-5M_K27me3_peak_1031	18	.	3.89456	4.772	1.8715
chr1	164951762	164952073	./06_agg/K562_HGC27-5M_K27me3_peak_1032	33	.	4.90062	6.74737	3.33622
chr1	164961089	164961357	./06_agg/K562_HGC27-5M_K27me3_peak_1033	23	.	4.26773	5.47489	2.36547
chr1	164983935	164984362	./06_agg/K562_HGC27-5M_K27me3_peak_1034	25	.	4.33952	5.6521	2.52887
chr1	165002989	165003186	./06_agg/K562_HGC27-5M_K27me3_peak_1035	15	.	3.62533	4.28289	1.54259
chr1	165014014	165016769	./06_agg/K562_HGC27-5M_K27me3_peak_1036	25	.	4.32267	5.62939	2.52212
chr1	165017866	165018858	./06_agg/K562_HGC27-5M_K27me3_peak_1037	18	.	3.88838	4.76157	1.86516
chr1	165027189	165027492	./06_agg/K562_HGC27-5M_K27me3_peak_1038	16	.	3.70425	4.42923	1.64352
chr1	165031115	165032285	./06_agg/K562_HGC27-5M_K27me3_peak_1039	15	.	3.63955	4.30873	1.55997
chr1	165046187	165046448	./06_agg/K562_HGC27-5M_K27me3_peak_1040	15	.	3.60861	4.25251	1.52216
chr1	165062561	165062915	./06_agg/K562_HGC27-5M_K27me3_peak_1041	17	.	3.76022	4.52795	1.70738
chr1	165085782	165086744	./06_agg/K562_HGC27-5M_K27me3_peak_1042	26	.	4.39443	5.75662	2.60317
chr1	165088290	165089499	./06_agg/K562_HGC27-5M_K27me3_peak_1043	29	.	4.63673	6.23574	2.96241
chr1	165098927	165099269	./06_agg/K562_HGC27-5M_K27me3_peak_1044	55	.	6.13206	9.41877	5.57223
chr1	165122111	165122855	./06_agg/K562_HGC27-5M_K27me3_peak_1045	16	.	3.74928	4.50808	1.69402
chr1	165135654	165135935	./06_agg/K562_HGC27-5M_K27me3_peak_1046	15	.	3.62943	4.29034	1.5476
chr1	165144394	165144590	./06_agg/K562_HGC27-5M_K27me3_peak_1047	25	.	4.38444	5.69277	2.51698
chr1	165146437	165146654	./06_agg/K562_HGC27-5M_K27me3_peak_1048	22	.	4.17727	5.30171	2.24175
chr1	165187744	165188306	./06_agg/K562_HGC27-5M_K27me3_peak_1049	21	.	4.07646	5.12431	2.12733
chr1	165218592	165218801	./06_agg/K562_HGC27-5M_K27me3_peak_1050	15	.	3.61258	4.25973	1.52702
chr1	165241655	165242261	./06_agg/K562_HGC27-5M_K27me3_peak_1051	14	.	3.5849	4.20944	1.4932
chr1	165246202	165248075	./06_agg/K562_HGC27-5M_K27me3_peak_1052	17	.	3.80712	4.61749	1.77129
chr1	165258861	165259571	./06_agg/K562_HGC27-5M_K27me3_peak_1053	14	.	3.5849	4.20944	1.4932
chr1	165261971	165262981	./06_agg/K562_HGC27-5M_K27me3_peak_1054	15	.	3.63678	4.30369	1.55658
chr1	165269307	165270611	./06_agg/K562_HGC27-5M_K27me3_peak_1055	16	.	3.70597	4.43131	1.64403
chr1	165272767	165273354	./06_agg/K562_HGC27-5M_K27me3_peak_1056	14	.	3.5849	4.20944	1.4932
chr1	165278474	165278923	./06_agg/K562_HGC27-5M_K27me3_peak_1057	16	.	3.75076	4.51076	1.69582
chr1	165279983	165280965	./06_agg/K562_HGC27-5M_K27me3_peak_1058	14	.	3.5849	4.20944	1.4932
chr1	165284149	165285940	./06_agg/K562_HGC27-5M_K27me3_peak_1059	25	.	4.36485	5.68204	2.53394
chr1	165293247	165293453	./06_agg/K562_HGC27-5M_K27me3_peak_1060	19	.	3.9404	4.87127	1.9519
chr1	165295189	165296155	./06_agg/K562_HGC27-5M_K27me3_peak_1061	22	.	4.17669	5.3073	2.25176
chr1	165297468	165298383	./06_agg/K562_HGC27-5M_K27me3_peak_1062	15	.	3.62205	4.27693	1.53858
chr1	165306828	165307020	./06_agg/K562_HGC27-5M_K27me3_peak_1063	16	.	3.7396	4.49049	1.6822
chr1	165314008	165314231	./06_agg/K562_HGC27-5M_K27me3_peak_1064	15	.	3.67025	4.3645	1.59747
chr1	165321618	165321964	./06_agg/K562_HGC27-5M_K27me3_peak_1065	21	.	4.08724	5.13825	2.13163
chr1	165324700	165324888	./06_agg/K562_HGC27-5M_K27me3_peak_1066	26	.	4.40371	5.76866	2.60714
chr1	165336696	165337540	./06_agg/K562_HGC27-5M_K27me3_peak_1067	21	.	4.06278	5.10991	2.128
chr1	165338379	165338706	./06_agg/K562_HGC27-5M_K27me3_peak_1068	14	.	3.5849	4.20944	1.4932
chr1	165345904	165346350	./06_agg/K562_HGC27-5M_K27me3_peak_1069	18	.	3.87408	4.7348	1.84649
chr1	165349310	165350141	./06_agg/K562_HGC27-5M_K27me3_peak_1070	15	.	3.63611	4.30248	1.55576
chr1	165352423	165352796	./06_agg/K562_HGC27-5M_K27me3_peak_1071	17	.	3.76565	4.54172	1.71999
chr1	165353986	165354232	./06_agg/K562_HGC27-5M_K27me3_peak_1072	23	.	4.23442	5.4305	2.35117
chr1	165356378	165357000	./06_agg/K562_HGC27-5M_K27me3_peak_1073	22	.	4.14898	5.26766	2.23409
chr1	165361961	165362421	./06_agg/K562_HGC27-5M_K27me3_peak_1074	26	.	4.41644	5.79572	2.62831
chr1	165390810	165391108	./06_agg/K562_HGC27-5M_K27me3_peak_1075	16	.	3.68732	4.39552	1.61833
chr1	165398510	165399036	./06_agg/K562_HGC27-5M_K27me3_peak_1076	16	.	3.72885	4.47095	1.66906
chr1	165405299	165406050	./06_agg/K562_HGC27-5M_K27me3_peak_1077	16	.	3.7361	4.48412	1.67791
chr1	165414367	165415998	./06_agg/K562_HGC27-5M_K27me3_peak_1078	18	.	3.83306	4.66398	1.80204
chr1	165417259	165417757	./06_agg/K562_HGC27-5M_K27me3_peak_1079	14	.	3.5849	4.20944	1.4932
chr1	165430206	165430428	./06_agg/K562_HGC27-5M_K27me3_peak_1080	16	.	3.72425	4.46566	1.6681
chr1	165436690	165437093	./06_agg/K562_HGC27-5M_K27me3_peak_1081	19	.	3.94811	4.87848	1.9512
chr1	165437854	165440990	./06_agg/K562_HGC27-5M_K27me3_peak_1082	19	.	3.96829	4.92271	1.98788
chr1	165442867	165445125	./06_agg/K562_HGC27-5M_K27me3_peak_1083	25	.	4.3675	5.70859	2.57225
chr1	165451584	165452478	./06_agg/K562_HGC27-5M_K27me3_peak_1084	19	.	3.9079	4.80762	1.90517
chr1	165464229	165465419	./06_agg/K562_HGC27-5M_K27me3_peak_1085	20	.	4.00839	4.99969	2.04311
chr1	165466640	165467070	./06_agg/K562_HGC27-5M_K27me3_peak_1086	42	.	5.44543	7.90966	4.28749
chr1	165470718	165470990	./06_agg/K562_HGC27-5M_K27me3_peak_1087	18	.	3.84096	4.67775	1.81078
chr1	165479439	165480197	./06_agg/K562_HGC27-5M_K27me3_peak_1088	20	.	4.00893	4.98733	2.02275
chr1	165486941	165487836	./06_agg/K562_HGC27-5M_K27me3_peak_1089	16	.	3.74801	4.50576	1.69246
chr1	165512854	165514877	./06_agg/K562_HGC27-5M_K27me3_peak_1090	21	.	4.11037	5.20454	2.19891
chr1	165520296	165521688	./06_agg/K562_HGC27-5M_K27me3_peak_1091	20	.	4.00859	4.99396	2.03355
chr1	165531603	165532625	./06_agg/K562_HGC27-5M_K27me3_peak_1092	22	.	4.18372	5.33118	2.2779
chr1	165533704	165534250	./06_agg/K562_HGC27-5M_K27me3_peak_1093	16	.	3.71334	4.44342	1.65109
chr1	165535492	165536154	./06_agg/K562_HGC27-5M_K27me3_peak_1094	17	.	3.76799	4.54206	1.71688
chr1	165539550	165540270	./06_agg/K562_HGC27-5M_K27me3_peak_1095	18	.	3.84368	4.6886	1.82312
chr1	165550950	165551412	./06_agg/K562_HGC27-5M_K27me3_peak_1096	18	.	3.87388	4.73925	1.85359
chr1	165559337	165559573	./06_agg/K562_HGC27-5M_K27me3_peak_1097	19	.	3.96204	4.90466	1.96929
chr1	165567459	165567714	./06_agg/K562_HGC27-5M_K27me3_peak_1098	44	.	5.52295	8.0868	4.44694
chr1	165600016	165601111	./06_agg/K562_HGC27-5M_K27me3_peak_1099	24	.	4.27687	5.51343	2.41242
chr1	165678622	165679059	./06_agg/K562_HGC27-5M_K27me3_peak_1100	19	.	3.98388	4.94065	1.99036
chr1	165796792	165797542	./06_agg/K562_HGC27-5M_K27me3_peak_1101	15	.	3.6708	4.3655	1.59815
chr1	165904415	165904610	./06_agg/K562_HGC27-5M_K27me3_peak_1102	15	.	3.60422	4.24455	1.51681
chr1	165909717	165910854	./06_agg/K562_HGC27-5M_K27me3_peak_1103	18	.	3.85295	4.6964	1.82067
chr1	165918781	165919141	./06_agg/K562_HGC27-5M_K27me3_peak_1104	24	.	4.31119	5.56141	2.43092
chr1	165922207	165922408	./06_agg/K562_HGC27-5M_K27me3_peak_1105	18	.	3.89922	4.78047	1.8772
chr1	165951386	165952317	./06_agg/K562_HGC27-5M_K27me3_peak_1106	20	.	4.05062	5.07256	2.0885
chr1	165964801	165965642	./06_agg/K562_HGC27-5M_K27me3_peak_1107	17	.	3.81941	4.63682	1.78174
chr1	165974690	165974893	./06_agg/K562_HGC27-5M_K27me3_peak_1108	16	.	3.69254	4.405	1.6247
chr1	165977323	165977656	./06_agg/K562_HGC27-5M_K27me3_peak_1109	20	.	4.03583	5.05251	2.08133
chr1	165982551	165983444	./06_agg/K562_HGC27-5M_K27me3_peak_1110	19	.	3.94285	4.86884	1.94446
chr1	165988855	165989290	./06_agg/K562_HGC27-5M_K27me3_peak_1111	18	.	3.84283	4.68167	1.81386
chr1	165996450	165996873	./06_agg/K562_HGC27-5M_K27me3_peak_1112	17	.	3.79344	4.58985	1.75033
chr1	165998248	165998685	./06_agg/K562_HGC27-5M_K27me3_peak_1113	23	.	4.26299	5.48427	2.38899
chr1	166005055	166005380	./06_agg/K562_HGC27-5M_K27me3_peak_1114	21	.	4.09528	5.15435	2.14374
chr1	166007940	166008375	./06_agg/K562_HGC27-5M_K27me3_peak_1115	17	.	3.75796	4.52384	1.70462
chr1	166010686	166011551	./06_agg/K562_HGC27-5M_K27me3_peak_1116	24	.	4.27393	5.51272	2.41578
chr1	166014850	166015115	./06_agg/K562_HGC27-5M_K27me3_peak_1117	20	.	3.98026	4.95446	2.0181
chr1	166018873	166019091	./06_agg/K562_HGC27-5M_K27me3_peak_1118	20	.	4.0125	4.99498	2.02889
chr1	166039459	166039662	./06_agg/K562_HGC27-5M_K27me3_peak_1119	20	.	4.00931	4.99508	2.03399
chr1	166048715	166048918	./06_agg/K562_HGC27-5M_K27me3_peak_1120	15	.	3.60447	4.245	1.51711
chr1	166053850	166054843	./06_agg/K562_HGC27-5M_K27me3_peak_1121	20	.	4.00071	4.99367	2.04675
chr1	166057568	166060313	./06_agg/K562_HGC27-5M_K27me3_peak_1122	20	.	4.02967	5.0366	2.06647
chr1	166066250	166067254	./06_agg/K562_HGC27-5M_K27me3_peak_1123	16	.	3.69066	4.40158	1.62241
chr1	166080336	166080924	./06_agg/K562_HGC27-5M_K27me3_peak_1124	21	.	4.05028	5.08342	2.10623
chr1	166081968	166083270	./06_agg/K562_HGC27-5M_K27me3_peak_1125	39	.	5.25698	7.51924	3.97816
chr1	166085238	166085652	./06_agg/K562_HGC27-5M_K27me3_peak_1126	29	.	4.65837	6.2519	2.94983
chr1	166090444	166090764	./06_agg/K562_HGC27-5M_K27me3_peak_1127	16	.	3.68868	4.39798	1.61998
chr1	166099095	166099424	./06_agg/K562_HGC27-5M_K27me3_peak_1128	16	.	3.73906	4.4895	1.68153
chr1	166104651	166106402	./06_agg/K562_HGC27-5M_K27me3_peak_1129	18	.	3.88664	4.76802	1.87773
chr1	166111302	166111635	./06_agg/K562_HGC27-5M_K27me3_peak_1130	14	.	3.5849	4.20944	1.4932
chr1	166115884	166116626	./06_agg/K562_HGC27-5M_K27me3_peak_1131	15	.	3.6622	4.34987	1.58764
chr1	166122627	166123443	./06_agg/K562_HGC27-5M_K27me3_peak_1132	19	.	3.92721	4.83133	1.9114
chr1	166131417	166131764	./06_agg/K562_HGC27-5M_K27me3_peak_1133	14	.	3.5849	4.20944	1.4932
chr1	166136233	166136805	./06_agg/K562_HGC27-5M_K27me3_peak_1134	27	.	4.49871	5.97485	2.77861
chr1	166158591	166158800	./06_agg/K562_HGC27-5M_K27me3_peak_1135	17	.	3.7658	4.53808	1.7142
chr1	166173034	166173730	./06_agg/K562_HGC27-5M_K27me3_peak_1136	18	.	3.90363	4.79581	1.89377
chr1	166175758	166176847	./06_agg/K562_HGC27-5M_K27me3_peak_1137	16	.	3.70054	4.41953	1.63447
chr1	166197049	166197495	./06_agg/K562_HGC27-5M_K27me3_peak_1138	14	.	3.5849	4.20944	1.4932
chr1	166203019	166203591	./06_agg/K562_HGC27-5M_K27me3_peak_1139	22	.	4.1906	5.34718	2.29191
chr1	166205928	166206597	./06_agg/K562_HGC27-5M_K27me3_peak_1140	14	.	3.5849	4.20944	1.4932
chr1	166223231	166223456	./06_agg/K562_HGC27-5M_K27me3_peak_1141	24	.	4.3072	5.56536	2.44328
chr1	166226206	166227475	./06_agg/K562_HGC27-5M_K27me3_peak_1142	23	.	4.223	5.39973	2.32095
chr1	166245357	166246361	./06_agg/K562_HGC27-5M_K27me3_peak_1143	31	.	4.77846	6.50123	3.14815
chr1	166252041	166252916	./06_agg/K562_HGC27-5M_K27me3_peak_1144	29	.	4.62124	6.20195	2.935
chr1	166255738	166256068	./06_agg/K562_HGC27-5M_K27me3_peak_1145	20	.	4.04892	5.05696	2.067
chr1	166259194	166259941	./06_agg/K562_HGC27-5M_K27me3_peak_1146	18	.	3.84979	4.69182	1.81856
chr1	166268975	166269224	./06_agg/K562_HGC27-5M_K27me3_peak_1147	15	.	3.63772	4.3054	1.55773
chr1	166270397	166270658	./06_agg/K562_HGC27-5M_K27me3_peak_1148	20	.	4.01528	4.99693	2.02756
chr1	166294611	166295884	./06_agg/K562_HGC27-5M_K27me3_peak_1149	17	.	3.75606	4.52173	1.70434
chr1	166305092	166305370	./06_agg/K562_HGC27-5M_K27me3_peak_1150	15	.	3.66951	4.36316	1.59657
chr1	166307695	166308389	./06_agg/K562_HGC27-5M_K27me3_peak_1151	16	.	3.69332	4.40641	1.62566
chr1	166322529	166323241	./06_agg/K562_HGC27-5M_K27me3_peak_1152	14	.	3.5849	4.20944	1.4932
chr1	166327947	166328627	./06_agg/K562_HGC27-5M_K27me3_peak_1153	27	.	4.45915	5.89561	2.71733
chr1	166337117	166337445	./06_agg/K562_HGC27-5M_K27me3_peak_1154	16	.	3.67233	4.36829	1.60002
chr1	166350236	166350462	./06_agg/K562_HGC27-5M_K27me3_peak_1155	15	.	3.60817	4.25173	1.52164
chr1	166391882	166392103	./06_agg/K562_HGC27-5M_K27me3_peak_1156	16	.	3.72646	4.46662	1.66614
chr1	166398021	166398800	./06_agg/K562_HGC27-5M_K27me3_peak_1157	17	.	3.81234	4.62396	1.77308
chr1	166405144	166405456	./06_agg/K562_HGC27-5M_K27me3_peak_1158	22	.	4.1496	5.25339	2.2111
chr1	166439901	166440689	./06_agg/K562_HGC27-5M_K27me3_peak_1159	14	.	3.5849	4.20944	1.4932
chr1	166521096	166521422	./06_agg/K562_HGC27-5M_K27me3_peak_1160	17	.	3.77112	4.54776	1.72071
chr1	166617018	166617233	./06_agg/K562_HGC27-5M_K27me3_peak_1161	17	.	3.77733	4.56236	1.73337
chr1	166629382	166629591	./06_agg/K562_HGC27-5M_K27me3_peak_1162	22	.	4.18913	5.34745	2.2942
chr1	166699476	166700050	./06_agg/K562_HGC27-5M_K27me3_peak_1163	14	.	3.5849	4.20944	1.4932
chr1	166739503	166740154	./06_agg/K562_HGC27-5M_K27me3_peak_1164	20	.	3.97855	4.94885	2.01181
chr1	166754226	166754561	./06_agg/K562_HGC27-5M_K27me3_peak_1165	24	.	4.34621	5.64033	2.49842
chr1	166765013	166766299	./06_agg/K562_HGC27-5M_K27me3_peak_1166	17	.	3.79773	4.59631	1.75354
chr1	166785492	166786179	./06_agg/K562_HGC27-5M_K27me3_peak_1167	16	.	3.72475	4.46351	1.66405
chr1	166808374	166809326	./06_agg/K562_HGC27-5M_K27me3_peak_1168	20	.	4.00337	4.98123	2.02206
chr1	166845238	166845485	./06_agg/K562_HGC27-5M_K27me3_peak_1169	16	.	3.75306	4.51494	1.69864
chr1	166931083	166931457	./06_agg/K562_HGC27-5M_K27me3_peak_1170	14	.	3.5849	4.20944	1.4932
chr1	166936957	166937208	./06_agg/K562_HGC27-5M_K27me3_peak_1171	25	.	4.42168	5.77379	2.58369
chr1	166940418	166940848	./06_agg/K562_HGC27-5M_K27me3_peak_1172	22	.	4.15863	5.28399	2.24466
chr1	166942637	166943981	./06_agg/K562_HGC27-5M_K27me3_peak_1173	17	.	3.80887	4.61916	1.77113
chr1	166945912	166946196	./06_agg/K562_HGC27-5M_K27me3_peak_1174	14	.	3.5849	4.20944	1.4932
chr1	167021226	167021906	./06_agg/K562_HGC27-5M_K27me3_peak_1175	15	.	3.64536	4.31928	1.56706
chr1	167024138	167024843	./06_agg/K562_HGC27-5M_K27me3_peak_1176	18	.	3.86685	4.72167	1.83766
chr1	167096568	167096777	./06_agg/K562_HGC27-5M_K27me3_peak_1177	19	.	3.97974	4.92828	1.9779
chr1	167189815	167190297	./06_agg/K562_HGC27-5M_K27me3_peak_1178	18	.	3.84311	4.67854	1.80865
chr1	167409003	167409705	./06_agg/K562_HGC27-5M_K27me3_peak_1179	15	.	3.59429	4.22651	1.50468
chr1	167448741	167448968	./06_agg/K562_HGC27-5M_K27me3_peak_1180	15	.	3.63145	4.29402	1.55007
chr1	167465851	167466108	./06_agg/K562_HGC27-5M_K27me3_peak_1181	17	.	3.76257	4.53223	1.71026
chr1	167471118	167471304	./06_agg/K562_HGC27-5M_K27me3_peak_1182	15	.	3.59216	4.22264	1.50207
chr1	167472918	167473141	./06_agg/K562_HGC27-5M_K27me3_peak_1183	16	.	3.69428	4.40816	1.62683
chr1	167683485	167684044	./06_agg/K562_HGC27-5M_K27me3_peak_1184	20	.	4.01771	5.00545	2.03678
chr1	167690931	167691765	./06_agg/K562_HGC27-5M_K27me3_peak_1185	34	.	4.89711	6.78521	3.40911
chr1	167905259	167905846	./06_agg/K562_HGC27-5M_K27me3_peak_1186	20	.	4.02447	5.02104	2.0501
chr1	168104510	168105552	./06_agg/K562_HGC27-5M_K27me3_peak_1187	18	.	3.87446	4.74167	1.85638
chr1	168680713	168681552	./06_agg/K562_HGC27-5M_K27me3_peak_1188	27	.	4.49475	5.92911	2.70951
chr1	168697094	168698068	./06_agg/K562_HGC27-5M_K27me3_peak_1189	23	.	4.19876	5.37062	2.31683
chr1	168704078	168704340	./06_agg/K562_HGC27-5M_K27me3_peak_1190	15	.	3.64387	4.31658	1.56524
chr1	168706285	168707539	./06_agg/K562_HGC27-5M_K27me3_peak_1191	14	.	3.5849	4.20944	1.4932
chr1	168864524	168865077	./06_agg/K562_HGC27-5M_K27me3_peak_1192	18	.	3.85044	4.69186	1.81761
chr1	169012779	169013209	./06_agg/K562_HGC27-5M_K27me3_peak_1193	17	.	3.83378	4.66159	1.79725
chr1	169071140	169071911	./06_agg/K562_HGC27-5M_K27me3_peak_1194	19	.	3.97371	4.93536	1.99874
chr1	169072790	169076315	./06_agg/K562_HGC27-5M_K27me3_peak_1195	18	.	3.86119	4.71963	1.84343
chr1	169337161	169337468	./06_agg/K562_HGC27-5M_K27me3_peak_1196	17	.	3.76452	4.53577	1.71264
chr1	169408501	169409553	./06_agg/K562_HGC27-5M_K27me3_peak_1197	19	.	3.95144	4.88684	1.95856
chr1	169455028	169455395	./06_agg/K562_HGC27-5M_K27me3_peak_1198	27	.	4.52497	5.9971	2.76763
chr1	169545558	169545858	./06_agg/K562_HGC27-5M_K27me3_peak_1199	14	.	3.5849	4.20944	1.4932
chr1	169555493	169555793	./06_agg/K562_HGC27-5M_K27me3_peak_1200	39	.	5.27148	7.53738	3.98123
chr1	169565036	169565334	./06_agg/K562_HGC27-5M_K27me3_peak_1201	25	.	4.39075	5.73204	2.56948
chr1	169574163	169574538	./06_agg/K562_HGC27-5M_K27me3_peak_1202	17	.	3.81788	4.6327	1.77783
chr1	169583109	169583390	./06_agg/K562_HGC27-5M_K27me3_peak_1203	14	.	3.5849	4.20944	1.4932
chr1	169595628	169596466	./06_agg/K562_HGC27-5M_K27me3_peak_1204	17	.	3.76251	4.53442	1.71371
chr1	169625905	169626289	./06_agg/K562_HGC27-5M_K27me3_peak_1205	26	.	4.46112	5.86369	2.6615
chr1	169700897	169701191	./06_agg/K562_HGC27-5M_K27me3_peak_1206	14	.	3.5849	4.20944	1.4932
chr1	169713935	169714300	./06_agg/K562_HGC27-5M_K27me3_peak_1207	16	.	3.68296	4.3876	1.613
chr1	169763847	169764265	./06_agg/K562_HGC27-5M_K27me3_peak_1208	27	.	4.53577	6.02173	2.78872
chr1	169862930	169863748	./06_agg/K562_HGC27-5M_K27me3_peak_1209	31	.	4.77629	6.51336	3.17228
chr1	169927140	169927375	./06_agg/K562_HGC27-5M_K27me3_peak_1210	14	.	3.5849	4.20944	1.4932
chr1	170043433	170044024	./06_agg/K562_HGC27-5M_K27me3_peak_1211	24	.	4.28932	5.53726	2.42906
chr1	170114934	170115165	./06_agg/K562_HGC27-5M_K27me3_peak_1212	23	.	4.2899	5.51717	2.39597
chr1	170123143	170123825	./06_agg/K562_HGC27-5M_K27me3_peak_1213	22	.	4.14639	5.26024	2.22745
chr1	170160505	170160998	./06_agg/K562_HGC27-5M_K27me3_peak_1214	14	.	3.5849	4.20944	1.4932
chr1	170182832	170183056	./06_agg/K562_HGC27-5M_K27me3_peak_1215	17	.	3.79828	4.60236	1.76192
chr1	170236721	170237073	./06_agg/K562_HGC27-5M_K27me3_peak_1216	14	.	3.5849	4.20944	1.4932
chr1	170278637	170279068	./06_agg/K562_HGC27-5M_K27me3_peak_1217	19	.	3.95233	4.89623	1.97177
chr1	170283825	170285575	./06_agg/K562_HGC27-5M_K27me3_peak_1218	15	.	3.60878	4.25283	1.52237
chr1	170309006	170309535	./06_agg/K562_HGC27-5M_K27me3_peak_1219	31	.	4.78952	6.52253	3.16281
chr1	170324037	170324851	./06_agg/K562_HGC27-5M_K27me3_peak_1220	14	.	3.5849	4.20944	1.4932
chr1	170355221	170355435	./06_agg/K562_HGC27-5M_K27me3_peak_1221	15	.	3.61617	4.26626	1.5314
chr1	170395434	170395985	./06_agg/K562_HGC27-5M_K27me3_peak_1222	18	.	3.88531	4.76538	1.87592
chr1	170500879	170501381	./06_agg/K562_HGC27-5M_K27me3_peak_1223	20	.	4.02115	5.01902	2.05252
chr1	170536840	170537038	./06_agg/K562_HGC27-5M_K27me3_peak_1224	15	.	3.63421	4.29903	1.55344
chr1	170538627	170538977	./06_agg/K562_HGC27-5M_K27me3_peak_1225	24	.	4.33395	5.62595	2.49566
chr1	170583060	170583597	./06_agg/K562_HGC27-5M_K27me3_peak_1226	17	.	3.79928	4.5989	1.7551
chr1	170600103	170600321	./06_agg/K562_HGC27-5M_K27me3_peak_1227	23	.	4.22858	5.3969	2.30716
chr1	170633976	170634195	./06_agg/K562_HGC27-5M_K27me3_peak_1228	25	.	4.37297	5.69922	2.54684
chr1	170646883	170647083	./06_agg/K562_HGC27-5M_K27me3_peak_1229	14	.	3.5849	4.20944	1.4932
chr1	170651637	170652506	./06_agg/K562_HGC27-5M_K27me3_peak_1230	15	.	3.62982	4.29105	1.54808
chr1	170669010	170669664	./06_agg/K562_HGC27-5M_K27me3_peak_1231	15	.	3.6115	4.25777	1.5257
chr1	170947536	170948062	./06_agg/K562_HGC27-5M_K27me3_peak_1232	22	.	4.13132	5.23238	2.20757
chr1	171017205	171017805	./06_agg/K562_HGC27-5M_K27me3_peak_1233	17	.	3.79295	4.58741	1.74737
chr1	171097354	171097594	./06_agg/K562_HGC27-5M_K27me3_peak_1234	23	.	4.25493	5.45412	2.35392
chr1	171117874	171118121	./06_agg/K562_HGC27-5M_K27me3_peak_1235	16	.	3.67694	4.37757	1.60704
chr1	171206334	171206963	./06_agg/K562_HGC27-5M_K27me3_peak_1236	21	.	4.04682	5.0769	2.1019
chr1	171220486	171221786	./06_agg/K562_HGC27-5M_K27me3_peak_1237	24	.	4.2931	5.53692	2.42198
chr1	171226309	171227095	./06_agg/K562_HGC27-5M_K27me3_peak_1238	16	.	3.70081	4.42047	1.6355
chr1	171395677	171395990	./06_agg/K562_HGC27-5M_K27me3_peak_1239	22	.	4.15756	5.27273	2.22848
chr1	171454397	171455079	./06_agg/K562_HGC27-5M_K27me3_peak_1240	14	.	3.5849	4.20944	1.4932
chr1	171602525	171602994	./06_agg/K562_HGC27-5M_K27me3_peak_1241	16	.	3.74064	4.49333	1.68492
chr1	171621364	171621603	./06_agg/K562_HGC27-5M_K27me3_peak_1242	22	.	4.14748	5.24893	2.20712
chr1	171749916	171750771	./06_agg/K562_HGC27-5M_K27me3_peak_1243	26	.	4.46174	5.88105	2.68905
chr1	171796052	171796557	./06_agg/K562_HGC27-5M_K27me3_peak_1244	17	.	3.80038	4.60091	1.75645
chr1	171809968	171811229	./06_agg/K562_HGC27-5M_K27me3_peak_1245	49	.	5.66433	8.54927	4.97995
chr1	171861832	171862123	./06_agg/K562_HGC27-5M_K27me3_peak_1246	15	.	3.61837	4.27025	1.53409
chr1	171873897	171874208	./06_agg/K562_HGC27-5M_K27me3_peak_1247	19	.	3.92022	4.82426	1.91146
chr1	171898552	171899119	./06_agg/K562_HGC27-5M_K27me3_peak_1248	17	.	3.76522	4.53704	1.7135
chr1	172049630	172050192	./06_agg/K562_HGC27-5M_K27me3_peak_1249	21	.	4.1063	5.17871	2.16408
chr1	172068068	172068338	./06_agg/K562_HGC27-5M_K27me3_peak_1250	15	.	3.64586	4.3202	1.56768
chr1	172113644	172113838	./06_agg/K562_HGC27-5M_K27me3_peak_1251	14	.	3.5849	4.20944	1.4932
chr1	172170438	172171223	./06_agg/K562_HGC27-5M_K27me3_peak_1252	18	.	3.86928	4.73559	1.85529
chr1	172182144	172182355	./06_agg/K562_HGC27-5M_K27me3_peak_1253	18	.	3.89109	4.77943	1.88821
chr1	172207457	172209079	./06_agg/K562_HGC27-5M_K27me3_peak_1254	17	.	3.81738	4.63178	1.77721
chr1	172230638	172230968	./06_agg/K562_HGC27-5M_K27me3_peak_1255	14	.	3.5849	4.20944	1.4932
chr1	172333442	172333916	./06_agg/K562_HGC27-5M_K27me3_peak_1256	15	.	3.65268	4.33258	1.576
chr1	172418817	172419036	./06_agg/K562_HGC27-5M_K27me3_peak_1257	17	.	3.78223	4.5716	1.73986
chr1	172501528	172502714	./06_agg/K562_HGC27-5M_K27me3_peak_1258	48	.	5.71311	8.53842	4.86133
chr1	172757231	172757515	./06_agg/K562_HGC27-5M_K27me3_peak_1259	14	.	3.5849	4.20944	1.4932
chr1	172824720	172825018	./06_agg/K562_HGC27-5M_K27me3_peak_1260	31	.	4.7707	6.48632	3.13759
chr1	173103929	173104213	./06_agg/K562_HGC27-5M_K27me3_peak_1261	14	.	3.5849	4.20944	1.4932
chr1	173793577	173793793	./06_agg/K562_HGC27-5M_K27me3_peak_1262	18	.	3.83859	4.67309	1.80736
chr1	173837144	173837800	./06_agg/K562_HGC27-5M_K27me3_peak_1263	19	.	3.98343	4.94629	1.99984
chr1	174128334	174128522	./06_agg/K562_HGC27-5M_K27me3_peak_1264	23	.	4.25518	5.44622	2.34118
chr1	174968479	174969441	./06_agg/K562_HGC27-5M_K27me3_peak_1265	31	.	4.68645	6.38583	3.12558
chr1	174992413	174992804	./06_agg/K562_HGC27-5M_K27me3_peak_1266	16	.	3.74336	4.49732	1.68678
chr1	174998936	174999145	./06_agg/K562_HGC27-5M_K27me3_peak_1267	20	.	4.03086	5.0535	2.09144
chr1	175000712	175001154	./06_agg/K562_HGC27-5M_K27me3_peak_1268	19	.	3.92856	4.83968	1.92206
chr1	175048462	175048916	./06_agg/K562_HGC27-5M_K27me3_peak_1269	22	.	4.16627	5.29671	2.25244
chr1	175139108	175139366	./06_agg/K562_HGC27-5M_K27me3_peak_1270	14	.	3.5849	4.20944	1.4932
chr1	175152963	175153170	./06_agg/K562_HGC27-5M_K27me3_peak_1271	20	.	4.05002	5.0578	2.06657
chr1	175161822	175162313	./06_agg/K562_HGC27-5M_K27me3_peak_1272	22	.	4.17951	5.33139	2.28564
chr1	175191493	175191945	./06_agg/K562_HGC27-5M_K27me3_peak_1273	15	.	3.62179	4.27646	1.53827
chr1	175201249	175201438	./06_agg/K562_HGC27-5M_K27me3_peak_1274	20	.	4.0347	5.03425	2.05439
chr1	175213883	175214184	./06_agg/K562_HGC27-5M_K27me3_peak_1275	14	.	3.5849	4.20944	1.4932
chr1	175215499	175215736	./06_agg/K562_HGC27-5M_K27me3_peak_1276	19	.	3.94536	4.86944	1.94141
chr1	175236213	175237220	./06_agg/K562_HGC27-5M_K27me3_peak_1277	14	.	3.5849	4.20944	1.4932
chr1	175242967	175243707	./06_agg/K562_HGC27-5M_K27me3_peak_1278	17	.	3.81251	4.62294	1.77127
chr1	175283119	175283597	./06_agg/K562_HGC27-5M_K27me3_peak_1279	26	.	4.43733	5.80348	2.60468
chr1	175288840	175289333	./06_agg/K562_HGC27-5M_K27me3_peak_1280	15	.	3.61929	4.27193	1.53522
chr1	175291407	175291654	./06_agg/K562_HGC27-5M_K27me3_peak_1281	14	.	3.5849	4.20944	1.4932
chr1	175311543	175311807	./06_agg/K562_HGC27-5M_K27me3_peak_1282	16	.	3.72119	4.45704	1.6597
chr1	175320094	175320508	./06_agg/K562_HGC27-5M_K27me3_peak_1283	15	.	3.67074	4.3654	1.59808
chr1	175326893	175327083	./06_agg/K562_HGC27-5M_K27me3_peak_1284	14	.	3.5849	4.20944	1.4932
chr1	175331712	175332547	./06_agg/K562_HGC27-5M_K27me3_peak_1285	17	.	3.78031	4.56692	1.73569
chr1	175333722	175333941	./06_agg/K562_HGC27-5M_K27me3_peak_1286	20	.	4.00887	4.99399	2.033
chr1	175343161	175343606	./06_agg/K562_HGC27-5M_K27me3_peak_1287	19	.	3.96523	4.92152	1.99103
chr1	175354982	175355327	./06_agg/K562_HGC27-5M_K27me3_peak_1288	22	.	4.17501	5.30217	2.2458
chr1	175372277	175373385	./06_agg/K562_HGC27-5M_K27me3_peak_1289	17	.	3.80211	4.60591	1.7614
chr1	175375533	175375973	./06_agg/K562_HGC27-5M_K27me3_peak_1290	27	.	4.53984	6.02037	2.7794
chr1	175377306	175378038	./06_agg/K562_HGC27-5M_K27me3_peak_1291	17	.	3.81466	4.62685	1.7739
chr1	175379261	175379500	./06_agg/K562_HGC27-5M_K27me3_peak_1292	22	.	4.19801	5.35019	2.28348
chr1	175388978	175389242	./06_agg/K562_HGC27-5M_K27me3_peak_1293	18	.	3.85239	4.69718	1.82271
chr1	175402459	175403606	./06_agg/K562_HGC27-5M_K27me3_peak_1294	16	.	3.72115	4.45697	1.65966
chr1	175436749	175437471	./06_agg/K562_HGC27-5M_K27me3_peak_1295	19	.	3.92025	4.82627	1.91448
chr1	175438323	175438537	./06_agg/K562_HGC27-5M_K27me3_peak_1296	17	.	3.82505	4.64797	1.79002
chr1	175450438	175450797	./06_agg/K562_HGC27-5M_K27me3_peak_1297	17	.	3.76162	4.53049	1.70909
chr1	175473624	175475275	./06_agg/K562_HGC27-5M_K27me3_peak_1298	16	.	3.71293	4.44204	1.64961
chr1	175496090	175496407	./06_agg/K562_HGC27-5M_K27me3_peak_1299	16	.	3.68845	4.39775	1.61999
chr1	175521479	175522238	./06_agg/K562_HGC27-5M_K27me3_peak_1300	14	.	3.5849	4.20944	1.4932
chr1	175561700	175562885	./06_agg/K562_HGC27-5M_K27me3_peak_1301	16	.	3.73602	4.48398	1.67782
chr1	175567848	175568582	./06_agg/K562_HGC27-5M_K27me3_peak_1302	26	.	4.46948	5.88708	2.68522
chr1	175578761	175579735	./06_agg/K562_HGC27-5M_K27me3_peak_1303	14	.	3.5849	4.20944	1.4932
chr1	175589807	175590470	./06_agg/K562_HGC27-5M_K27me3_peak_1304	17	.	3.75977	4.53261	1.71519
chr1	175607193	175607467	./06_agg/K562_HGC27-5M_K27me3_peak_1305	15	.	3.66302	4.35136	1.58864
chr1	175625143	175625487	./06_agg/K562_HGC27-5M_K27me3_peak_1306	14	.	3.5849	4.20944	1.4932
chr1	175650600	175650851	./06_agg/K562_HGC27-5M_K27me3_peak_1307	18	.	3.90718	4.79494	1.88693
chr1	175651947	175653019	./06_agg/K562_HGC27-5M_K27me3_peak_1308	15	.	3.67025	4.3645	1.59747
chr1	175761417	175761749	./06_agg/K562_HGC27-5M_K27me3_peak_1309	20	.	4.03822	5.06429	2.09594
chr1	175824969	175825244	./06_agg/K562_HGC27-5M_K27me3_peak_1310	21	.	4.07375	5.11284	2.11377
chr1	175829962	175830868	./06_agg/K562_HGC27-5M_K27me3_peak_1311	15	.	3.59681	4.23108	1.50775
chr1	175839827	175840497	./06_agg/K562_HGC27-5M_K27me3_peak_1312	17	.	3.82092	4.63822	1.78154
chr1	175860184	175861334	./06_agg/K562_HGC27-5M_K27me3_peak_1313	15	.	3.63689	4.30389	1.55672
chr1	175868071	175868732	./06_agg/K562_HGC27-5M_K27me3_peak_1314	14	.	3.5849	4.20944	1.4932
chr1	175871338	175872145	./06_agg/K562_HGC27-5M_K27me3_peak_1315	14	.	3.5849	4.20944	1.4932
chr1	176176677	176176886	./06_agg/K562_HGC27-5M_K27me3_peak_1316	39	.	5.20495	7.43369	3.93107
chr1	176318239	176318568	./06_agg/K562_HGC27-5M_K27me3_peak_1317	29	.	4.62783	6.21301	2.94142
chr1	176333642	176333853	./06_agg/K562_HGC27-5M_K27me3_peak_1318	14	.	3.5849	4.20944	1.4932
chr1	176374520	176375287	./06_agg/K562_HGC27-5M_K27me3_peak_1319	16	.	3.74834	4.50637	1.69287
chr1	176385317	176386382	./06_agg/K562_HGC27-5M_K27me3_peak_1320	18	.	3.8572	4.7107	1.83589
chr1	176394163	176395949	./06_agg/K562_HGC27-5M_K27me3_peak_1321	19	.	3.93344	4.85849	1.94372
chr1	176405619	176406020	./06_agg/K562_HGC27-5M_K27me3_peak_1322	15	.	3.63099	4.29317	1.54951
chr1	176417324	176417702	./06_agg/K562_HGC27-5M_K27me3_peak_1323	15	.	3.5964	4.23035	1.50726
chr1	176419821	176420150	./06_agg/K562_HGC27-5M_K27me3_peak_1324	14	.	3.5849	4.20944	1.4932
chr1	176423164	176423713	./06_agg/K562_HGC27-5M_K27me3_peak_1325	15	.	3.64251	4.31411	1.56358
chr1	176435884	176436187	./06_agg/K562_HGC27-5M_K27me3_peak_1326	16	.	3.67353	4.37047	1.60148
chr1	176437652	176438869	./06_agg/K562_HGC27-5M_K27me3_peak_1327	18	.	3.88855	4.76108	1.86416
chr1	176450098	176450683	./06_agg/K562_HGC27-5M_K27me3_peak_1328	18	.	3.88364	4.75216	1.85816
chr1	176491916	176492148	./06_agg/K562_HGC27-5M_K27me3_peak_1329	20	.	4.00839	4.9927	2.03179
chr1	176494876	176495793	./06_agg/K562_HGC27-5M_K27me3_peak_1330	15	.	3.59388	4.22576	1.50417
chr1	176500338	176501103	./06_agg/K562_HGC27-5M_K27me3_peak_1331	20	.	4.02386	5.0122	2.03756
chr1	176505590	176506714	./06_agg/K562_HGC27-5M_K27me3_peak_1332	15	.	3.6388	4.30737	1.55906
chr1	176507486	176507691	./06_agg/K562_HGC27-5M_K27me3_peak_1333	20	.	4.02708	5.01299	2.03377
chr1	176511666	176513061	./06_agg/K562_HGC27-5M_K27me3_peak_1334	15	.	3.62658	4.28517	1.54412
chr1	176516741	176517737	./06_agg/K562_HGC27-5M_K27me3_peak_1335	14	.	3.5849	4.20944	1.4932
chr1	176525601	176526930	./06_agg/K562_HGC27-5M_K27me3_peak_1336	23	.	4.20566	5.38626	2.32933
chr1	176537609	176538177	./06_agg/K562_HGC27-5M_K27me3_peak_1337	15	.	3.66302	4.35136	1.58864
chr1	176563932	176564710	./06_agg/K562_HGC27-5M_K27me3_peak_1338	14	.	3.5849	4.20944	1.4932
chr1	176572518	176573200	./06_agg/K562_HGC27-5M_K27me3_peak_1339	24	.	4.31485	5.5798	2.45421
chr1	176630929	176631146	./06_agg/K562_HGC27-5M_K27me3_peak_1340	14	.	3.5849	4.20944	1.4932
chr1	176634067	176634510	./06_agg/K562_HGC27-5M_K27me3_peak_1341	17	.	3.761	4.52936	1.70833
chr1	176636685	176637171	./06_agg/K562_HGC27-5M_K27me3_peak_1342	15	.	3.63291	4.29666	1.55185
chr1	176650462	176651121	./06_agg/K562_HGC27-5M_K27me3_peak_1343	14	.	3.5849	4.20944	1.4932
chr1	176657783	176658270	./06_agg/K562_HGC27-5M_K27me3_peak_1344	19	.	3.96704	4.91635	1.97938
chr1	176661912	176663246	./06_agg/K562_HGC27-5M_K27me3_peak_1345	16	.	3.68838	4.39951	1.62278
chr1	176664924	176665322	./06_agg/K562_HGC27-5M_K27me3_peak_1346	14	.	3.5849	4.20944	1.4932
chr1	176671581	176671838	./06_agg/K562_HGC27-5M_K27me3_peak_1347	24	.	4.31423	5.57309	2.44475
chr1	176673185	176673471	./06_agg/K562_HGC27-5M_K27me3_peak_1348	20	.	4.05902	5.0773	2.08238
chr1	176684190	176684689	./06_agg/K562_HGC27-5M_K27me3_peak_1349	14	.	3.5849	4.20944	1.4932
chr1	176706926	176707384	./06_agg/K562_HGC27-5M_K27me3_peak_1350	15	.	3.59254	4.22333	1.50253
chr1	176708932	176709257	./06_agg/K562_HGC27-5M_K27me3_peak_1351	20	.	4.01442	5.00515	2.04189
chr1	176730740	176731027	./06_agg/K562_HGC27-5M_K27me3_peak_1352	17	.	3.76489	4.53936	1.71755
chr1	176736564	176737505	./06_agg/K562_HGC27-5M_K27me3_peak_1353	26	.	4.3957	5.78353	2.64817
chr1	176738347	176738561	./06_agg/K562_HGC27-5M_K27me3_peak_1354	17	.	3.82652	4.64864	1.78877
chr1	176748910	176749601	./06_agg/K562_HGC27-5M_K27me3_peak_1355	28	.	4.55136	6.09476	2.88277
chr1	176754564	176754843	./06_agg/K562_HGC27-5M_K27me3_peak_1356	16	.	3.7237	4.4616	1.66277
chr1	176762441	176762779	./06_agg/K562_HGC27-5M_K27me3_peak_1357	19	.	3.9353	4.8541	1.93361
chr1	176763922	176764206	./06_agg/K562_HGC27-5M_K27me3_peak_1358	16	.	3.71205	4.44043	1.64853
chr1	176768611	176769241	./06_agg/K562_HGC27-5M_K27me3_peak_1359	14	.	3.5849	4.20944	1.4932
chr1	176798653	176799041	./06_agg/K562_HGC27-5M_K27me3_peak_1360	22	.	4.16656	5.28357	2.23043
chr1	176802356	176802576	./06_agg/K562_HGC27-5M_K27me3_peak_1361	19	.	3.94979	4.88481	1.95801
chr1	176814294	176814485	./06_agg/K562_HGC27-5M_K27me3_peak_1362	20	.	3.98651	4.9556	2.00908
chr1	176819857	176820177	./06_agg/K562_HGC27-5M_K27me3_peak_1363	17	.	3.828	4.65392	1.79452
chr1	176822837	176823878	./06_agg/K562_HGC27-5M_K27me3_peak_1364	35	.	4.96475	6.91922	3.50894
chr1	176831525	176832275	./06_agg/K562_HGC27-5M_K27me3_peak_1365	20	.	4.00569	4.98924	2.03099
chr1	176847317	176848120	./06_agg/K562_HGC27-5M_K27me3_peak_1366	25	.	4.35777	5.66333	2.51559
chr1	176852861	176853583	./06_agg/K562_HGC27-5M_K27me3_peak_1367	14	.	3.5849	4.20944	1.4932
chr1	176863356	176863635	./06_agg/K562_HGC27-5M_K27me3_peak_1368	14	.	3.5849	4.20944	1.4932
chr1	176873176	176875171	./06_agg/K562_HGC27-5M_K27me3_peak_1369	24	.	4.3214	5.60139	2.4778
chr1	176877566	176878342	./06_agg/K562_HGC27-5M_K27me3_peak_1370	22	.	4.16364	5.27585	2.22314
chr1	176885325	176888026	./06_agg/K562_HGC27-5M_K27me3_peak_1371	18	.	3.86384	4.72465	1.84721
chr1	176902921	176903397	./06_agg/K562_HGC27-5M_K27me3_peak_1372	24	.	4.24612	5.4826	2.4157
chr1	176905373	176905586	./06_agg/K562_HGC27-5M_K27me3_peak_1373	21	.	4.12875	5.21335	2.18186
chr1	176923745	176923971	./06_agg/K562_HGC27-5M_K27me3_peak_1374	20	.	4.00084	4.97673	2.01912
chr1	176931004	176931379	./06_agg/K562_HGC27-5M_K27me3_peak_1375	28	.	4.55286	6.04751	2.80111
chr1	176944225	176944504	./06_agg/K562_HGC27-5M_K27me3_peak_1376	17	.	3.8018	4.60368	1.75848
chr1	176945399	176945688	./06_agg/K562_HGC27-5M_K27me3_peak_1377	15	.	3.63533	4.30258	1.55712
chr1	176952896	176953116	./06_agg/K562_HGC27-5M_K27me3_peak_1378	19	.	3.91889	4.82001	1.90702
chr1	176954049	176954840	./06_agg/K562_HGC27-5M_K27me3_peak_1379	22	.	4.18238	5.32468	2.26952
chr1	176967615	176967844	./06_agg/K562_HGC27-5M_K27me3_peak_1380	14	.	3.5849	4.20944	1.4932
chr1	176978187	176979574	./06_agg/K562_HGC27-5M_K27me3_peak_1381	16	.	3.74452	4.49943	1.68821
chr1	176987530	176987798	./06_agg/K562_HGC27-5M_K27me3_peak_1382	22	.	4.20897	5.3579	2.27807
chr1	176992419	176992888	./06_agg/K562_HGC27-5M_K27me3_peak_1383	20	.	4.02043	5.02502	2.06325
chr1	177002781	177003743	./06_agg/K562_HGC27-5M_K27me3_peak_1384	17	.	3.76317	4.53331	1.71099
chr1	177010171	177010462	./06_agg/K562_HGC27-5M_K27me3_peak_1385	22	.	4.17187	5.30626	2.25763
chr1	177017897	177018137	./06_agg/K562_HGC27-5M_K27me3_peak_1386	15	.	3.64891	4.32574	1.5714
chr1	177022935	177023648	./06_agg/K562_HGC27-5M_K27me3_peak_1387	16	.	3.69315	4.40611	1.62545
chr1	177025221	177025567	./06_agg/K562_HGC27-5M_K27me3_peak_1388	17	.	3.82877	4.65515	1.79521
chr1	177032597	177033796	./06_agg/K562_HGC27-5M_K27me3_peak_1389	17	.	3.78717	4.57732	1.74094
chr1	177037124	177037359	./06_agg/K562_HGC27-5M_K27me3_peak_1390	19	.	3.91826	4.81506	1.90046
chr1	177050918	177051333	./06_agg/K562_HGC27-5M_K27me3_peak_1391	22	.	4.18238	5.31847	2.25913
chr1	177054798	177055013	./06_agg/K562_HGC27-5M_K27me3_peak_1392	14	.	3.5849	4.20944	1.4932
chr1	177064634	177065003	./06_agg/K562_HGC27-5M_K27me3_peak_1393	19	.	3.9843	4.93829	1.9861
chr1	177072348	177073201	./06_agg/K562_HGC27-5M_K27me3_peak_1394	16	.	3.74628	4.50263	1.69036
chr1	177075889	177077128	./06_agg/K562_HGC27-5M_K27me3_peak_1395	14	.	3.5849	4.20944	1.4932
chr1	177105551	177105768	./06_agg/K562_HGC27-5M_K27me3_peak_1396	14	.	3.5849	4.20944	1.4932
chr1	177133527	177133782	./06_agg/K562_HGC27-5M_K27me3_peak_1397	18	.	3.84857	4.68845	1.81532
chr1	177139361	177140396	./06_agg/K562_HGC27-5M_K27me3_peak_1398	28	.	4.55784	6.07146	2.83197
chr1	177150408	177151324	./06_agg/K562_HGC27-5M_K27me3_peak_1399	31	.	4.71281	6.43908	3.16733
chr1	177158837	177159088	./06_agg/K562_HGC27-5M_K27me3_peak_1400	14	.	3.5849	4.20944	1.4932
chr1	177189831	177190022	./06_agg/K562_HGC27-5M_K27me3_peak_1401	19	.	3.96373	4.90245	1.96331
chr1	177190936	177191147	./06_agg/K562_HGC27-5M_K27me3_peak_1402	17	.	3.81591	4.62912	1.77542
chr1	177195839	177196127	./06_agg/K562_HGC27-5M_K27me3_peak_1403	18	.	3.91318	4.80584	1.89426
chr1	177197827	177199867	./06_agg/K562_HGC27-5M_K27me3_peak_1404	21	.	4.06461	5.09567	2.10174
chr1	177207231	177207627	./06_agg/K562_HGC27-5M_K27me3_peak_1405	29	.	4.65861	6.25802	2.96037
chr1	177209116	177210035	./06_agg/K562_HGC27-5M_K27me3_peak_1406	17	.	3.75672	4.52305	1.70534
chr1	177216843	177217676	./06_agg/K562_HGC27-5M_K27me3_peak_1407	16	.	3.73823	4.488	1.68052
chr1	177226481	177226723	./06_agg/K562_HGC27-5M_K27me3_peak_1408	30	.	4.74248	6.40533	3.05348
chr1	177238231	177239211	./06_agg/K562_HGC27-5M_K27me3_peak_1409	18	.	3.86026	4.70969	1.8296
chr1	177243042	177243418	./06_agg/K562_HGC27-5M_K27me3_peak_1410	17	.	3.8179	4.64196	1.79193
chr1	177244491	177245541	./06_agg/K562_HGC27-5M_K27me3_peak_1411	15	.	3.67025	4.3645	1.59747
chr1	177249352	177250813	./06_agg/K562_HGC27-5M_K27me3_peak_1412	18	.	3.85037	4.69856	1.8281
chr1	177269581	177270214	./06_agg/K562_HGC27-5M_K27me3_peak_1413	14	.	3.5849	4.20944	1.4932
chr1	177274109	177274913	./06_agg/K562_HGC27-5M_K27me3_peak_1414	20	.	4.04674	5.06172	2.07763
chr1	177285023	177285914	./06_agg/K562_HGC27-5M_K27me3_peak_1415	26	.	4.45329	5.8544	2.66016
chr1	177321238	177321796	./06_agg/K562_HGC27-5M_K27me3_peak_1416	15	.	3.62971	4.29085	1.54794
chr1	177323918	177324145	./06_agg/K562_HGC27-5M_K27me3_peak_1417	14	.	3.5849	4.20944	1.4932
chr1	177337568	177337931	./06_agg/K562_HGC27-5M_K27me3_peak_1418	16	.	3.74553	4.50126	1.68944
chr1	177343008	177343260	./06_agg/K562_HGC27-5M_K27me3_peak_1419	15	.	3.64111	4.31155	1.56187
chr1	177353438	177355100	./06_agg/K562_HGC27-5M_K27me3_peak_1420	20	.	4.01024	5.00421	2.04757
chr1	177361213	177361590	./06_agg/K562_HGC27-5M_K27me3_peak_1421	15	.	3.61463	4.26346	1.52953
chr1	177380710	177380953	./06_agg/K562_HGC27-5M_K27me3_peak_1422	14	.	3.5849	4.20944	1.4932
chr1	177382759	177383309	./06_agg/K562_HGC27-5M_K27me3_peak_1423	18	.	3.917	4.81278	1.89892
chr1	177385742	177385992	./06_agg/K562_HGC27-5M_K27me3_peak_1424	15	.	3.65288	4.33294	1.57625
chr1	177394445	177394817	./06_agg/K562_HGC27-5M_K27me3_peak_1425	18	.	3.86145	4.71733	1.83942
chr1	177415097	177415388	./06_agg/K562_HGC27-5M_K27me3_peak_1426	21	.	4.103	5.17145	2.15785
chr1	177417986	177418534	./06_agg/K562_HGC27-5M_K27me3_peak_1427	21	.	4.09138	5.15814	2.15661
chr1	177420542	177420866	./06_agg/K562_HGC27-5M_K27me3_peak_1428	21	.	4.12601	5.21005	2.18108
chr1	177430794	177431114	./06_agg/K562_HGC27-5M_K27me3_peak_1429	19	.	3.9535	4.88956	1.95951
chr1	177443953	177444265	./06_agg/K562_HGC27-5M_K27me3_peak_1430	22	.	4.18532	5.32239	2.26082
chr1	177446026	177446214	./06_agg/K562_HGC27-5M_K27me3_peak_1431	17	.	3.76825	4.54531	1.72143
chr1	177451529	177452389	./06_agg/K562_HGC27-5M_K27me3_peak_1432	22	.	4.14848	5.24958	2.20714
chr1	177459216	177459496	./06_agg/K562_HGC27-5M_K27me3_peak_1433	16	.	3.7341	4.4805	1.67547
chr1	177540669	177540857	./06_agg/K562_HGC27-5M_K27me3_peak_1434	16	.	3.70604	4.42953	1.6412
chr1	177560185	177560622	./06_agg/K562_HGC27-5M_K27me3_peak_1435	17	.	3.83456	4.663	1.7982
chr1	177588745	177589933	./06_agg/K562_HGC27-5M_K27me3_peak_1436	20	.	4.00987	5.00943	2.05673
chr1	177593356	177594106	./06_agg/K562_HGC27-5M_K27me3_peak_1437	22	.	4.13813	5.24598	2.21787
chr1	177609946	177610433	./06_agg/K562_HGC27-5M_K27me3_peak_1438	17	.	3.75673	4.52161	1.70312
chr1	177611203	177612444	./06_agg/K562_HGC27-5M_K27me3_peak_1439	17	.	3.82024	4.64492	1.79281
chr1	177616255	177617820	./06_agg/K562_HGC27-5M_K27me3_peak_1440	27	.	4.50867	5.96604	2.74539
chr1	177618670	177618987	./06_agg/K562_HGC27-5M_K27me3_peak_1441	20	.	4.03814	5.05023	2.07344
chr1	177625700	177627075	./06_agg/K562_HGC27-5M_K27me3_peak_1442	21	.	4.0523	5.08254	2.10203
chr1	177636057	177637297	./06_agg/K562_HGC27-5M_K27me3_peak_1443	22	.	4.16957	5.31696	2.27911
chr1	177639150	177640505	./06_agg/K562_HGC27-5M_K27me3_peak_1444	18	.	3.88599	4.7656	1.87502
chr1	177650058	177650344	./06_agg/K562_HGC27-5M_K27me3_peak_1445	15	.	3.66898	4.36219	1.59592
chr1	177661881	177662372	./06_agg/K562_HGC27-5M_K27me3_peak_1446	22	.	4.12334	5.22096	2.20293
chr1	177669834	177670289	./06_agg/K562_HGC27-5M_K27me3_peak_1447	18	.	3.86722	4.7281	1.84689
chr1	177672393	177672598	./06_agg/K562_HGC27-5M_K27me3_peak_1448	14	.	3.5849	4.20944	1.4932
chr1	177677243	177677572	./06_agg/K562_HGC27-5M_K27me3_peak_1449	19	.	3.98251	4.93659	1.98628
chr1	177703839	177704088	./06_agg/K562_HGC27-5M_K27me3_peak_1450	18	.	3.85085	4.6956	1.82268
chr1	177708610	177708817	./06_agg/K562_HGC27-5M_K27me3_peak_1451	20	.	3.99661	4.96302	2.00476
chr1	177709845	177710494	./06_agg/K562_HGC27-5M_K27me3_peak_1452	24	.	4.28155	5.51905	2.4129
chr1	177739507	177739709	./06_agg/K562_HGC27-5M_K27me3_peak_1453	19	.	3.9274	4.83866	1.9223
chr1	177740992	177741735	./06_agg/K562_HGC27-5M_K27me3_peak_1454	23	.	4.23761	5.44914	2.37526
chr1	177744809	177745570	./06_agg/K562_HGC27-5M_K27me3_peak_1455	19	.	3.93723	4.85364	1.92992
chr1	177746530	177746778	./06_agg/K562_HGC27-5M_K27me3_peak_1456	20	.	4.00277	4.96858	2.0037
chr1	177761514	177761741	./06_agg/K562_HGC27-5M_K27me3_peak_1457	29	.	4.62217	6.20014	2.92965
chr1	177769860	177770047	./06_agg/K562_HGC27-5M_K27me3_peak_1458	17	.	3.78745	4.57743	1.74066
chr1	177782017	177782525	./06_agg/K562_HGC27-5M_K27me3_peak_1459	17	.	3.76082	4.52904	1.70812
chr1	177785604	177786282	./06_agg/K562_HGC27-5M_K27me3_peak_1460	17	.	3.76383	4.53451	1.7118
chr1	177788326	177790174	./06_agg/K562_HGC27-5M_K27me3_peak_1461	29	.	4.62452	6.21834	2.9557
chr1	177791486	177791864	./06_agg/K562_HGC27-5M_K27me3_peak_1462	23	.	4.25769	5.47397	2.38135
chr1	177792804	177793318	./06_agg/K562_HGC27-5M_K27me3_peak_1463	16	.	3.69623	4.4117	1.62921
chr1	177794076	177794343	./06_agg/K562_HGC27-5M_K27me3_peak_1464	19	.	3.91856	4.819	1.90601
chr1	177795450	177796352	./06_agg/K562_HGC27-5M_K27me3_peak_1465	19	.	3.92727	4.84752	1.93663
chr1	177806466	177807005	./06_agg/K562_HGC27-5M_K27me3_peak_1466	15	.	3.62879	4.28919	1.54682
chr1	177808101	177808789	./06_agg/K562_HGC27-5M_K27me3_peak_1467	15	.	3.60988	4.25482	1.52372
chr1	177815703	177816858	./06_agg/K562_HGC27-5M_K27me3_peak_1468	21	.	4.11417	5.20016	2.18541
chr1	177817909	177818362	./06_agg/K562_HGC27-5M_K27me3_peak_1469	15	.	3.61083	4.25655	1.52488
chr1	177832830	177833066	./06_agg/K562_HGC27-5M_K27me3_peak_1470	15	.	3.63727	4.30459	1.55718
chr1	177840947	177841291	./06_agg/K562_HGC27-5M_K27me3_peak_1471	34	.	4.94563	6.86165	3.44427
chr1	177848812	177849267	./06_agg/K562_HGC27-5M_K27me3_peak_1472	19	.	3.94289	4.87595	1.95581
chr1	177860856	177861382	./06_agg/K562_HGC27-5M_K27me3_peak_1473	19	.	3.96248	4.89709	1.95707
chr1	177866183	177866830	./06_agg/K562_HGC27-5M_K27me3_peak_1474	16	.	3.69101	4.40222	1.62284
chr1	177867589	177867828	./06_agg/K562_HGC27-5M_K27me3_peak_1475	21	.	4.13496	5.2226	2.18634
chr1	177869333	177870289	./06_agg/K562_HGC27-5M_K27me3_peak_1476	16	.	3.74607	4.50225	1.6901
chr1	177875873	177876712	./06_agg/K562_HGC27-5M_K27me3_peak_1477	20	.	3.99306	4.9667	2.01588
chr1	177884487	177884757	./06_agg/K562_HGC27-5M_K27me3_peak_1478	15	.	3.66851	4.36134	1.59534
chr1	177902297	177903002	./06_agg/K562_HGC27-5M_K27me3_peak_1479	16	.	3.71659	4.44868	1.65408
chr1	177909474	177909669	./06_agg/K562_HGC27-5M_K27me3_peak_1480	27	.	4.49731	5.93083	2.70784
chr1	177914097	177915512	./06_agg/K562_HGC27-5M_K27me3_peak_1481	16	.	3.74114	4.49328	1.68407
chr1	177922345	177922985	./06_agg/K562_HGC27-5M_K27me3_peak_1482	18	.	3.84209	4.68833	1.82518
chr1	177945000	177945408	./06_agg/K562_HGC27-5M_K27me3_peak_1483	24	.	4.29959	5.56097	2.44961
chr1	177964644	177964853	./06_agg/K562_HGC27-5M_K27me3_peak_1484	15	.	3.5966	4.23071	1.5075
chr1	177965737	177966449	./06_agg/K562_HGC27-5M_K27me3_peak_1485	14	.	3.5849	4.20944	1.4932
chr1	178006671	178007159	./06_agg/K562_HGC27-5M_K27me3_peak_1486	21	.	4.07118	5.11181	2.11653
chr1	178062436	178063526	./06_agg/K562_HGC27-5M_K27me3_peak_1487	21	.	4.05698	5.10988	2.13791
chr1	178273420	178273621	./06_agg/K562_HGC27-5M_K27me3_peak_1488	18	.	3.89456	4.77548	1.87681
chr1	178378401	178378614	./06_agg/K562_HGC27-5M_K27me3_peak_1489	23	.	4.21582	5.39486	2.3247
chr1	178393716	178393915	./06_agg/K562_HGC27-5M_K27me3_peak_1490	18	.	3.90544	4.79966	1.89684
chr1	178426932	178427592	./06_agg/K562_HGC27-5M_K27me3_peak_1491	17	.	3.76317	4.53331	1.71099
chr1	178454021	178454420	./06_agg/K562_HGC27-5M_K27me3_peak_1492	14	.	3.5849	4.20944	1.4932
chr1	178455339	178455947	./06_agg/K562_HGC27-5M_K27me3_peak_1493	30	.	4.69632	6.36774	3.07417
chr1	178457335	178457787	./06_agg/K562_HGC27-5M_K27me3_peak_1494	17	.	3.80931	4.63329	1.79266
chr1	178459115	178460823	./06_agg/K562_HGC27-5M_K27me3_peak_1495	21	.	4.1058	5.19387	2.19001
chr1	178463427	178464025	./06_agg/K562_HGC27-5M_K27me3_peak_1496	17	.	3.78899	4.58077	1.74338
chr1	178467531	178468291	./06_agg/K562_HGC27-5M_K27me3_peak_1497	14	.	3.5849	4.20944	1.4932
chr1	178499270	178499492	./06_agg/K562_HGC27-5M_K27me3_peak_1498	17	.	3.78013	4.56412	1.73171
chr1	178510923	178512362	./06_agg/K562_HGC27-5M_K27me3_peak_1499	19	.	3.89579	4.79393	1.90423
chr1	178694178	178695877	./06_agg/K562_HGC27-5M_K27me3_peak_1500	22	.	4.14904	5.2856	2.26387
chr1	178922871	178923303	./06_agg/K562_HGC27-5M_K27me3_peak_1501	15	.	3.59535	4.22843	1.50597
chr1	178942444	178942840	./06_agg/K562_HGC27-5M_K27me3_peak_1502	14	.	3.5849	4.20944	1.4932
chr1	178994894	178995093	./06_agg/K562_HGC27-5M_K27me3_peak_1503	52	.	5.99113	9.0703	5.23966
chr1	179408924	179409551	./06_agg/K562_HGC27-5M_K27me3_peak_1504	18	.	3.85535	4.70076	1.8236
chr1	179453520	179454423	./06_agg/K562_HGC27-5M_K27me3_peak_1505	14	.	3.5849	4.20944	1.4932
chr1	179475309	179475770	./06_agg/K562_HGC27-5M_K27me3_peak_1506	15	.	3.6148	4.26377	1.52973
chr1	179486212	179486470	./06_agg/K562_HGC27-5M_K27me3_peak_1507	24	.	4.33849	5.63223	2.49826
chr1	179520736	179521394	./06_agg/K562_HGC27-5M_K27me3_peak_1508	17	.	3.81114	4.62132	1.7709
chr1	179540851	179541231	./06_agg/K562_HGC27-5M_K27me3_peak_1509	18	.	3.8379	4.67404	1.80987
chr1	179545051	179545247	./06_agg/K562_HGC27-5M_K27me3_peak_1510	15	.	3.63099	4.29317	1.54951
chr1	179555828	179556516	./06_agg/K562_HGC27-5M_K27me3_peak_1511	15	.	3.64827	4.32457	1.57062
chr1	179557870	179558253	./06_agg/K562_HGC27-5M_K27me3_peak_1512	24	.	4.29918	5.53794	2.41344
chr1	179606799	179607238	./06_agg/K562_HGC27-5M_K27me3_peak_1513	15	.	3.61575	4.26549	1.53089
chr1	179711948	179712636	./06_agg/K562_HGC27-5M_K27me3_peak_1514	22	.	4.1623	5.28826	2.24501
chr1	179750555	179750868	./06_agg/K562_HGC27-5M_K27me3_peak_1515	15	.	3.64387	4.31658	1.56524
chr1	179756836	179757574	./06_agg/K562_HGC27-5M_K27me3_peak_1516	18	.	3.84959	4.69031	1.81657
chr1	179760441	179760671	./06_agg/K562_HGC27-5M_K27me3_peak_1517	20	.	4.02538	5.02875	2.06112
chr1	179768155	179769213	./06_agg/K562_HGC27-5M_K27me3_peak_1518	17	.	3.75498	4.51916	1.7021
chr1	179777007	179777306	./06_agg/K562_HGC27-5M_K27me3_peak_1519	14	.	3.5849	4.20944	1.4932
chr1	179779100	179779900	./06_agg/K562_HGC27-5M_K27me3_peak_1520	21	.	4.07826	5.12531	2.12617
chr1	179781834	179784230	./06_agg/K562_HGC27-5M_K27me3_peak_1521	26	.	4.44724	5.85159	2.6663
chr1	179789442	179790290	./06_agg/K562_HGC27-5M_K27me3_peak_1522	19	.	3.90649	4.80751	1.90775
chr1	179846995	179847257	./06_agg/K562_HGC27-5M_K27me3_peak_1523	16	.	3.70022	4.41895	1.63409
chr1	179851343	179852387	./06_agg/K562_HGC27-5M_K27me3_peak_1524	20	.	4.02453	5.02008	2.04854
chr1	179923802	179924230	./06_agg/K562_HGC27-5M_K27me3_peak_1525	22	.	4.15618	5.28421	2.24905
chr1	180179351	180179587	./06_agg/K562_HGC27-5M_K27me3_peak_1526	16	.	3.70514	4.42788	1.64009
chr1	180198088	180205343	./06_agg/K562_HGC27-5M_K27me3_peak_1527	27	.	4.52449	6.0149	2.79858
chr1	180206378	180206880	./06_agg/K562_HGC27-5M_K27me3_peak_1528	18	.	3.86589	4.71991	1.83648
chr1	180208784	180209064	./06_agg/K562_HGC27-5M_K27me3_peak_1529	14	.	3.5849	4.20944	1.4932
chr1	180210240	180211487	./06_agg/K562_HGC27-5M_K27me3_peak_1530	22	.	4.15843	5.27589	2.23146
chr1	180217400	180217826	./06_agg/K562_HGC27-5M_K27me3_peak_1531	16	.	3.71935	4.4539	1.65776
chr1	180224191	180225192	./06_agg/K562_HGC27-5M_K27me3_peak_1532	17	.	3.7944	4.59289	1.75347
chr1	180240848	180241151	./06_agg/K562_HGC27-5M_K27me3_peak_1533	14	.	3.5849	4.20944	1.4932
chr1	180471494	180472125	./06_agg/K562_HGC27-5M_K27me3_peak_1534	19	.	3.91371	4.82039	1.91566
chr1	180600970	180601203	./06_agg/K562_HGC27-5M_K27me3_peak_1535	19	.	3.98042	4.93267	1.98354
chr1	180881039	180882442	./06_agg/K562_HGC27-5M_K27me3_peak_1536	16	.	3.67635	4.37558	1.60492
chr1	180886446	180887053	./06_agg/K562_HGC27-5M_K27me3_peak_1537	14	.	3.5849	4.20944	1.4932
chr1	180991638	180992395	./06_agg/K562_HGC27-5M_K27me3_peak_1538	15	.	3.61296	4.26042	1.52748
chr1	181057483	181057911	./06_agg/K562_HGC27-5M_K27me3_peak_1539	24	.	4.34602	5.6312	2.48357
chr1	181073896	181074269	./06_agg/K562_HGC27-5M_K27me3_peak_1540	23	.	4.22937	5.40441	2.31809
chr1	181102304	181102761	./06_agg/K562_HGC27-5M_K27me3_peak_1541	20	.	4.00761	4.99172	2.03188
chr1	181103950	181104326	./06_agg/K562_HGC27-5M_K27me3_peak_1542	14	.	3.5849	4.20944	1.4932
chr1	181110606	181111850	./06_agg/K562_HGC27-5M_K27me3_peak_1543	17	.	3.78075	4.56765	1.73614
chr1	181127610	181128427	./06_agg/K562_HGC27-5M_K27me3_peak_1544	17	.	3.80053	4.60118	1.75663
chr1	181130179	181130861	./06_agg/K562_HGC27-5M_K27me3_peak_1545	15	.	3.62084	4.27473	1.5371
chr1	181156550	181157275	./06_agg/K562_HGC27-5M_K27me3_peak_1546	14	.	3.5849	4.20944	1.4932
chr1	181158703	181159218	./06_agg/K562_HGC27-5M_K27me3_peak_1547	18	.	3.86657	4.72115	1.83731
chr1	181176553	181178518	./06_agg/K562_HGC27-5M_K27me3_peak_1548	20	.	4.0367	5.05262	2.08016
chr1	181206284	181207083	./06_agg/K562_HGC27-5M_K27me3_peak_1549	18	.	3.86968	4.73892	1.85961
chr1	181231825	181232746	./06_agg/K562_HGC27-5M_K27me3_peak_1550	16	.	3.6846	4.39058	1.61501
chr1	181284443	181285850	./06_agg/K562_HGC27-5M_K27me3_peak_1551	15	.	3.59715	4.2317	1.50816
chr1	181315095	181316126	./06_agg/K562_HGC27-5M_K27me3_peak_1552	16	.	3.74357	4.49769	1.68704
chr1	181491801	181492024	./06_agg/K562_HGC27-5M_K27me3_peak_1553	16	.	3.68965	4.39974	1.62117
chr1	181590954	181591160	./06_agg/K562_HGC27-5M_K27me3_peak_1554	16	.	3.68682	4.39461	1.61772
chr1	181605917	181606216	./06_agg/K562_HGC27-5M_K27me3_peak_1555	17	.	3.7817	4.56697	1.73362
chr1	181615117	181615481	./06_agg/K562_HGC27-5M_K27me3_peak_1556	15	.	3.61547	4.26499	1.53055
chr1	181696808	181697681	./06_agg/K562_HGC27-5M_K27me3_peak_1557	20	.	4.00684	4.99841	2.04355
chr1	181707936	181708228	./06_agg/K562_HGC27-5M_K27me3_peak_1558	18	.	3.85571	4.71396	1.84317
chr1	181720554	181720781	./06_agg/K562_HGC27-5M_K27me3_peak_1559	14	.	3.5849	4.20944	1.4932
chr1	181749674	181750043	./06_agg/K562_HGC27-5M_K27me3_peak_1560	22	.	4.13693	5.25259	2.23105
chr1	181766710	181767924	./06_agg/K562_HGC27-5M_K27me3_peak_1561	21	.	4.08872	5.14159	2.13443
chr1	181876993	181877766	./06_agg/K562_HGC27-5M_K27me3_peak_1562	14	.	3.5849	4.20944	1.4932
chr1	181883087	181884710	./06_agg/K562_HGC27-5M_K27me3_peak_1563	16	.	3.70604	4.42953	1.6412
chr1	181890012	181890206	./06_agg/K562_HGC27-5M_K27me3_peak_1564	14	.	3.5849	4.20944	1.4932
chr1	182027351	182027889	./06_agg/K562_HGC27-5M_K27me3_peak_1565	18	.	3.83915	4.68087	1.81849
chr1	182176056	182176244	./06_agg/K562_HGC27-5M_K27me3_peak_1566	18	.	3.84979	4.69067	1.81681
chr1	182228498	182228714	./06_agg/K562_HGC27-5M_K27me3_peak_1567	20	.	4.04012	5.03852	2.05251
chr1	182453329	182453819	./06_agg/K562_HGC27-5M_K27me3_peak_1568	16	.	3.70973	4.43622	1.6457
chr1	182573362	182573694	./06_agg/K562_HGC27-5M_K27me3_peak_1569	48	.	5.69048	8.48408	4.80987
chr1	182580429	182581283	./06_agg/K562_HGC27-5M_K27me3_peak_1570	25	.	4.35136	5.65669	2.51642
chr1	182584077	182584509	./06_agg/K562_HGC27-5M_K27me3_peak_1571	32	.	4.80328	6.57507	3.22743
chr1	182585545	182586286	./06_agg/K562_HGC27-5M_K27me3_peak_1572	18	.	3.86574	4.71965	1.8363
chr1	182643902	182644246	./06_agg/K562_HGC27-5M_K27me3_peak_1573	15	.	3.6684	4.36113	1.59521
chr1	182758725	182758930	./06_agg/K562_HGC27-5M_K27me3_peak_1574	28	.	4.59591	6.11621	2.83743
chr1	182991829	182993398	./06_agg/K562_HGC27-5M_K27me3_peak_1575	23	.	4.17391	5.34643	2.31953
chr1	183250810	183251478	./06_agg/K562_HGC27-5M_K27me3_peak_1576	17	.	3.83063	4.65988	1.79954
chr1	183297171	183297897	./06_agg/K562_HGC27-5M_K27me3_peak_1577	16	.	3.68038	4.3829	1.60984
chr1	183440636	183441958	./06_agg/K562_HGC27-5M_K27me3_peak_1578	20	.	3.97171	4.94811	2.02313
chr1	183604616	183605571	./06_agg/K562_HGC27-5M_K27me3_peak_1579	50	.	5.83111	8.7649	5.02362
chr1	183773610	183773798	./06_agg/K562_HGC27-5M_K27me3_peak_1580	18	.	3.85602	4.70199	1.82443
chr1	184005410	184006765	./06_agg/K562_HGC27-5M_K27me3_peak_1581	16	.	3.74436	4.49974	1.68892
chr1	184020529	184021179	./06_agg/K562_HGC27-5M_K27me3_peak_1582	18	.	3.88	4.77221	1.89615
chr1	184332703	184332958	./06_agg/K562_HGC27-5M_K27me3_peak_1583	15	.	3.63486	4.30021	1.55424
chr1	184355573	184356882	./06_agg/K562_HGC27-5M_K27me3_peak_1584	22	.	4.16637	5.30329	2.26229
chr1	184633175	184633483	./06_agg/K562_HGC27-5M_K27me3_peak_1585	14	.	3.5849	4.20944	1.4932
chr1	184723751	184724409	./06_agg/K562_HGC27-5M_K27me3_peak_1586	33	.	4.84603	6.68904	3.33961
chr1	184942940	184943767	./06_agg/K562_HGC27-5M_K27me3_peak_1587	37	.	5.12924	7.26918	3.79446
chr1	185125627	185126743	./06_agg/K562_HGC27-5M_K27me3_peak_1588	29	.	4.6571	6.27671	2.99354
chr1	185703121	185703682	./06_agg/K562_HGC27-5M_K27me3_peak_1589	22	.	4.15007	5.25716	2.21606
chr1	185753118	185753496	./06_agg/K562_HGC27-5M_K27me3_peak_1590	26	.	4.39915	5.76457	2.6081
chr1	186344091	186345146	./06_agg/K562_HGC27-5M_K27me3_peak_1591	23	.	4.27003	5.49394	2.39244
chr1	186482538	186482903	./06_agg/K562_HGC27-5M_K27me3_peak_1592	19	.	3.96349	4.90519	1.96786
chr1	186522465	186522662	./06_agg/K562_HGC27-5M_K27me3_peak_1593	16	.	3.72762	4.46873	1.66756
chr1	187434537	187435025	./06_agg/K562_HGC27-5M_K27me3_peak_1594	18	.	3.84551	4.68289	1.81158
chr1	187705726	187706013	./06_agg/K562_HGC27-5M_K27me3_peak_1595	16	.	3.68311	4.38787	1.61319
chr1	189110368	189110899	./06_agg/K562_HGC27-5M_K27me3_peak_1596	18	.	3.90412	4.78936	1.88318
chr1	190560192	190560389	./06_agg/K562_HGC27-5M_K27me3_peak_1597	16	.	3.67801	4.3786	1.60695
chr1	191829804	191830093	./06_agg/K562_HGC27-5M_K27me3_peak_1598	16	.	3.71408	4.44548	1.65308
chr1	192777770	192778351	./06_agg/K562_HGC27-5M_K27me3_peak_1599	44	.	5.58757	8.14783	4.42463
chr1	192802268	192802526	./06_agg/K562_HGC27-5M_K27me3_peak_1600	14	.	3.5849	4.20944	1.4932
chr1	192877216	192877680	./06_agg/K562_HGC27-5M_K27me3_peak_1601	19	.	3.96201	4.9027	1.96636
chr1	192886577	192886799	./06_agg/K562_HGC27-5M_K27me3_peak_1602	19	.	3.96963	4.91682	1.97609
chr1	192888148	192888390	./06_agg/K562_HGC27-5M_K27me3_peak_1603	14	.	3.5849	4.20944	1.4932
chr1	193028598	193029241	./06_agg/K562_HGC27-5M_K27me3_peak_1604	14	.	3.5849	4.20944	1.4932
chr1	193282911	193283552	./06_agg/K562_HGC27-5M_K27me3_peak_1605	15	.	3.59628	4.23012	1.5071
chr1	193347135	193347349	./06_agg/K562_HGC27-5M_K27me3_peak_1606	16	.	3.73806	4.48862	1.68173
chr1	193624621	193624925	./06_agg/K562_HGC27-5M_K27me3_peak_1607	15	.	3.61105	4.25695	1.52515
chr1	194199073	194199600	./06_agg/K562_HGC27-5M_K27me3_peak_1608	19	.	3.93297	4.84934	1.92996
chr1	194999713	195000125	./06_agg/K562_HGC27-5M_K27me3_peak_1609	14	.	3.5849	4.20944	1.4932
chr1	195065371	195065655	./06_agg/K562_HGC27-5M_K27me3_peak_1610	14	.	3.5849	4.20944	1.4932
chr1	197115593	197115838	./06_agg/K562_HGC27-5M_K27me3_peak_1611	18	.	3.91565	4.81135	1.89885
chr1	197170462	197170707	./06_agg/K562_HGC27-5M_K27me3_peak_1612	34	.	4.96386	6.88827	3.45574
chr1	197203771	197203987	./06_agg/K562_HGC27-5M_K27me3_peak_1613	14	.	3.5849	4.20944	1.4932
chr1	197757119	197757539	./06_agg/K562_HGC27-5M_K27me3_peak_1614	16	.	3.68257	4.38688	1.61252
chr1	197871651	197873769	./06_agg/K562_HGC27-5M_K27me3_peak_1615	43	.	5.49961	8.03104	4.39429
chr1	197877867	197892343	./06_agg/K562_HGC27-5M_K27me3_peak_1616	30	.	4.63419	6.2733	3.03291
chr1	197896643	197896941	./06_agg/K562_HGC27-5M_K27me3_peak_1617	18	.	3.88392	4.7562	1.86388
chr1	198360663	198360862	./06_agg/K562_HGC27-5M_K27me3_peak_1618	15	.	3.63008	4.29153	1.5484
chr1	198765922	198766169	./06_agg/K562_HGC27-5M_K27me3_peak_1619	19	.	3.94339	4.86071	1.93115
chr1	198796878	198797239	./06_agg/K562_HGC27-5M_K27me3_peak_1620	17	.	3.79828	4.5971	1.75389
chr1	198799637	198800107	./06_agg/K562_HGC27-5M_K27me3_peak_1621	14	.	3.5849	4.20944	1.4932
chr1	199305779	199306296	./06_agg/K562_HGC27-5M_K27me3_peak_1622	22	.	4.13512	5.23435	2.2047
chr1	199515869	199516080	./06_agg/K562_HGC27-5M_K27me3_peak_1623	16	.	3.6998	4.41818	1.63357
chr1	199601852	199602803	./06_agg/K562_HGC27-5M_K27me3_peak_1624	18	.	3.84007	4.67301	1.80493
chr1	199998188	199998714	./06_agg/K562_HGC27-5M_K27me3_peak_1625	21	.	4.1225	5.21157	2.18953
chr1	200008604	200011929	./06_agg/K562_HGC27-5M_K27me3_peak_1626	20	.	4.00697	4.99254	2.03408
chr1	200055715	200055907	./06_agg/K562_HGC27-5M_K27me3_peak_1627	14	.	3.5849	4.20944	1.4932
chr1	200399201	200399387	./06_agg/K562_HGC27-5M_K27me3_peak_1628	18	.	3.83821	4.66963	1.80266
chr1	200638783	200639262	./06_agg/K562_HGC27-5M_K27me3_peak_1629	24	.	4.29555	5.53433	2.41382
chr1	200707855	200708425	./06_agg/K562_HGC27-5M_K27me3_peak_1630	15	.	3.61407	4.26244	1.52884
chr1	200848533	200849415	./06_agg/K562_HGC27-5M_K27me3_peak_1631	17	.	3.77175	4.5489	1.72148
chr1	200857489	200857807	./06_agg/K562_HGC27-5M_K27me3_peak_1632	27	.	4.51191	5.9583	2.72702
chr1	200890031	200891647	./06_agg/K562_HGC27-5M_K27me3_peak_1633	16	.	3.73485	4.48186	1.67639
chr1	200938088	200938317	./06_agg/K562_HGC27-5M_K27me3_peak_1634	20	.	4.0277	5.04952	2.09015
chr1	200983744	200983983	./06_agg/K562_HGC27-5M_K27me3_peak_1635	14	.	3.5849	4.20944	1.4932
chr1	200991155	200991399	./06_agg/K562_HGC27-5M_K27me3_peak_1636	27	.	4.46853	5.89641	2.70269
chr1	200992823	200993509	./06_agg/K562_HGC27-5M_K27me3_peak_1637	29	.	4.6187	6.19409	2.92596
chr1	201022307	201023668	./06_agg/K562_HGC27-5M_K27me3_peak_1638	16	.	3.68499	4.39219	1.61687
chr1	201027426	201028150	./06_agg/K562_HGC27-5M_K27me3_peak_1639	14	.	3.5849	4.20944	1.4932
chr1	201035435	201035820	./06_agg/K562_HGC27-5M_K27me3_peak_1640	27	.	4.49796	5.93734	2.71766
chr1	201038246	201038893	./06_agg/K562_HGC27-5M_K27me3_peak_1641	14	.	3.5849	4.20944	1.4932
chr1	201083245	201083534	./06_agg/K562_HGC27-5M_K27me3_peak_1642	25	.	4.35582	5.68738	2.55812
chr1	201139765	201140584	./06_agg/K562_HGC27-5M_K27me3_peak_1643	42	.	5.29807	7.72564	4.26126
chr1	201183497	201184071	./06_agg/K562_HGC27-5M_K27me3_peak_1644	14	.	3.5849	4.20944	1.4932
chr1	201218534	201219786	./06_agg/K562_HGC27-5M_K27me3_peak_1645	15	.	3.65294	4.33306	1.57633
chr1	201257943	201258139	./06_agg/K562_HGC27-5M_K27me3_peak_1646	14	.	3.5849	4.20944	1.4932
chr1	201261023	201263013	./06_agg/K562_HGC27-5M_K27me3_peak_1647	14	.	3.5849	4.20944	1.4932
chr1	201274118	201274468	./06_agg/K562_HGC27-5M_K27me3_peak_1648	19	.	3.9661	4.91417	1.97751
chr1	201276609	201277059	./06_agg/K562_HGC27-5M_K27me3_peak_1649	18	.	3.90577	4.799	1.89531
chr1	201337746	201338824	./06_agg/K562_HGC27-5M_K27me3_peak_1650	23	.	4.27715	5.50318	2.3951
chr1	201342611	201342979	./06_agg/K562_HGC27-5M_K27me3_peak_1651	20	.	4.06331	5.09061	2.09604
chr1	201345904	201346328	./06_agg/K562_HGC27-5M_K27me3_peak_1652	46	.	5.62375	8.34435	4.69954
chr1	201377481	201377821	./06_agg/K562_HGC27-5M_K27me3_peak_1653	15	.	3.65592	4.33847	1.57997
chr1	201389778	201390176	./06_agg/K562_HGC27-5M_K27me3_peak_1654	19	.	3.93385	4.84753	1.92584
chr1	201404829	201405059	./06_agg/K562_HGC27-5M_K27me3_peak_1655	18	.	3.89289	4.78013	1.8865
chr1	201430868	201431148	./06_agg/K562_HGC27-5M_K27me3_peak_1656	18	.	3.90914	4.7985	1.88932
chr1	201437429	201437619	./06_agg/K562_HGC27-5M_K27me3_peak_1657	17	.	3.79092	4.58688	1.74971
chr1	201449570	201450193	./06_agg/K562_HGC27-5M_K27me3_peak_1658	17	.	3.78802	4.58002	1.74373
chr1	201857723	201858486	./06_agg/K562_HGC27-5M_K27me3_peak_1659	19	.	3.97111	4.92252	1.98249
chr1	201924549	201925031	./06_agg/K562_HGC27-5M_K27me3_peak_1660	20	.	4.02186	5.01829	2.04994
chr1	202112287	202113018	./06_agg/K562_HGC27-5M_K27me3_peak_1661	14	.	3.5849	4.20944	1.4932
chr1	202131141	202131360	./06_agg/K562_HGC27-5M_K27me3_peak_1662	14	.	3.5849	4.20944	1.4932
chr1	202133598	202133791	./06_agg/K562_HGC27-5M_K27me3_peak_1663	22	.	4.16409	5.29129	2.24649
chr1	202146595	202147416	./06_agg/K562_HGC27-5M_K27me3_peak_1664	22	.	4.16549	5.2981	2.25529
chr1	202157283	202157593	./06_agg/K562_HGC27-5M_K27me3_peak_1665	18	.	3.83826	4.67393	1.80914
chr1	202162065	202162528	./06_agg/K562_HGC27-5M_K27me3_peak_1666	18	.	3.89717	4.77674	1.87469
chr1	202176433	202176781	./06_agg/K562_HGC27-5M_K27me3_peak_1667	16	.	3.72099	4.45667	1.65945
chr1	202181454	202182639	./06_agg/K562_HGC27-5M_K27me3_peak_1668	15	.	3.59494	4.22768	1.50546
chr1	202184617	202185180	./06_agg/K562_HGC27-5M_K27me3_peak_1669	16	.	3.73122	4.47526	1.67196
chr1	202187491	202188457	./06_agg/K562_HGC27-5M_K27me3_peak_1670	16	.	3.74155	4.49403	1.68457
chr1	202191218	202191452	./06_agg/K562_HGC27-5M_K27me3_peak_1671	17	.	3.81962	4.63586	1.77996
chr1	202204759	202206386	./06_agg/K562_HGC27-5M_K27me3_peak_1672	42	.	5.24832	7.65785	4.24111
chr1	202239839	202240675	./06_agg/K562_HGC27-5M_K27me3_peak_1673	18	.	3.852	4.69812	1.82476
chr1	202311014	202311265	./06_agg/K562_HGC27-5M_K27me3_peak_1674	35	.	5.03212	7.00962	3.53375
chr1	202317675	202317877	./06_agg/K562_HGC27-5M_K27me3_peak_1675	32	.	4.82719	6.62806	3.2714
chr1	202612111	202612365	./06_agg/K562_HGC27-5M_K27me3_peak_1676	17	.	3.78378	4.57385	1.74097
chr1	202615177	202616784	./06_agg/K562_HGC27-5M_K27me3_peak_1677	20	.	4.0143	5.00461	2.04082
chr1	202618023	202619488	./06_agg/K562_HGC27-5M_K27me3_peak_1678	16	.	3.68074	4.38365	1.61043
chr1	202625113	202627410	./06_agg/K562_HGC27-5M_K27me3_peak_1679	18	.	3.89298	4.78243	1.89027
chr1	202650151	202651224	./06_agg/K562_HGC27-5M_K27me3_peak_1680	23	.	4.21367	5.41433	2.36039
chr1	202657171	202658700	./06_agg/K562_HGC27-5M_K27me3_peak_1681	16	.	3.74672	4.5051	1.69344
chr1	202666169	202668046	./06_agg/K562_HGC27-5M_K27me3_peak_1682	27	.	4.45889	5.89892	2.72426
chr1	202669110	202669504	./06_agg/K562_HGC27-5M_K27me3_peak_1683	22	.	4.15936	5.29679	2.26436
chr1	202672590	202674285	./06_agg/K562_HGC27-5M_K27me3_peak_1684	17	.	3.82094	4.63908	1.78281
chr1	202676607	202679241	./06_agg/K562_HGC27-5M_K27me3_peak_1685	25	.	4.38637	5.73788	2.58815
chr1	202830572	202830818	./06_agg/K562_HGC27-5M_K27me3_peak_1686	29	.	4.60658	6.16851	2.90432
chr1	202857951	202858304	./06_agg/K562_HGC27-5M_K27me3_peak_1687	16	.	3.71158	4.43959	1.64796
chr1	202995450	202995772	./06_agg/K562_HGC27-5M_K27me3_peak_1688	20	.	4.05605	5.0799	2.09098
chr1	203003141	203003869	./06_agg/K562_HGC27-5M_K27me3_peak_1689	15	.	3.66739	4.3593	1.59397
chr1	203007031	203008614	./06_agg/K562_HGC27-5M_K27me3_peak_1690	16	.	3.67783	4.37866	1.60732
chr1	203028411	203030122	./06_agg/K562_HGC27-5M_K27me3_peak_1691	21	.	4.09438	5.16555	2.16346
chr1	203043895	203044352	./06_agg/K562_HGC27-5M_K27me3_peak_1692	15	.	3.61217	4.25899	1.52652
chr1	203053425	203054507	./06_agg/K562_HGC27-5M_K27me3_peak_1693	19	.	3.95353	4.8962	1.96965
chr1	203058610	203058974	./06_agg/K562_HGC27-5M_K27me3_peak_1694	17	.	3.80946	4.61834	1.76898
chr1	203086306	203087661	./06_agg/K562_HGC27-5M_K27me3_peak_1695	37	.	5.01525	7.08611	3.70088
chr1	203091362	203091732	./06_agg/K562_HGC27-5M_K27me3_peak_1696	19	.	3.93429	4.84768	1.92538
chr1	203094539	203095215	./06_agg/K562_HGC27-5M_K27me3_peak_1697	18	.	3.86457	4.72283	1.84297
chr1	203096940	203097227	./06_agg/K562_HGC27-5M_K27me3_peak_1698	24	.	4.28881	5.55697	2.46273
chr1	203098767	203099309	./06_agg/K562_HGC27-5M_K27me3_peak_1699	20	.	4.04276	5.06879	2.09594
chr1	203100642	203100843	./06_agg/K562_HGC27-5M_K27me3_peak_1700	26	.	4.41377	5.79057	2.62517
chr1	203105042	203105739	./06_agg/K562_HGC27-5M_K27me3_peak_1701	23	.	4.2256	5.39752	2.31285
chr1	203109783	203110491	./06_agg/K562_HGC27-5M_K27me3_peak_1702	14	.	3.5849	4.20944	1.4932
chr1	203117528	203117851	./06_agg/K562_HGC27-5M_K27me3_peak_1703	16	.	3.75276	4.5144	1.69827
chr1	203124605	203124898	./06_agg/K562_HGC27-5M_K27me3_peak_1704	17	.	3.79177	4.58526	1.74592
chr1	203131027	203131702	./06_agg/K562_HGC27-5M_K27me3_peak_1705	21	.	4.12204	5.20986	2.18765
chr1	203144616	203145282	./06_agg/K562_HGC27-5M_K27me3_peak_1706	14	.	3.5849	4.20944	1.4932
chr1	203182361	203182847	./06_agg/K562_HGC27-5M_K27me3_peak_1707	19	.	3.94988	4.88684	1.96097
chr1	203184847	203185033	./06_agg/K562_HGC27-5M_K27me3_peak_1708	14	.	3.5849	4.20944	1.4932
chr1	203240060	203244480	./06_agg/K562_HGC27-5M_K27me3_peak_1709	23	.	4.2247	5.43898	2.38237
chr1	203245994	203246505	./06_agg/K562_HGC27-5M_K27me3_peak_1710	17	.	3.79154	4.58996	1.75345
chr1	203247294	203247764	./06_agg/K562_HGC27-5M_K27me3_peak_1711	19	.	3.96981	4.9211	1.98235
chr1	203256274	203256953	./06_agg/K562_HGC27-5M_K27me3_peak_1712	17	.	3.82902	4.65397	1.79301
chr1	203273418	203276364	./06_agg/K562_HGC27-5M_K27me3_peak_1713	34	.	4.91088	6.83999	3.47637
chr1	203289977	203290633	./06_agg/K562_HGC27-5M_K27me3_peak_1714	27	.	4.48422	5.93802	2.74464
chr1	203294312	203295184	./06_agg/K562_HGC27-5M_K27me3_peak_1715	20	.	4.03335	5.03921	2.06417
chr1	203295968	203297326	./06_agg/K562_HGC27-5M_K27me3_peak_1716	29	.	4.6462	6.22754	2.93221
chr1	203304544	203304851	./06_agg/K562_HGC27-5M_K27me3_peak_1717	18	.	3.90659	4.79657	1.89033
chr1	203311484	203311844	./06_agg/K562_HGC27-5M_K27me3_peak_1718	29	.	4.64993	6.23009	2.92888
chr1	203316664	203316859	./06_agg/K562_HGC27-5M_K27me3_peak_1719	21	.	4.08915	5.13927	2.1303
chr1	203408925	203410304	./06_agg/K562_HGC27-5M_K27me3_peak_1720	19	.	3.93421	4.85597	1.9382
chr1	203441039	203441269	./06_agg/K562_HGC27-5M_K27me3_peak_1721	20	.	4.01756	5.01809	2.05711
chr1	203456637	203457271	./06_agg/K562_HGC27-5M_K27me3_peak_1722	21	.	4.11951	5.1986	2.17379
chr1	203482497	203483214	./06_agg/K562_HGC27-5M_K27me3_peak_1723	22	.	4.12771	5.22543	2.20308
chr1	204082230	204082479	./06_agg/K562_HGC27-5M_K27me3_peak_1724	15	.	3.61955	4.2724	1.53553
chr1	204083743	204083936	./06_agg/K562_HGC27-5M_K27me3_peak_1725	21	.	4.11295	5.17776	2.15245
chr1	204118678	204120227	./06_agg/K562_HGC27-5M_K27me3_peak_1726	15	.	3.67049	4.36494	1.59776
chr1	204158096	204158290	./06_agg/K562_HGC27-5M_K27me3_peak_1727	19	.	3.98857	4.95131	1.99935
chr1	204163114	204163483	./06_agg/K562_HGC27-5M_K27me3_peak_1728	19	.	3.90935	4.8077	1.90305
chr1	204167290	204167543	./06_agg/K562_HGC27-5M_K27me3_peak_1729	16	.	3.72773	4.46995	1.66925
chr1	204172381	204172684	./06_agg/K562_HGC27-5M_K27me3_peak_1730	29	.	4.62436	6.22723	2.97013
chr1	204179408	204179641	./06_agg/K562_HGC27-5M_K27me3_peak_1731	14	.	3.5849	4.20944	1.4932
chr1	204237336	204237978	./06_agg/K562_HGC27-5M_K27me3_peak_1732	15	.	3.63341	4.29758	1.55247
chr1	204256897	204257378	./06_agg/K562_HGC27-5M_K27me3_peak_1733	16	.	3.72875	4.47078	1.66894
chr1	204343498	204343987	./06_agg/K562_HGC27-5M_K27me3_peak_1734	14	.	3.5849	4.20944	1.4932
chr1	204345808	204346506	./06_agg/K562_HGC27-5M_K27me3_peak_1735	16	.	3.74834	4.50637	1.69287
chr1	204349546	204349784	./06_agg/K562_HGC27-5M_K27me3_peak_1736	23	.	4.25626	5.44482	2.33737
chr1	204463592	204463954	./06_agg/K562_HGC27-5M_K27me3_peak_1737	17	.	3.77767	4.56383	1.73508
chr1	204485413	204485686	./06_agg/K562_HGC27-5M_K27me3_peak_1738	23	.	4.22579	5.40074	2.31747
chr1	204597982	204598313	./06_agg/K562_HGC27-5M_K27me3_peak_1739	18	.	3.86333	4.72642	1.85036
chr1	204653007	204654004	./06_agg/K562_HGC27-5M_K27me3_peak_1740	16	.	3.69604	4.41135	1.62898
chr1	204655307	204655829	./06_agg/K562_HGC27-5M_K27me3_peak_1741	16	.	3.69386	4.40739	1.62631
chr1	204673392	204673581	./06_agg/K562_HGC27-5M_K27me3_peak_1742	23	.	4.25419	5.44566	2.34187
chr1	204798997	204799302	./06_agg/K562_HGC27-5M_K27me3_peak_1743	14	.	3.5849	4.20944	1.4932
chr1	204852977	204853304	./06_agg/K562_HGC27-5M_K27me3_peak_1744	16	.	3.67025	4.36814	1.60302
chr1	204958582	204959158	./06_agg/K562_HGC27-5M_K27me3_peak_1745	18	.	3.83708	4.66985	1.80474
chr1	204989484	204990871	./06_agg/K562_HGC27-5M_K27me3_peak_1746	19	.	3.96265	4.91477	1.98469
chr1	205011159	205011506	./06_agg/K562_HGC27-5M_K27me3_peak_1747	21	.	4.07636	5.11949	2.12032
chr1	205012482	205013395	./06_agg/K562_HGC27-5M_K27me3_peak_1748	18	.	3.88071	4.75004	1.85946
chr1	205021373	205022345	./06_agg/K562_HGC27-5M_K27me3_peak_1749	18	.	3.85503	4.70074	1.82405
chr1	205091367	205091644	./06_agg/K562_HGC27-5M_K27me3_peak_1750	23	.	4.19871	5.36572	2.30765
chr1	205180735	205180991	./06_agg/K562_HGC27-5M_K27me3_peak_1751	20	.	4.02418	5.01974	2.04856
chr1	205196071	205197818	./06_agg/K562_HGC27-5M_K27me3_peak_1752	34	.	4.88387	6.80387	3.46477
chr1	205225318	205225624	./06_agg/K562_HGC27-5M_K27me3_peak_1753	18	.	3.85535	4.70076	1.8236
chr1	205238476	205238826	./06_agg/K562_HGC27-5M_K27me3_peak_1754	17	.	3.75561	4.51957	1.70175
chr1	205253301	205254131	./06_agg/K562_HGC27-5M_K27me3_peak_1755	33	.	4.8759	6.71138	3.32132
chr1	205255691	205256487	./06_agg/K562_HGC27-5M_K27me3_peak_1756	24	.	4.31063	5.59393	2.48475
chr1	205257261	205257537	./06_agg/K562_HGC27-5M_K27me3_peak_1757	24	.	4.27701	5.52114	2.42451
chr1	205272952	205274449	./06_agg/K562_HGC27-5M_K27me3_peak_1758	17	.	3.8191	4.64029	1.78752
chr1	205294445	205294739	./06_agg/K562_HGC27-5M_K27me3_peak_1759	15	.	3.61209	4.25884	1.52642
chr1	205298308	205298571	./06_agg/K562_HGC27-5M_K27me3_peak_1760	14	.	3.5849	4.20944	1.4932
chr1	205304604	205304924	./06_agg/K562_HGC27-5M_K27me3_peak_1761	16	.	3.70308	4.42414	1.63758
chr1	205306182	205306696	./06_agg/K562_HGC27-5M_K27me3_peak_1762	14	.	3.5849	4.20944	1.4932
chr1	205325569	205325973	./06_agg/K562_HGC27-5M_K27me3_peak_1763	16	.	3.69955	4.41773	1.63327
chr1	205350659	205350964	./06_agg/K562_HGC27-5M_K27me3_peak_1764	18	.	3.90005	4.78198	1.87821
chr1	205398280	205398870	./06_agg/K562_HGC27-5M_K27me3_peak_1765	15	.	3.64309	4.31517	1.56429
chr1	205406101	205406617	./06_agg/K562_HGC27-5M_K27me3_peak_1766	28	.	4.57126	6.06924	2.80407
chr1	205407738	205408106	./06_agg/K562_HGC27-5M_K27me3_peak_1767	17	.	3.76082	4.53018	1.70986
chr1	205409748	205410399	./06_agg/K562_HGC27-5M_K27me3_peak_1768	27	.	4.47164	5.90397	2.70876
chr1	205415677	205415891	./06_agg/K562_HGC27-5M_K27me3_peak_1769	17	.	3.80506	4.60942	1.76217
chr1	205423161	205423469	./06_agg/K562_HGC27-5M_K27me3_peak_1770	25	.	4.34073	5.65892	2.53826
chr1	205424453	205424938	./06_agg/K562_HGC27-5M_K27me3_peak_1771	15	.	3.62291	4.27851	1.53964
chr1	205427969	205428285	./06_agg/K562_HGC27-5M_K27me3_peak_1772	15	.	3.63824	4.30635	1.55837
chr1	205446521	205447191	./06_agg/K562_HGC27-5M_K27me3_peak_1773	19	.	3.91755	4.82629	1.91889
chr1	205449449	205449670	./06_agg/K562_HGC27-5M_K27me3_peak_1774	14	.	3.5849	4.20944	1.4932
chr1	205454551	205455034	./06_agg/K562_HGC27-5M_K27me3_peak_1775	23	.	4.24779	5.43903	2.3418
chr1	205456769	205457553	./06_agg/K562_HGC27-5M_K27me3_peak_1776	19	.	3.97295	4.93027	1.99177
chr1	205460257	205460497	./06_agg/K562_HGC27-5M_K27me3_peak_1777	22	.	4.16188	5.27638	2.22667
chr1	205462083	205462380	./06_agg/K562_HGC27-5M_K27me3_peak_1778	29	.	4.60915	6.17582	2.91214
chr1	205466675	205468390	./06_agg/K562_HGC27-5M_K27me3_peak_1779	16	.	3.74357	4.49769	1.68704
chr1	205473597	205475777	./06_agg/K562_HGC27-5M_K27me3_peak_1780	15	.	3.6536	4.33425	1.57713
chr1	205479612	205479800	./06_agg/K562_HGC27-5M_K27me3_peak_1781	16	.	3.73675	4.48531	1.67871
chr1	205490700	205491039	./06_agg/K562_HGC27-5M_K27me3_peak_1782	17	.	3.81109	4.62285	1.77333
chr1	205493297	205493852	./06_agg/K562_HGC27-5M_K27me3_peak_1783	14	.	3.5849	4.20944	1.4932
chr1	205494612	205495992	./06_agg/K562_HGC27-5M_K27me3_peak_1784	22	.	4.16657	5.29914	2.25536
chr1	205498103	205499010	./06_agg/K562_HGC27-5M_K27me3_peak_1785	21	.	4.10509	5.19474	2.19235
chr1	205501452	205501802	./06_agg/K562_HGC27-5M_K27me3_peak_1786	27	.	4.5038	5.96651	2.75561
chr1	205503352	205504495	./06_agg/K562_HGC27-5M_K27me3_peak_1787	17	.	3.81725	4.63595	1.78376
chr1	205510641	205511417	./06_agg/K562_HGC27-5M_K27me3_peak_1788	14	.	3.5849	4.20944	1.4932
chr1	205514328	205516179	./06_agg/K562_HGC27-5M_K27me3_peak_1789	16	.	3.72224	4.46099	1.6641
chr1	205517446	205517896	./06_agg/K562_HGC27-5M_K27me3_peak_1790	16	.	3.74447	4.49934	1.68815
chr1	205537094	205537516	./06_agg/K562_HGC27-5M_K27me3_peak_1791	25	.	4.41013	5.75525	2.57397
chr1	205538311	205539650	./06_agg/K562_HGC27-5M_K27me3_peak_1792	23	.	4.25066	5.46497	2.37882
chr1	205543748	205544788	./06_agg/K562_HGC27-5M_K27me3_peak_1793	19	.	3.97033	4.92209	1.9831
chr1	205547547	205549110	./06_agg/K562_HGC27-5M_K27me3_peak_1794	20	.	4.03622	5.054	2.08274
chr1	205550161	205551938	./06_agg/K562_HGC27-5M_K27me3_peak_1795	19	.	3.95144	4.89234	1.96764
chr1	205557952	205558267	./06_agg/K562_HGC27-5M_K27me3_peak_1796	14	.	3.5849	4.20944	1.4932
chr1	205601154	205601505	./06_agg/K562_HGC27-5M_K27me3_peak_1797	14	.	3.5849	4.20944	1.4932
chr1	205718617	205718950	./06_agg/K562_HGC27-5M_K27me3_peak_1798	18	.	3.89373	4.77699	1.88041
chr1	205744336	205744608	./06_agg/K562_HGC27-5M_K27me3_peak_1799	20	.	3.99504	4.96081	2.00382
chr1	205782065	205782521	./06_agg/K562_HGC27-5M_K27me3_peak_1800	18	.	3.84738	4.68791	1.81633
chr1	206230920	206231453	./06_agg/K562_HGC27-5M_K27me3_peak_1801	15	.	3.63008	4.29153	1.5484
chr1	206679152	206679682	./06_agg/K562_HGC27-5M_K27me3_peak_1802	14	.	3.5849	4.20944	1.4932
chr1	206680645	206682064	./06_agg/K562_HGC27-5M_K27me3_peak_1803	19	.	3.97814	4.92981	1.98272
chr1	206711576	206711891	./06_agg/K562_HGC27-5M_K27me3_peak_1804	17	.	3.77156	4.54855	1.72124
chr1	206729121	206729602	./06_agg/K562_HGC27-5M_K27me3_peak_1805	22	.	4.15516	5.27382	2.23419
chr1	206730685	206730925	./06_agg/K562_HGC27-5M_K27me3_peak_1806	17	.	3.80028	4.60492	1.76273
chr1	206736264	206736633	./06_agg/K562_HGC27-5M_K27me3_peak_1807	15	.	3.62108	4.27626	1.53906
chr1	206737625	206738329	./06_agg/K562_HGC27-5M_K27me3_peak_1808	14	.	3.5849	4.20944	1.4932
chr1	206808732	206809257	./06_agg/K562_HGC27-5M_K27me3_peak_1809	27	.	4.52233	5.99216	2.76484
chr1	206837767	206838086	./06_agg/K562_HGC27-5M_K27me3_peak_1810	16	.	3.72715	4.46788	1.66699
chr1	206858012	206858278	./06_agg/K562_HGC27-5M_K27me3_peak_1811	16	.	3.72628	4.46629	1.66592
chr1	206961367	206962263	./06_agg/K562_HGC27-5M_K27me3_peak_1812	14	.	3.5849	4.20944	1.4932
chr1	207013200	207013430	./06_agg/K562_HGC27-5M_K27me3_peak_1813	14	.	3.5849	4.20944	1.4932
chr1	207028858	207029083	./06_agg/K562_HGC27-5M_K27me3_peak_1814	15	.	3.65074	4.32906	1.57364
chr1	207030237	207030462	./06_agg/K562_HGC27-5M_K27me3_peak_1815	18	.	3.87406	4.73476	1.84646
chr1	207038446	207038706	./06_agg/K562_HGC27-5M_K27me3_peak_1816	16	.	3.71605	4.44771	1.65343
chr1	207080746	207080987	./06_agg/K562_HGC27-5M_K27me3_peak_1817	24	.	4.30103	5.54334	2.4183
chr1	207082497	207083448	./06_agg/K562_HGC27-5M_K27me3_peak_1818	21	.	4.12877	5.21912	2.19136
chr1	207086087	207086388	./06_agg/K562_HGC27-5M_K27me3_peak_1819	19	.	3.97172	4.91589	1.97143
chr1	207494664	207495072	./06_agg/K562_HGC27-5M_K27me3_peak_1820	35	.	4.98748	6.96552	3.54353
chr1	207597977	207598713	./06_agg/K562_HGC27-5M_K27me3_peak_1821	15	.	3.62237	4.27752	1.53898
chr1	207669732	207670344	./06_agg/K562_HGC27-5M_K27me3_peak_1822	14	.	3.5849	4.20944	1.4932
chr1	207997443	207997631	./06_agg/K562_HGC27-5M_K27me3_peak_1823	28	.	4.60915	6.15594	2.87988
chr1	208061029	208061230	./06_agg/K562_HGC27-5M_K27me3_peak_1824	15	.	3.63944	4.30853	1.55983
chr1	208084311	208084648	./06_agg/K562_HGC27-5M_K27me3_peak_1825	18	.	3.83607	4.66606	1.80053
chr1	208136305	208137356	./06_agg/K562_HGC27-5M_K27me3_peak_1826	18	.	3.88053	4.75079	1.86094
chr1	208154745	208155592	./06_agg/K562_HGC27-5M_K27me3_peak_1827	25	.	4.37783	5.72849	2.58828
chr1	208179640	208180669	./06_agg/K562_HGC27-5M_K27me3_peak_1828	16	.	3.74597	4.50206	1.68998
chr1	208195116	208195329	./06_agg/K562_HGC27-5M_K27me3_peak_1829	20	.	4.04894	5.06042	2.07226
chr1	208200359	208200545	./06_agg/K562_HGC27-5M_K27me3_peak_1830	16	.	3.73715	4.48919	1.684
chr1	208202159	208202940	./06_agg/K562_HGC27-5M_K27me3_peak_1831	14	.	3.5849	4.20944	1.4932
chr1	208203852	208204528	./06_agg/K562_HGC27-5M_K27me3_peak_1832	14	.	3.5849	4.20944	1.4932
chr1	208207546	208207779	./06_agg/K562_HGC27-5M_K27me3_peak_1833	16	.	3.70514	4.42788	1.64009
chr1	208212962	208213259	./06_agg/K562_HGC27-5M_K27me3_peak_1834	24	.	4.29705	5.53867	2.41822
chr1	208217411	208218363	./06_agg/K562_HGC27-5M_K27me3_peak_1835	15	.	3.66419	4.3535	1.59007
chr1	208221865	208222061	./06_agg/K562_HGC27-5M_K27me3_peak_1836	15	.	3.62943	4.29034	1.5476
chr1	208224428	208224874	./06_agg/K562_HGC27-5M_K27me3_peak_1837	18	.	3.88079	4.7524	1.86293
chr1	208227686	208228819	./06_agg/K562_HGC27-5M_K27me3_peak_1838	19	.	3.91266	4.8142	1.90783
chr1	208239075	208239666	./06_agg/K562_HGC27-5M_K27me3_peak_1839	15	.	3.61309	4.26065	1.52764
chr1	208250746	208251197	./06_agg/K562_HGC27-5M_K27me3_peak_1840	21	.	4.11811	5.20825	2.19196
chr1	208274775	208275306	./06_agg/K562_HGC27-5M_K27me3_peak_1841	14	.	3.5849	4.20944	1.4932
chr1	208277796	208278568	./06_agg/K562_HGC27-5M_K27me3_peak_1842	19	.	3.91278	4.81721	1.91274
chr1	208280563	208280787	./06_agg/K562_HGC27-5M_K27me3_peak_1843	14	.	3.5849	4.20944	1.4932
chr1	208281589	208282496	./06_agg/K562_HGC27-5M_K27me3_peak_1844	19	.	3.94855	4.87912	1.95151
chr1	208283461	208283884	./06_agg/K562_HGC27-5M_K27me3_peak_1845	15	.	3.64945	4.32671	1.57206
chr1	208286385	208286579	./06_agg/K562_HGC27-5M_K27me3_peak_1846	29	.	4.68307	6.28304	2.95767
chr1	208290835	208291439	./06_agg/K562_HGC27-5M_K27me3_peak_1847	16	.	3.6899	4.4002	1.62148
chr1	208304994	208305184	./06_agg/K562_HGC27-5M_K27me3_peak_1848	29	.	4.66306	6.24874	2.93695
chr1	208315210	208315405	./06_agg/K562_HGC27-5M_K27me3_peak_1849	14	.	3.5849	4.20944	1.4932
chr1	208324044	208324438	./06_agg/K562_HGC27-5M_K27me3_peak_1850	14	.	3.5849	4.20944	1.4932
chr1	208332335	208333539	./06_agg/K562_HGC27-5M_K27me3_peak_1851	22	.	4.14811	5.2546	2.21527
chr1	208335483	208335779	./06_agg/K562_HGC27-5M_K27me3_peak_1852	17	.	3.79219	4.58602	1.74644
chr1	208336821	208337411	./06_agg/K562_HGC27-5M_K27me3_peak_1853	16	.	3.75099	4.51119	1.69611
chr1	208348116	208348401	./06_agg/K562_HGC27-5M_K27me3_peak_1854	19	.	3.93093	4.84706	1.92965
chr1	208351820	208352036	./06_agg/K562_HGC27-5M_K27me3_peak_1855	14	.	3.5849	4.20944	1.4932
chr1	208362528	208363106	./06_agg/K562_HGC27-5M_K27me3_peak_1856	26	.	4.39895	5.76015	2.60162
chr1	208365484	208365671	./06_agg/K562_HGC27-5M_K27me3_peak_1857	24	.	4.28452	5.52441	2.41602
chr1	208374598	208374851	./06_agg/K562_HGC27-5M_K27me3_peak_1858	14	.	3.5849	4.20944	1.4932
chr1	208390057	208391115	./06_agg/K562_HGC27-5M_K27me3_peak_1859	20	.	4.02068	5.02316	2.05987
chr1	208392268	208393116	./06_agg/K562_HGC27-5M_K27me3_peak_1860	17	.	3.83346	4.66288	1.79973
chr1	208402183	208402832	./06_agg/K562_HGC27-5M_K27me3_peak_1861	14	.	3.5849	4.20944	1.4932
chr1	208404082	208405498	./06_agg/K562_HGC27-5M_K27me3_peak_1862	18	.	3.83737	4.67471	1.81173
chr1	208412527	208413247	./06_agg/K562_HGC27-5M_K27me3_peak_1863	23	.	4.24986	5.45263	2.36042
chr1	208414611	208418731	./06_agg/K562_HGC27-5M_K27me3_peak_1864	27	.	4.43285	5.86552	2.71935
chr1	208421511	208421866	./06_agg/K562_HGC27-5M_K27me3_peak_1865	18	.	3.86333	4.71915	1.83927
chr1	208424447	208424645	./06_agg/K562_HGC27-5M_K27me3_peak_1866	18	.	3.89866	4.78596	1.88668
chr1	208429470	208430184	./06_agg/K562_HGC27-5M_K27me3_peak_1867	19	.	3.98253	4.94147	1.9937
chr1	208439474	208439764	./06_agg/K562_HGC27-5M_K27me3_peak_1868	16	.	3.69484	4.40918	1.62752
chr1	208442933	208443391	./06_agg/K562_HGC27-5M_K27me3_peak_1869	51	.	5.85468	8.84957	5.12653
chr1	208444761	208449161	./06_agg/K562_HGC27-5M_K27me3_peak_1870	20	.	4.00136	4.98749	2.03547
chr1	208451443	208452601	./06_agg/K562_HGC27-5M_K27me3_peak_1871	18	.	3.84096	4.67537	1.80716
chr1	208453664	208454287	./06_agg/K562_HGC27-5M_K27me3_peak_1872	19	.	3.92332	4.83125	1.91733
chr1	208458310	208458665	./06_agg/K562_HGC27-5M_K27me3_peak_1873	25	.	4.3376	5.6398	2.51217
chr1	208460653	208462184	./06_agg/K562_HGC27-5M_K27me3_peak_1874	15	.	3.66339	4.35204	1.58909
chr1	208465846	208466601	./06_agg/K562_HGC27-5M_K27me3_peak_1875	21	.	4.05528	5.09036	2.10903
chr1	208468530	208469226	./06_agg/K562_HGC27-5M_K27me3_peak_1876	20	.	4.0068	4.9829	2.01928
chr1	208470411	208470691	./06_agg/K562_HGC27-5M_K27me3_peak_1877	18	.	3.86291	4.7222	1.84458
chr1	208476183	208477105	./06_agg/K562_HGC27-5M_K27me3_peak_1878	25	.	4.37516	5.68712	2.52399
chr1	208478356	208479095	./06_agg/K562_HGC27-5M_K27me3_peak_1879	18	.	3.8477	4.68753	1.81526
chr1	208483289	208485509	./06_agg/K562_HGC27-5M_K27me3_peak_1880	18	.	3.88551	4.76056	1.86816
chr1	208489453	208490576	./06_agg/K562_HGC27-5M_K27me3_peak_1881	20	.	4.05569	5.08481	2.09937
chr1	208496010	208496406	./06_agg/K562_HGC27-5M_K27me3_peak_1882	17	.	3.76379	4.53751	1.71644
chr1	208497155	208498292	./06_agg/K562_HGC27-5M_K27me3_peak_1883	37	.	5.13225	7.25914	3.7728
chr1	208505408	208505917	./06_agg/K562_HGC27-5M_K27me3_peak_1884	18	.	3.83242	4.66307	1.80162
chr1	208509564	208509988	./06_agg/K562_HGC27-5M_K27me3_peak_1885	19	.	3.9173	4.82029	1.90993
chr1	208511316	208511528	./06_agg/K562_HGC27-5M_K27me3_peak_1886	15	.	3.67025	4.3645	1.59747
chr1	208515420	208516114	./06_agg/K562_HGC27-5M_K27me3_peak_1887	20	.	3.99811	4.97038	2.01366
chr1	208521597	208524014	./06_agg/K562_HGC27-5M_K27me3_peak_1888	21	.	4.09628	5.16373	2.15707
chr1	208525108	208526433	./06_agg/K562_HGC27-5M_K27me3_peak_1889	18	.	3.86002	4.72088	1.84705
chr1	208536873	208537077	./06_agg/K562_HGC27-5M_K27me3_peak_1890	15	.	3.59912	4.23528	1.51058
chr1	208540178	208541164	./06_agg/K562_HGC27-5M_K27me3_peak_1891	25	.	4.34728	5.67937	2.56191
chr1	208543278	208544189	./06_agg/K562_HGC27-5M_K27me3_peak_1892	17	.	3.79086	4.5866	1.74937
chr1	208545376	208545667	./06_agg/K562_HGC27-5M_K27me3_peak_1893	16	.	3.71149	4.43942	1.64785
chr1	208548086	208548560	./06_agg/K562_HGC27-5M_K27me3_peak_1894	17	.	3.81571	4.62877	1.77518
chr1	208551728	208552411	./06_agg/K562_HGC27-5M_K27me3_peak_1895	17	.	3.82211	4.64758	1.79397
chr1	208554178	208555027	./06_agg/K562_HGC27-5M_K27me3_peak_1896	23	.	4.24468	5.43896	2.34711
chr1	208557935	208559106	./06_agg/K562_HGC27-5M_K27me3_peak_1897	15	.	3.65265	4.33254	1.57598
chr1	208563220	208563745	./06_agg/K562_HGC27-5M_K27me3_peak_1898	28	.	4.54907	6.068	2.84108
chr1	208569044	208569533	./06_agg/K562_HGC27-5M_K27me3_peak_1899	16	.	3.7415	4.49394	1.68451
chr1	208571532	208572030	./06_agg/K562_HGC27-5M_K27me3_peak_1900	17	.	3.79373	4.59797	1.76235
chr1	208573430	208574026	./06_agg/K562_HGC27-5M_K27me3_peak_1901	18	.	3.85718	4.71364	1.8407
chr1	208575019	208577299	./06_agg/K562_HGC27-5M_K27me3_peak_1902	19	.	3.92886	4.85262	1.94177
chr1	208583242	208584384	./06_agg/K562_HGC27-5M_K27me3_peak_1903	19	.	3.93294	4.85315	1.93597
chr1	208588964	208590140	./06_agg/K562_HGC27-5M_K27me3_peak_1904	25	.	4.3818	5.71231	2.55337
chr1	208592899	208595924	./06_agg/K562_HGC27-5M_K27me3_peak_1905	25	.	4.39356	5.72543	2.55421
chr1	208601338	208602933	./06_agg/K562_HGC27-5M_K27me3_peak_1906	25	.	4.37268	5.70892	2.56439
chr1	208609089	208609679	./06_agg/K562_HGC27-5M_K27me3_peak_1907	22	.	4.14177	5.2726	2.25533
chr1	208610874	208611081	./06_agg/K562_HGC27-5M_K27me3_peak_1908	22	.	4.15393	5.25983	2.21375
chr1	208618747	208619532	./06_agg/K562_HGC27-5M_K27me3_peak_1909	27	.	4.52042	5.99442	2.77136
chr1	208623416	208623678	./06_agg/K562_HGC27-5M_K27me3_peak_1910	18	.	3.85677	4.71176	1.83818
chr1	208630402	208631282	./06_agg/K562_HGC27-5M_K27me3_peak_1911	23	.	4.27214	5.49544	2.39066
chr1	208632294	208632618	./06_agg/K562_HGC27-5M_K27me3_peak_1912	15	.	3.60624	4.24821	1.51927
chr1	208634988	208635454	./06_agg/K562_HGC27-5M_K27me3_peak_1913	18	.	3.83644	4.66965	1.80543
chr1	208636419	208637077	./06_agg/K562_HGC27-5M_K27me3_peak_1914	17	.	3.78742	4.57827	1.742
chr1	208642975	208643165	./06_agg/K562_HGC27-5M_K27me3_peak_1915	16	.	3.69004	4.40045	1.62164
chr1	208646647	208646845	./06_agg/K562_HGC27-5M_K27me3_peak_1916	25	.	4.32981	5.6291	2.50817
chr1	208648295	208648725	./06_agg/K562_HGC27-5M_K27me3_peak_1917	20	.	4.01548	5.00978	2.04686
chr1	208649644	208650453	./06_agg/K562_HGC27-5M_K27me3_peak_1918	18	.	3.87487	4.74398	1.85927
chr1	208653002	208654353	./06_agg/K562_HGC27-5M_K27me3_peak_1919	15	.	3.6589	4.34389	1.58361
chr1	208657515	208658030	./06_agg/K562_HGC27-5M_K27me3_peak_1920	28	.	4.55977	6.09307	2.8642
chr1	208662387	208662838	./06_agg/K562_HGC27-5M_K27me3_peak_1921	14	.	3.5849	4.20944	1.4932
chr1	208669577	208670503	./06_agg/K562_HGC27-5M_K27me3_peak_1922	25	.	4.36766	5.68543	2.53406
chr1	208671356	208671652	./06_agg/K562_HGC27-5M_K27me3_peak_1923	15	.	3.60441	4.24488	1.51703
chr1	208676429	208676617	./06_agg/K562_HGC27-5M_K27me3_peak_1924	17	.	3.77286	4.55914	1.73538
chr1	208678570	208678825	./06_agg/K562_HGC27-5M_K27me3_peak_1925	17	.	3.76983	4.54541	1.71913
chr1	208682915	208686376	./06_agg/K562_HGC27-5M_K27me3_peak_1926	24	.	4.32242	5.61478	2.49774
chr1	208693775	208694031	./06_agg/K562_HGC27-5M_K27me3_peak_1927	18	.	3.83965	4.67455	1.80793
chr1	208699628	208700301	./06_agg/K562_HGC27-5M_K27me3_peak_1928	19	.	3.91095	4.81165	1.90669
chr1	208702323	208703274	./06_agg/K562_HGC27-5M_K27me3_peak_1929	33	.	4.77044	6.58794	3.31325
chr1	208704464	208704735	./06_agg/K562_HGC27-5M_K27me3_peak_1930	19	.	3.92244	4.82869	1.91479
chr1	208705734	208706169	./06_agg/K562_HGC27-5M_K27me3_peak_1931	16	.	3.67904	4.38193	1.61045
chr1	208707112	208707427	./06_agg/K562_HGC27-5M_K27me3_peak_1932	17	.	3.81023	4.61881	1.76848
chr1	208709448	208709770	./06_agg/K562_HGC27-5M_K27me3_peak_1933	25	.	4.37401	5.71903	2.57818
chr1	208714403	208715093	./06_agg/K562_HGC27-5M_K27me3_peak_1934	25	.	4.39692	5.72873	2.55376
chr1	208726232	208726714	./06_agg/K562_HGC27-5M_K27me3_peak_1935	35	.	4.95395	6.94579	3.5754
chr1	208727879	208728225	./06_agg/K562_HGC27-5M_K27me3_peak_1936	25	.	4.30937	5.60866	2.51103
chr1	208732079	208732393	./06_agg/K562_HGC27-5M_K27me3_peak_1937	23	.	4.18434	5.34772	2.30394
chr1	208733924	208735264	./06_agg/K562_HGC27-5M_K27me3_peak_1938	22	.	4.14675	5.26847	2.23987
chr1	208736139	208736743	./06_agg/K562_HGC27-5M_K27me3_peak_1939	16	.	3.73755	4.48916	1.68335
chr1	208752627	208753274	./06_agg/K562_HGC27-5M_K27me3_peak_1940	25	.	4.37298	5.67853	2.51391
chr1	208759428	208760696	./06_agg/K562_HGC27-5M_K27me3_peak_1941	14	.	3.5849	4.20944	1.4932
chr1	208763178	208763935	./06_agg/K562_HGC27-5M_K27me3_peak_1942	23	.	4.24605	5.44648	2.35665
chr1	208768787	208769197	./06_agg/K562_HGC27-5M_K27me3_peak_1943	18	.	3.89277	4.77695	1.88183
chr1	208770094	208771640	./06_agg/K562_HGC27-5M_K27me3_peak_1944	17	.	3.81474	4.63105	1.78018
chr1	208773257	208774099	./06_agg/K562_HGC27-5M_K27me3_peak_1945	18	.	3.85952	4.71355	1.83664
chr1	208778000	208778249	./06_agg/K562_HGC27-5M_K27me3_peak_1946	16	.	3.67452	4.37226	1.60269
chr1	208780231	208780455	./06_agg/K562_HGC27-5M_K27me3_peak_1947	16	.	3.67341	4.37025	1.60133
chr1	208784216	208784418	./06_agg/K562_HGC27-5M_K27me3_peak_1948	28	.	4.60512	6.14618	2.87052
chr1	208789871	208790384	./06_agg/K562_HGC27-5M_K27me3_peak_1949	22	.	4.16737	5.29588	2.24825
chr1	208797665	208798452	./06_agg/K562_HGC27-5M_K27me3_peak_1950	16	.	3.68732	4.39552	1.61833
chr1	208803851	208804147	./06_agg/K562_HGC27-5M_K27me3_peak_1951	14	.	3.5849	4.20944	1.4932
chr1	208808645	208809060	./06_agg/K562_HGC27-5M_K27me3_peak_1952	18	.	3.87134	4.73377	1.84916
chr1	208810677	208810884	./06_agg/K562_HGC27-5M_K27me3_peak_1953	25	.	4.41574	5.76386	2.57777
chr1	208815837	208816081	./06_agg/K562_HGC27-5M_K27me3_peak_1954	14	.	3.58818	4.2154	1.49721
chr1	208835653	208835849	./06_agg/K562_HGC27-5M_K27me3_peak_1955	17	.	3.75778	4.52352	1.7044
chr1	208850115	208850453	./06_agg/K562_HGC27-5M_K27me3_peak_1956	18	.	3.85708	4.71444	1.84217
chr1	208856011	208856390	./06_agg/K562_HGC27-5M_K27me3_peak_1957	14	.	3.5849	4.20944	1.4932
chr1	208860487	208860834	./06_agg/K562_HGC27-5M_K27me3_peak_1958	25	.	4.35231	5.66075	2.52046
chr1	208889412	208889604	./06_agg/K562_HGC27-5M_K27me3_peak_1959	23	.	4.28107	5.50512	2.39159
chr1	208914049	208914292	./06_agg/K562_HGC27-5M_K27me3_peak_1960	22	.	4.1366	5.23484	2.20249
chr1	208932220	208932449	./06_agg/K562_HGC27-5M_K27me3_peak_1961	16	.	3.6971	4.41329	1.63028
chr1	208935543	208935913	./06_agg/K562_HGC27-5M_K27me3_peak_1962	15	.	3.60386	4.2439	1.51637
chr1	208945941	208946189	./06_agg/K562_HGC27-5M_K27me3_peak_1963	17	.	3.7879	4.57824	1.7412
chr1	208948168	208948612	./06_agg/K562_HGC27-5M_K27me3_peak_1964	33	.	4.89175	6.73055	3.32479
chr1	208960301	208961201	./06_agg/K562_HGC27-5M_K27me3_peak_1965	27	.	4.53519	6.00266	2.75879
chr1	208982840	208983506	./06_agg/K562_HGC27-5M_K27me3_peak_1966	15	.	3.59953	4.23602	1.51107
chr1	208986008	208986264	./06_agg/K562_HGC27-5M_K27me3_peak_1967	14	.	3.5849	4.20944	1.4932
chr1	208992734	208993148	./06_agg/K562_HGC27-5M_K27me3_peak_1968	23	.	4.19714	5.36449	2.30844
chr1	208996484	208997451	./06_agg/K562_HGC27-5M_K27me3_peak_1969	17	.	3.82182	4.64164	1.78535
chr1	209005899	209006373	./06_agg/K562_HGC27-5M_K27me3_peak_1970	16	.	3.68007	4.38234	1.60947
chr1	209010508	209010920	./06_agg/K562_HGC27-5M_K27me3_peak_1971	17	.	3.8251	4.64625	1.78732
chr1	209012609	209013590	./06_agg/K562_HGC27-5M_K27me3_peak_1972	17	.	3.7763	4.56419	1.73796
chr1	209019532	209019794	./06_agg/K562_HGC27-5M_K27me3_peak_1973	14	.	3.5849	4.20944	1.4932
chr1	209023661	209024354	./06_agg/K562_HGC27-5M_K27me3_peak_1974	20	.	4.04701	5.07567	2.0992
chr1	209027015	209027974	./06_agg/K562_HGC27-5M_K27me3_peak_1975	14	.	3.5849	4.20944	1.4932
chr1	209040294	209040605	./06_agg/K562_HGC27-5M_K27me3_peak_1976	15	.	3.64496	4.31856	1.56658
chr1	209075764	209075956	./06_agg/K562_HGC27-5M_K27me3_peak_1977	17	.	3.798	4.59658	1.75354
chr1	209089335	209089523	./06_agg/K562_HGC27-5M_K27me3_peak_1978	23	.	4.27137	5.48574	2.37638
chr1	209096430	209096831	./06_agg/K562_HGC27-5M_K27me3_peak_1979	21	.	4.1086	5.18601	2.17167
chr1	209105420	209105728	./06_agg/K562_HGC27-5M_K27me3_peak_1980	15	.	3.66812	4.3625	1.59772
chr1	209116824	209117128	./06_agg/K562_HGC27-5M_K27me3_peak_1981	16	.	3.74662	4.50324	1.69077
chr1	209125246	209125930	./06_agg/K562_HGC27-5M_K27me3_peak_1982	23	.	4.22343	5.41924	2.35204
chr1	209147825	209149980	./06_agg/K562_HGC27-5M_K27me3_peak_1983	16	.	3.73762	4.48789	1.68131
chr1	209187831	209188698	./06_agg/K562_HGC27-5M_K27me3_peak_1984	14	.	3.5849	4.20944	1.4932
chr1	209212820	209213130	./06_agg/K562_HGC27-5M_K27me3_peak_1985	16	.	3.69057	4.40142	1.6223
chr1	209223876	209225580	./06_agg/K562_HGC27-5M_K27me3_peak_1986	22	.	4.17929	5.32822	2.28029
chr1	209235809	209236484	./06_agg/K562_HGC27-5M_K27me3_peak_1987	17	.	3.81429	4.63085	1.78058
chr1	209237298	209237612	./06_agg/K562_HGC27-5M_K27me3_peak_1988	16	.	3.74972	4.50887	1.69456
chr1	209244292	209244613	./06_agg/K562_HGC27-5M_K27me3_peak_1989	14	.	3.5849	4.20944	1.4932
chr1	209276825	209277014	./06_agg/K562_HGC27-5M_K27me3_peak_1990	22	.	4.16971	5.30023	2.25132
chr1	209297431	209298045	./06_agg/K562_HGC27-5M_K27me3_peak_1991	14	.	3.5849	4.20944	1.4932
chr1	209333332	209333555	./06_agg/K562_HGC27-5M_K27me3_peak_1992	21	.	4.1131	5.19401	2.17732
chr1	209345943	209346651	./06_agg/K562_HGC27-5M_K27me3_peak_1993	14	.	3.5849	4.20944	1.4932
chr1	209350048	209350510	./06_agg/K562_HGC27-5M_K27me3_peak_1994	18	.	3.84686	4.695	1.82797
chr1	209375595	209376197	./06_agg/K562_HGC27-5M_K27me3_peak_1995	15	.	3.59177	4.22193	1.50159
chr1	209380343	209383318	./06_agg/K562_HGC27-5M_K27me3_peak_1996	33	.	4.85581	6.71641	3.3705
chr1	209384368	209386395	./06_agg/K562_HGC27-5M_K27me3_peak_1997	19	.	3.91557	4.81887	1.91045
chr1	209403807	209404025	./06_agg/K562_HGC27-5M_K27me3_peak_1998	21	.	4.11079	5.18341	2.16465
chr1	209405225	209405965	./06_agg/K562_HGC27-5M_K27me3_peak_1999	16	.	3.72253	4.45948	1.66134
chr1	209416722	209417019	./06_agg/K562_HGC27-5M_K27me3_peak_2000	14	.	3.5849	4.20944	1.4932
[truncated: 29,798 more rows]
