# Supplementary material for: Single-cell EpiChem jointly measures drug–chromatin binding and multimodal epigenome
Source: Nat Methods. 2024 Jul 18;21(9):1624–33. doi: 10.1038/s41592-024-02360-0 (PMC11399096; doi:10.1038/s41592-024-02360-0)
Supplement: Supplementary file 8 — Statistical source data. [file 41592_2024_2360_MOESM8_ESM.csv]

	x
1	chr1:564737-564949
2	chr1:565337-565560
3	chr1:566732-567472
4	chr1:568256-569135
5	chr1:569563-570252
6	chr1:935420-936212
7	chr1:936791-937166
8	chr1:940547-941020
9	chr1:941544-942520
10	chr1:960715-960915
11	chr1:973432-973635
12	chr1:1003145-1003653
13	chr1:1004992-1005872
14	chr1:1008474-1010400
15	chr1:1014906-1015812
16	chr1:1018157-1018526
17	chr1:1045219-1045445
18	chr1:1051321-1051812
19	chr1:1057559-1057759
20	chr1:1059682-1061756
21	chr1:1062408-1065329
22	chr1:1065659-1066464
23	chr1:1067265-1069215
24	chr1:1069679-1070669
25	chr1:1071292-1074283
26	chr1:1077090-1077294
27	chr1:1077921-1082433
28	chr1:1083714-1084080
29	chr1:1084627-1087243
30	chr1:1092146-1092489
31	chr1:1092943-1099427
32	chr1:1100050-1103263
33	chr1:1167211-1167623
34	chr1:1171721-1171961
35	chr1:1172652-1172938
36	chr1:1208079-1209030
37	chr1:1240857-1241398
38	chr1:1245239-1245625
39	chr1:1246608-1246848
40	chr1:1259762-1261448
41	chr1:1279820-1283226
42	chr1:1283686-1284317
43	chr1:1309784-1311102
44	chr1:1333278-1335867
45	chr1:1336210-1336410
46	chr1:1342751-1343138
47	chr1:1367252-1370784
48	chr1:1372692-1373280
49	chr1:1447051-1447533
50	chr1:1509513-1510754
51	chr1:1550435-1551591
52	chr1:1553538-1553919
53	chr1:1652187-1652529
54	chr1:1657618-1658010
55	chr1:1690488-1692073
56	chr1:1709036-1711520
57	chr1:1711852-1714015
58	chr1:1822405-1823193
59	chr1:1825428-1825821
60	chr1:1842134-1842371
61	chr1:1847654-1847969
62	chr1:1849460-1851341
63	chr1:1980906-1982048
64	chr1:2065154-2065400
65	chr1:2158780-2159392
66	chr1:2160645-2161632
67	chr1:2162170-2164166
68	chr1:2165199-2165900
69	chr1:2168565-2168996
70	chr1:2323058-2323329
71	chr1:2324179-2324573
72	chr1:2343434-2343997
73	chr1:2488061-2488381
74	chr1:2517723-2518104
75	chr1:3236483-3240983
76	chr1:3370965-3371361
77	chr1:3371887-3372787
78	chr1:3373153-3373372
79	chr1:3373841-3374295
80	chr1:3375741-3376194
81	chr1:3541196-3541527
82	chr1:3542034-3542336
83	chr1:3773333-3773957
84	chr1:3816630-3817900
85	chr1:6052113-6052713
86	chr1:6259207-6259744
87	chr1:6330697-6333046
88	chr1:6404070-6404347
89	chr1:6411992-6412192
90	chr1:6413994-6414583
91	chr1:6415813-6416147
92	chr1:6417643-6419975
93	chr1:6421637-6421853
94	chr1:6434339-6434744
95	chr1:6451888-6452906
96	chr1:6453561-6454227
97	chr1:6531890-6532573
98	chr1:6533626-6533908
99	chr1:6535632-6535845
100	chr1:6639680-6640884
101	chr1:6641483-6642224
102	chr1:6659216-6659451
103	chr1:6660913-6662147
104	chr1:6662763-6663624
105	chr1:6673498-6674086
106	chr1:6685004-6685578
107	chr1:6761091-6761897
108	chr1:6844714-6845609
109	chr1:7325837-7326745
110	chr1:7843964-7844246
111	chr1:8021324-8021929
112	chr1:8085175-8087498
113	chr1:8139311-8139748
114	chr1:8143426-8143694
115	chr1:8151499-8151744
116	chr1:8153805-8154041
117	chr1:8154367-8156324
118	chr1:8157012-8157744
119	chr1:8257839-8258286
120	chr1:8470063-8470784
121	chr1:8472005-8472790
122	chr1:8473646-8473893
123	chr1:8482841-8483644
124	chr1:8484069-8485503
125	chr1:8763133-8763401
126	chr1:8877034-8877286
127	chr1:8931671-8931930
128	chr1:8933596-8933875
129	chr1:8936876-8939461
130	chr1:9069895-9070168
131	chr1:9172932-9173670
132	chr1:9185201-9185583
133	chr1:9187549-9189781
134	chr1:9222086-9225980
135	chr1:9338966-9339827
136	chr1:9360122-9361235
137	chr1:9399198-9399660
138	chr1:9473703-9473999
139	chr1:9599242-9599559
140	chr1:9599922-9600369
141	chr1:9648533-9649136
142	chr1:9903368-9904014
143	chr1:9969836-9970924
144	chr1:10092731-10093827
145	chr1:10270194-10270590
146	chr1:10459111-10459603
147	chr1:10796205-10798328
148	chr1:10815750-10815950
149	chr1:10816287-10816853
150	chr1:10817256-10817726
151	chr1:10818859-10825006
152	chr1:10832002-10832751
153	chr1:10833545-10834009
154	chr1:10835402-10835907
155	chr1:10836436-10837560
156	chr1:10838657-10840461
157	chr1:10841162-10842274
158	chr1:10848842-10849057
159	chr1:10854618-10854889
160	chr1:10855414-10856016
161	chr1:11001187-11001408
162	chr1:11039835-11040251
163	chr1:11072102-11073408
164	chr1:11120154-11120361
165	chr1:11322402-11322731
166	chr1:11333269-11333684
167	chr1:11865222-11866820
168	chr1:11967991-11969323
169	chr1:12039793-12041101
170	chr1:12079317-12080002
171	chr1:12203198-12203508
172	chr1:12221452-12221930
173	chr1:12537795-12538599
174	chr1:12539059-12539391
175	chr1:14075779-14076144
176	chr1:14127494-14127759
177	chr1:15497913-15498539
178	chr1:15499369-15499690
179	chr1:15500549-15501056
180	chr1:15502553-15503524
181	chr1:15504392-15505291
182	chr1:15505657-15506250
183	chr1:15513454-15514497
184	chr1:15515012-15516765
185	chr1:15522159-15522533
186	chr1:15523490-15525316
187	chr1:15525844-15527551
188	chr1:15528067-15529010
189	chr1:15573704-15574034
190	chr1:15666867-15667295
191	chr1:15669206-15669502
192	chr1:15675842-15677642
193	chr1:15678065-15678363
194	chr1:15678773-15679734
195	chr1:15681496-15681779
196	chr1:15736168-15736741
197	chr1:15737076-15738941
198	chr1:15739492-15741343
199	chr1:15742339-15743025
200	chr1:15743470-15744377
201	chr1:15745433-15746816
202	chr1:15747551-15749107
203	chr1:15749518-15751810
204	chr1:15752486-15753548
205	chr1:15850738-15853753
206	chr1:15929619-15930046
207	chr1:15943771-15944840
208	chr1:16009988-16010331
209	chr1:16062434-16063255
210	chr1:16082848-16083367
211	chr1:16083798-16084376
212	chr1:16090628-16090828
213	chr1:16122073-16124638
214	chr1:16125449-16127702
215	chr1:16160862-16163053
216	chr1:16173912-16176670
217	chr1:16186834-16187034
218	chr1:16465374-16467098
219	chr1:16467683-16468257
220	chr1:16469832-16474421
221	chr1:16474764-16475123
222	chr1:16476152-16487039
223	chr1:16487721-16489337
224	chr1:16489734-16490284
225	chr1:16490730-16493302
226	chr1:16493764-16496208
227	chr1:16496954-16504536
228	chr1:16504962-16505717
229	chr1:16507398-16509618
230	chr1:16510422-16511606
231	chr1:16515552-16515952
232	chr1:16524810-16525035
233	chr1:16534236-16534577
234	chr1:16534895-16535296
235	chr1:16538900-16539327
236	chr1:16543628-16544960
237	chr1:16545892-16546092
238	chr1:16563201-16563435
239	chr1:16574794-16575203
240	chr1:16678312-16679544
241	chr1:16693686-16694453
242	chr1:16939910-16940521
243	chr1:17045296-17045599
244	chr1:17230142-17230562
245	chr1:17230893-17232348
246	chr1:17240180-17240516
247	chr1:17252204-17252489
248	chr1:17380342-17380963
249	chr1:17551791-17552342
250	chr1:17552816-17553881
251	chr1:17554240-17557996
252	chr1:17558451-17560558
253	chr1:17577185-17578580
254	chr1:17764024-17768222
255	chr1:17834498-17834949
256	chr1:17840668-17841719
257	chr1:17842232-17843732
258	chr1:17844854-17845368
259	chr1:17845723-17847676
260	chr1:17848009-17848828
261	chr1:17849760-17850715
262	chr1:17851084-17851901
263	chr1:17852449-17859486
264	chr1:17859805-17860517
265	chr1:17861854-17863352
266	chr1:17863925-17864162
267	chr1:17865741-17866099
268	chr1:17866417-17868346
269	chr1:17869267-17869850
270	chr1:17871572-17872388
271	chr1:17873215-17873792
272	chr1:17876807-17878073
273	chr1:17880090-17881052
274	chr1:17883172-17883567
275	chr1:17884891-17885500
276	chr1:17885939-17886639
277	chr1:17887101-17888825
278	chr1:17889213-17889413
279	chr1:17890358-17891572
280	chr1:17892006-17893465
281	chr1:17894065-17894583
282	chr1:17895532-17897842
283	chr1:17898394-17900442
284	chr1:17901310-17901883
285	chr1:17902991-17903250
286	chr1:17906182-17907222
287	chr1:17907986-17908575
288	chr1:17911800-17912056
289	chr1:17912399-17913727
290	chr1:17914097-17915072
291	chr1:17916454-17917010
292	chr1:17918547-17919231
293	chr1:17920471-17921080
294	chr1:17921909-17925043
295	chr1:17926236-17926676
296	chr1:18739116-18739455
297	chr1:18740467-18741380
298	chr1:18807426-18807982
299	chr1:18862369-18862659
300	chr1:19228817-19229591
301	chr1:19271332-19271762
302	chr1:19281937-19283433
303	chr1:19332472-19338957
304	chr1:19340291-19340708
305	chr1:19388577-19388848
306	chr1:19389265-19389819
307	chr1:19391709-19393968
308	chr1:19394678-19395097
309	chr1:19396881-19397150
310	chr1:19407994-19408365
311	chr1:19409439-19409639
312	chr1:19536200-19537226
313	chr1:19577866-19578633
314	chr1:19693479-19694064
315	chr1:19753164-19753364
316	chr1:19756160-19756501
317	chr1:19757094-19757363
318	chr1:19794980-19795202
319	chr1:19806291-19806537
320	chr1:19810653-19812635
321	chr1:19921664-19924138
322	chr1:19926934-19927458
323	chr1:19939077-19940225
324	chr1:19941404-19941621
325	chr1:19942437-19942637
326	chr1:19969743-19969943
327	chr1:19972290-19972664
328	chr1:19976913-19977338
329	chr1:20141501-20141944
330	chr1:20142461-20142828
331	chr1:20186857-20188391
332	chr1:20204893-20205401
333	chr1:20246944-20253542
334	chr1:20576109-20577338
335	chr1:20806845-20808406
336	chr1:20811471-20811735
337	chr1:20812998-20813402
338	chr1:20820845-20823068
339	chr1:20987420-20988969
340	chr1:21112612-21114067
341	chr1:21348920-21349254
342	chr1:21361753-21362274
343	chr1:21502267-21503988
344	chr1:21578879-21579084
345	chr1:21587857-21589560
346	chr1:21595026-21595226
347	chr1:21603761-21604071
348	chr1:21620785-21621169
349	chr1:21623329-21623765
350	chr1:21650970-21651219
351	chr1:21656171-21656421
352	chr1:21670080-21670416
353	chr1:21670821-21671200
354	chr1:21671998-21672239
355	chr1:21934273-21934715
356	chr1:22109313-22110466
357	chr1:22147986-22148259
358	chr1:22220904-22221347
359	chr1:22223680-22223910
360	chr1:22226198-22228582
361	chr1:22230344-22231599
362	chr1:22231942-22232378
363	chr1:22233599-22234004
364	chr1:22241448-22241648
365	chr1:22252746-22252946
366	chr1:22253742-22254469
367	chr1:22257668-22258289
368	chr1:22259886-22260900
369	chr1:22262059-22263423
370	chr1:22298396-22298646
371	chr1:22323769-22324087
372	chr1:22351657-22352455
373	chr1:22378904-22379762
374	chr1:22588985-22589984
375	chr1:22778486-22778700
376	chr1:23028715-23031166
377	chr1:23033710-23033973
378	chr1:23036175-23036738
379	chr1:23038021-23039783
380	chr1:23040103-23043374
381	chr1:23043695-23043978
382	chr1:23044345-23044797
383	chr1:23046432-23046747
384	chr1:23061949-23062512
385	chr1:23072575-23073677
386	chr1:23077414-23077997
387	chr1:23094309-23094787
388	chr1:23154586-23154894
389	chr1:23155798-23156062
390	chr1:23158454-23158775
391	chr1:23346129-23346658
392	chr1:23495014-23496457
393	chr1:23670357-23671253
394	chr1:23694273-23696688
395	chr1:23697235-23697792
396	chr1:23749391-23749638
397	chr1:23880348-23884221
398	chr1:23884578-23886288
399	chr1:23887060-23887757
400	chr1:23888423-23888910
401	chr1:23946784-23946984
402	chr1:24018294-24019530
403	chr1:24105304-24105735
404	chr1:24116674-24117614
405	chr1:24117946-24120147
406	chr1:24122175-24123582
407	chr1:24124055-24124646
408	chr1:24124971-24127891
409	chr1:24246666-24246866
410	chr1:24434920-24435685
411	chr1:24445021-24445775
412	chr1:24446531-24446893
413	chr1:24450490-24450811
414	chr1:24469289-24469743
415	chr1:24476969-24477288
416	chr1:24648273-24648992
417	chr1:24652263-24652463
418	chr1:24739604-24741084
419	chr1:24741503-24742415
420	chr1:24968979-24970224
421	chr1:25051540-25052110
422	chr1:25071409-25072497
423	chr1:25493894-25494991
424	chr1:25520987-25521246
425	chr1:25522677-25523011
426	chr1:25523552-25523877
427	chr1:25524318-25524917
428	chr1:25558593-25559425
429	chr1:25566044-25566517
430	chr1:25573019-25574256
431	chr1:25756486-25757522
432	chr1:26185646-26185968
433	chr1:26215984-26216303
434	chr1:26216671-26217278
435	chr1:26324312-26324560
436	chr1:26437228-26439181
437	chr1:26496347-26496614
438	chr1:26497145-26497644
439	chr1:26503833-26504101
440	chr1:26560265-26561126
441	chr1:26602798-26603047
442	chr1:26604453-26604715
443	chr1:26605822-26607134
444	chr1:26607786-26608140
445	chr1:26610338-26610837
446	chr1:26621975-26622273
447	chr1:26623720-26624425
448	chr1:26632465-26633222
449	chr1:26670163-26670964
450	chr1:26672989-26673439
451	chr1:26676422-26685736
452	chr1:26686624-26686824
453	chr1:26758546-26758957
454	chr1:26798952-26799234
455	chr1:26826782-26827330
456	chr1:26856523-26859302
457	chr1:26860333-26860681
458	chr1:26861689-26862210
459	chr1:27019556-27019919
460	chr1:27020295-27021307
461	chr1:27021655-27024898
462	chr1:27026530-27026749
463	chr1:27113976-27114853
464	chr1:27175074-27176248
465	chr1:27182521-27183005
466	chr1:27188495-27192128
467	chr1:27216386-27217450
468	chr1:27226248-27226953
469	chr1:27239317-27241270
470	chr1:27247821-27248941
471	chr1:27286152-27287040
472	chr1:27335748-27336526
473	chr1:27339070-27339669
474	chr1:27480027-27480704
475	chr1:27481643-27481875
476	chr1:27560626-27561053
477	chr1:27816121-27817377
478	chr1:27846218-27846837
479	chr1:27854502-27854996
480	chr1:27866858-27867199
481	chr1:27868973-27870021
482	chr1:27875717-27876214
483	chr1:27884076-27885189
484	chr1:27885820-27886022
485	chr1:27887024-27887281
486	chr1:27890142-27890790
487	chr1:27891260-27891647
488	chr1:27893451-27894014
489	chr1:27894480-27895144
490	chr1:27895688-27896052
491	chr1:28051576-28052864
492	chr1:28099374-28100049
493	chr1:28157698-28157982
494	chr1:28200014-28200396
495	chr1:28286521-28286840
496	chr1:28414568-28415264
497	chr1:28559008-28559503
498	chr1:28562268-28563265
499	chr1:28571010-28571661
500	chr1:28573266-28577530
501	chr1:28585555-28586878
502	chr1:28696068-28696942
503	chr1:28827554-28829111
504	chr1:28830100-28831263
505	chr1:28831967-28837532
506	chr1:28838398-28838906
507	chr1:28844116-28845852
508	chr1:28846787-28847166
509	chr1:28879158-28879395
510	chr1:28879709-28879971
511	chr1:28907566-28908932
512	chr1:28974424-28975071
513	chr1:28995670-28996063
514	chr1:29062882-29064219
515	chr1:29211215-29211862
516	chr1:29213320-29213669
517	chr1:29215894-29216143
518	chr1:29507496-29508637
519	chr1:31190959-31192010
520	chr1:31296837-31297372
521	chr1:31379054-31379291
522	chr1:31536669-31536892
523	chr1:31537378-31538944
524	chr1:31769434-31770159
525	chr1:31885145-31885641
526	chr1:31886187-31886771
527	chr1:31887957-31888241
528	chr1:31897518-31897721
529	chr1:31898576-31899602
530	chr1:31914756-31915025
531	chr1:31917974-31919129
532	chr1:31944051-31944863
533	chr1:31946003-31946512
534	chr1:31971660-31972033
535	chr1:31972773-31980105
536	chr1:32038643-32043536
537	chr1:32046015-32046219
538	chr1:32046810-32047127
539	chr1:32047692-32047994
540	chr1:32048813-32049293
541	chr1:32050077-32050476
542	chr1:32050823-32051368
543	chr1:32053287-32053710
544	chr1:32054049-32054563
545	chr1:32102232-32102432
546	chr1:32110051-32110808
547	chr1:32253906-32254824
548	chr1:32392908-32393240
549	chr1:32398288-32398914
550	chr1:32399326-32399771
551	chr1:32400740-32404800
552	chr1:32405246-32405678
553	chr1:32409780-32410591
554	chr1:32420183-32421245
555	chr1:32479106-32480617
556	chr1:32538153-32538978
557	chr1:32573603-32574750
558	chr1:32645236-32645545
559	chr1:32646006-32646263
560	chr1:32646847-32647122
561	chr1:32662613-32663141
562	chr1:32666902-32667491
563	chr1:32669503-32669743
564	chr1:32670584-32675373
565	chr1:32677784-32678412
566	chr1:32680502-32681826
567	chr1:32686543-32687154
568	chr1:32687629-32688257
569	chr1:32757436-32758093
570	chr1:32797266-32798511
571	chr1:32800168-32801770
572	chr1:32802401-32802985
573	chr1:32803477-32804173
574	chr1:32817095-32817409
575	chr1:32859375-32860532
576	chr1:33115971-33117323
577	chr1:33181436-33182650
578	chr1:33202634-33203371
579	chr1:33205984-33207150
580	chr1:33207652-33209659
581	chr1:33212287-33212619
582	chr1:33214078-33214425
583	chr1:33215748-33216061
584	chr1:33216688-33217212
585	chr1:33217837-33218104
586	chr1:33219878-33220184
587	chr1:33220688-33221140
588	chr1:33222078-33223068
589	chr1:33223462-33227254
590	chr1:33231527-33231869
591	chr1:33233158-33233833
592	chr1:33281723-33283800
593	chr1:33365432-33365870
594	chr1:33428829-33429112
595	chr1:33502061-33502617
596	chr1:33546528-33546929
597	chr1:33592710-33593020
598	chr1:33807895-33808794
599	chr1:33812393-33815733
600	chr1:35246997-35247342
601	chr1:35247711-35247944
602	chr1:35325029-35325340
603	chr1:35523881-35524504
604	chr1:35657189-35659181
605	chr1:35734552-35734787
606	chr1:36022613-36023488
607	chr1:36103866-36104238
608	chr1:36106545-36107480
609	chr1:36614401-36616833
610	chr1:36620914-36622300
611	chr1:36623500-36624177
612	chr1:36689539-36690701
613	chr1:36772641-36772916
614	chr1:36839530-36839864
615	chr1:36840301-36840705
616	chr1:36843608-36843897
617	chr1:36846071-36846777
618	chr1:36850540-36853933
619	chr1:36915839-36916413
620	chr1:36929125-36929966
621	chr1:36932123-36932323
622	chr1:37938085-37938320
623	chr1:37939248-37945807
624	chr1:37946121-37946599
625	chr1:38061216-38061567
626	chr1:38156065-38156546
627	chr1:38156986-38158142
628	chr1:38273589-38273878
629	chr1:38324605-38324826
630	chr1:38325168-38325435
631	chr1:38397325-38397689
632	chr1:38478237-38478437
633	chr1:39324993-39326086
634	chr1:39456660-39457440
635	chr1:39492053-39492293
636	chr1:39492633-39492857
637	chr1:39859346-39859730
638	chr1:39860071-39861840
639	chr1:39862275-39863139
640	chr1:39863866-39864797
641	chr1:39873197-39874800
642	chr1:40040652-40042384
643	chr1:40283261-40284983
644	chr1:40290869-40291740
645	chr1:40311287-40311807
646	chr1:40366530-40366807
647	chr1:40420854-40421388
648	chr1:40421814-40422180
649	chr1:40426110-40426379
650	chr1:40505540-40506858
651	chr1:40626804-40627580
652	chr1:40723112-40724174
653	chr1:40839265-40839465
654	chr1:41157116-41158375
655	chr1:41174793-41175181
656	chr1:41328296-41328503
657	chr1:41445263-41446171
658	chr1:41707175-41707656
659	chr1:41823023-41823396
660	chr1:41826653-41827026
661	chr1:41898589-41898825
662	chr1:41932879-41933258
663	chr1:41963589-41963809
664	chr1:41964391-41965501
665	chr1:41966052-41967809
666	chr1:41968265-41968547
667	chr1:42800574-42801707
668	chr1:42804317-42804517
669	chr1:42921446-42921791
670	chr1:42922159-42923411
671	chr1:42928641-42929116
672	chr1:43147496-43149042
673	chr1:43149883-43150232
674	chr1:43153018-43153734
675	chr1:43154643-43154979
676	chr1:43232760-43233157
677	chr1:43402055-43402267
678	chr1:43403544-43404007
679	chr1:43404426-43405514
680	chr1:43406848-43408329
681	chr1:43408829-43410179
682	chr1:43411839-43412262
683	chr1:43412961-43413172
684	chr1:43419206-43419406
685	chr1:43423615-43424421
686	chr1:43432839-43433132
687	chr1:43445611-43446273
688	chr1:43814236-43815252
689	chr1:43824264-43824961
690	chr1:43826184-43826662
691	chr1:43831935-43833072
692	chr1:43833387-43834140
693	chr1:43855411-43855830
694	chr1:43920440-43920671
695	chr1:43997403-43997791
696	chr1:43999430-44000468
697	chr1:44000868-44001485
698	chr1:44002554-44003060
699	chr1:44005138-44005456
700	chr1:44009424-44012512
701	chr1:44012943-44016155
702	chr1:44036944-44037231
703	chr1:44115256-44116360
704	chr1:44411863-44413221
705	chr1:44414950-44415231
706	chr1:44435659-44435926
707	chr1:44440696-44441989
708	chr1:44443364-44443597
709	chr1:44444343-44444808
710	chr1:44445413-44446934
711	chr1:44447693-44447893
712	chr1:44456578-44457665
713	chr1:44493679-44497995
714	chr1:44501160-44501636
715	chr1:44820704-44821033
716	chr1:45139367-45141008
717	chr1:45141784-45142144
718	chr1:45143226-45143559
719	chr1:45196574-45197146
720	chr1:45205157-45205428
721	chr1:45240927-45242254
722	chr1:45265342-45266631
723	chr1:45267771-45270467
724	chr1:45270791-45275430
725	chr1:45276050-45276431
726	chr1:45279023-45279293
727	chr1:45285702-45286506
728	chr1:45769505-45769707
729	chr1:45770320-45770639
730	chr1:45793261-45793617
731	chr1:45797455-45799311
732	chr1:45800115-45803071
733	chr1:45803522-45806010
734	chr1:45806956-45807183
735	chr1:45807887-45808225
736	chr1:45956659-45956988
737	chr1:45973445-45973678
738	chr1:45986768-45988162
739	chr1:46016429-46017009
740	chr1:46017621-46018115
741	chr1:46048883-46050577
742	chr1:46149457-46149867
743	chr1:46151238-46154245
744	chr1:46420024-46420224
745	chr1:46437792-46438234
746	chr1:46438952-46439224
747	chr1:46439682-46441322
748	chr1:46496881-46497189
749	chr1:46598151-46599374
750	chr1:46637049-46637952
751	chr1:46639343-46640184
752	chr1:46646216-46646856
753	chr1:46648721-46651190
754	chr1:46652712-46653578
755	chr1:46654585-46654987
756	chr1:46657856-46658145
757	chr1:46662617-46662989
758	chr1:46663765-46664516
759	chr1:46713487-46714109
760	chr1:46767235-46770205
761	chr1:46806341-46806624
762	chr1:46861081-46861533
763	chr1:47069666-47070029
764	chr1:47184202-47185134
765	chr1:47220756-47222210
766	chr1:47222898-47223815
767	chr1:47652122-47652986
768	chr1:47653654-47654049
769	chr1:47655268-47656872
770	chr1:47657290-47658632
771	chr1:47779420-47780131
772	chr1:47788577-47791876
773	chr1:47794309-47794759
774	chr1:47798775-47800646
775	chr1:48116160-48117202
776	chr1:48162385-48162674
777	chr1:48163489-48164172
778	chr1:48304805-48305020
779	chr1:48785421-48785621
780	chr1:49539478-49539816
781	chr1:49550073-49550284
782	chr1:49551631-49551980
783	chr1:49552349-49552665
784	chr1:49565953-49566267
785	chr1:49716538-49717392
786	chr1:49742294-49742571
787	chr1:49757976-49759037
788	chr1:49844015-49844606
789	chr1:49912602-49913099
790	chr1:49937424-49937871
791	chr1:49942624-49943166
792	chr1:49968804-49969740
793	chr1:50006928-50007216
794	chr1:50017404-50017880
795	chr1:50024041-50024482
796	chr1:50047840-50048410
797	chr1:50096516-50096884
798	chr1:50104400-50104826
799	chr1:50116171-50116765
800	chr1:50118142-50118653
801	chr1:50156935-50157135
802	chr1:50163036-50163354
803	chr1:50174521-50174872
804	chr1:50195715-50196509
805	chr1:50203771-50204120
806	chr1:50229596-50230919
807	chr1:50239206-50239818
808	chr1:50263208-50263671
809	chr1:50272473-50273057
810	chr1:50288324-50288608
811	chr1:50307576-50308109
812	chr1:50308776-50309042
813	chr1:50320269-50320601
814	chr1:50330024-50330709
815	chr1:50358949-50359752
816	chr1:50379151-50379442
817	chr1:50381131-50381491
818	chr1:50391178-50391908
819	chr1:50409582-50409882
820	chr1:50447838-50448923
821	chr1:50449788-50450348
822	chr1:50457922-50458446
823	chr1:50460993-50461548
824	chr1:50469948-50470689
825	chr1:51702310-51703002
826	chr1:51771620-51771858
827	chr1:51779750-51780143
828	chr1:51780579-51780870
829	chr1:51787363-51787649
830	chr1:51984489-51984881
831	chr1:52082800-52083067
832	chr1:52343823-52345023
833	chr1:52520404-52522737
834	chr1:52831524-52832227
835	chr1:52869566-52870275
836	chr1:53163726-53164330
837	chr1:53168649-53169418
838	chr1:53780840-53781209
839	chr1:53791770-53792546
840	chr1:54303585-54304227
841	chr1:54410486-54410686
842	chr1:54411243-54411987
843	chr1:54481550-54482303
844	chr1:54483555-54483879
845	chr1:54518202-54519375
846	chr1:54719381-54719581
847	chr1:54814104-54814434
848	chr1:54819964-54820192
849	chr1:55030009-55030543
850	chr1:55229952-55230526
851	chr1:55352744-55353255
852	chr1:55505127-55505950
853	chr1:55510314-55510514
854	chr1:55680223-55681396
855	chr1:56974108-56974536
856	chr1:59012231-59012609
857	chr1:59039561-59040340
858	chr1:59042769-59043027
859	chr1:59165594-59165924
860	chr1:59248259-59251344
861	chr1:59281245-59281480
862	chr1:59335643-59336566
863	chr1:59337908-59341845
864	chr1:59346821-59351108
865	chr1:60280043-60281312
866	chr1:60352030-60352270
867	chr1:60358776-60359107
868	chr1:60921130-60921418
869	chr1:61542629-61542990
870	chr1:61543596-61543808
871	chr1:61547511-61547835
872	chr1:61548254-61549579
873	chr1:61911494-61912759
874	chr1:61913554-61913883
875	chr1:61914267-61917642
876	chr1:61918339-61918744
877	chr1:62190259-62191000
878	chr1:62208003-62208869
879	chr1:62901669-62903056
880	chr1:63153619-63154054
881	chr1:63249496-63249852
882	chr1:63833032-63833276
883	chr1:65210696-65211719
884	chr1:65212055-65212404
885	chr1:65217892-65223818
886	chr1:65415797-65416335
887	chr1:65431883-65432489
888	chr1:65885654-65886520
889	chr1:66209353-66209553
890	chr1:66211958-66212512
891	chr1:66311380-66311840
892	chr1:66313059-66313307
893	chr1:66314040-66314240
894	chr1:66314947-66315227
895	chr1:66330530-66330746
896	chr1:66336597-66336846
897	chr1:66379451-66379919
898	chr1:66493328-66493623
899	chr1:66502513-66502808
900	chr1:66523966-66524489
901	chr1:66550287-66550526
902	chr1:66582371-66582686
903	chr1:67387640-67391801
904	chr1:67395407-67396597
905	chr1:67894875-67895693
906	chr1:67896022-67896791
907	chr1:68036444-68037198
908	chr1:68037578-68038986
909	chr1:68096353-68097004
910	chr1:68097404-68098900
911	chr1:68099289-68099489
912	chr1:68149382-68152733
913	chr1:68174959-68175319
914	chr1:68178962-68179642
915	chr1:68199645-68200173
916	chr1:68201896-68202453
917	chr1:68215233-68215832
918	chr1:68217161-68217372
919	chr1:68219289-68220390
920	chr1:68281548-68282374
921	chr1:68962422-68962994
922	chr1:69013674-69014217
923	chr1:69041683-69042520
924	chr1:69073991-69074401
925	chr1:69081003-69081258
926	chr1:69086105-69086440
927	chr1:69188720-69189064
928	chr1:69189601-69189992
929	chr1:69190567-69191193
930	chr1:69208432-69209052
931	chr1:69211069-69211696
932	chr1:69218307-69218536
933	chr1:69223953-69225488
934	chr1:69232526-69233046
935	chr1:69236038-69236822
936	chr1:69246234-69247052
937	chr1:69251892-69252579
938	chr1:69300437-69300878
939	chr1:69304420-69305242
940	chr1:69310472-69310799
941	chr1:69312763-69313491
942	chr1:69323441-69324117
943	chr1:69329618-69330017
944	chr1:69349643-69349856
945	chr1:69350837-69351088
946	chr1:69375685-69376029
947	chr1:69383077-69383584
948	chr1:69384429-69384919
949	chr1:69404058-69404419
950	chr1:69418619-69419059
951	chr1:69434304-69434913
952	chr1:69439875-69440390
953	chr1:69446415-69446787
954	chr1:69451504-69451770
955	chr1:69459927-69460347
956	chr1:69471557-69472230
957	chr1:69473302-69473880
958	chr1:69481597-69481866
959	chr1:69485368-69486014
960	chr1:69488362-69488663
961	chr1:69494629-69495612
962	chr1:69499862-69500380
963	chr1:69503247-69504804
964	chr1:69512719-69513230
965	chr1:69514762-69515051
966	chr1:69537149-69538185
967	chr1:69545938-69546268
968	chr1:69552043-69552448
969	chr1:69568063-69568274
970	chr1:69588102-69588367
971	chr1:69595355-69596259
972	chr1:69600836-69601253
973	chr1:69603779-69604066
974	chr1:69608633-69609087
975	chr1:69610431-69610637
976	chr1:69622583-69623825
977	chr1:69629464-69629771
978	chr1:69632831-69633031
979	chr1:69635537-69635923
980	chr1:69638043-69638521
981	chr1:69639028-69639387
982	chr1:69647381-69647695
983	chr1:69651883-69652280
984	chr1:69666448-69666701
985	chr1:69697157-69697479
986	chr1:69739600-69739850
987	chr1:69755035-69755440
988	chr1:69771452-69772083
989	chr1:69777551-69778264
990	chr1:69780718-69782045
991	chr1:69796568-69797095
992	chr1:69798139-69798386
993	chr1:69800096-69800543
994	chr1:69806193-69806467
995	chr1:69813148-69813348
996	chr1:69828336-69828723
997	chr1:69839151-69840122
998	chr1:69848571-69849199
999	chr1:69850631-69850834
1000	chr1:69874763-69876379
1001	chr1:69879450-69879705
1002	chr1:69897024-69897708
1003	chr1:69901140-69901768
1004	chr1:69907806-69908062
1005	chr1:69918720-69919304
1006	chr1:69920394-69921247
1007	chr1:69925144-69925486
1008	chr1:69936760-69937104
1009	chr1:69940423-69941835
1010	chr1:69949083-69949503
1011	chr1:69958349-69958559
1012	chr1:69988474-69988734
1013	chr1:69993988-69994440
1014	chr1:70060605-70061231
1015	chr1:70066631-70066928
1016	chr1:70078620-70079293
1017	chr1:70082934-70083822
1018	chr1:70084224-70084579
1019	chr1:70108626-70108854
1020	chr1:70117413-70117711
1021	chr1:70120888-70121089
1022	chr1:70124593-70124832
1023	chr1:70135774-70137497
1024	chr1:70223543-70223804
1025	chr1:70252875-70253295
1026	chr1:70261992-70262347
1027	chr1:70278962-70279353
1028	chr1:70280710-70281420
1029	chr1:70282406-70282632
1030	chr1:70287375-70288570
1031	chr1:70293386-70293667
1032	chr1:70306855-70307223
1033	chr1:70313073-70313722
1034	chr1:70317890-70318169
1035	chr1:70327266-70327861
1036	chr1:70334928-70335262
1037	chr1:70338882-70339172
1038	chr1:70342527-70342941
1039	chr1:70345085-70345549
1040	chr1:70355264-70355503
1041	chr1:70356985-70357310
1042	chr1:70363821-70364118
1043	chr1:70398544-70398903
1044	chr1:70400420-70400907
1045	chr1:70413695-70414501
1046	chr1:70418496-70418719
1047	chr1:70428598-70429149
1048	chr1:70432783-70433355
1049	chr1:70442198-70442403
1050	chr1:70448796-70449346
1051	chr1:70456776-70456993
1052	chr1:70458337-70458736
1053	chr1:70465998-70466330
1054	chr1:70536448-70536742
1055	chr1:70671353-70671730
1056	chr1:70687009-70687656
1057	chr1:70819569-70820385
1058	chr1:70876568-70876877
1059	chr1:71094013-71094309
1060	chr1:71095936-71096500
1061	chr1:71163697-71164207
1062	chr1:71167412-71167927
1063	chr1:71171885-71172195
1064	chr1:71176491-71177042
1065	chr1:71186579-71187412
1066	chr1:71193245-71194197
1067	chr1:71197017-71197741
1068	chr1:71211060-71211467
1069	chr1:71218041-71220062
1070	chr1:71231825-71232119
1071	chr1:71240242-71240557
1072	chr1:71261307-71261718
1073	chr1:71269490-71269781
1074	chr1:71271402-71272330
1075	chr1:71272763-71273374
1076	chr1:71291608-71292308
1077	chr1:71299169-71300094
1078	chr1:71308365-71308893
1079	chr1:71310704-71311161
1080	chr1:71316402-71317081
1081	chr1:71335484-71335797
1082	chr1:71338433-71338748
1083	chr1:71370767-71371199
1084	chr1:71385376-71385847
1085	chr1:71390586-71390978
1086	chr1:71396929-71397413
1087	chr1:71404776-71405624
1088	chr1:71546751-71546982
1089	chr1:71572477-71572751
1090	chr1:71595245-71596034
1091	chr1:71602636-71602853
1092	chr1:71612385-71613443
1093	chr1:71620064-71620638
1094	chr1:71620991-71621339
1095	chr1:71637956-71638539
1096	chr1:71639106-71640168
1097	chr1:71647483-71647938
1098	chr1:71678618-71678873
1099	chr1:71698425-71698865
1100	chr1:71706305-71706876
1101	chr1:71712944-71713287
1102	chr1:71718386-71718939
1103	chr1:71722912-71723172
1104	chr1:71732283-71732654
1105	chr1:71735934-71736711
1106	chr1:71740415-71740622
1107	chr1:71756536-71757259
1108	chr1:71761195-71761486
1109	chr1:71781635-71782464
1110	chr1:71788839-71789545
1111	chr1:71796239-71796458
1112	chr1:71797406-71797991
1113	chr1:71798467-71799483
1114	chr1:71802308-71802780
1115	chr1:71805901-71806644
1116	chr1:71822895-71823840
1117	chr1:71830643-71831023
1118	chr1:71846286-71847251
1119	chr1:71849859-71850638
1120	chr1:71859270-71859869
1121	chr1:71863620-71864179
1122	chr1:71876955-71877455
1123	chr1:71893689-71893936
1124	chr1:71959805-71960525
1125	chr1:72055802-72056002
1126	chr1:72081786-72081986
1127	chr1:72090300-72090500
1128	chr1:72093595-72093815
1129	chr1:72099731-72100267
1130	chr1:72100974-72101420
1131	chr1:72105122-72105601
1132	chr1:72107056-72108043
1133	chr1:72113346-72113546
1134	chr1:72124896-72125208
1135	chr1:72172023-72172414
1136	chr1:72172815-72173544
1137	chr1:72180383-72180982
1138	chr1:72190475-72191059
1139	chr1:72192052-72192660
1140	chr1:72193492-72193828
1141	chr1:72194574-72194870
1142	chr1:72203946-72204324
1143	chr1:72207689-72208177
1144	chr1:72220348-72220609
1145	chr1:72221011-72221222
1146	chr1:72233444-72233945
1147	chr1:72265173-72265486
1148	chr1:72272454-72272716
1149	chr1:72282915-72283163
1150	chr1:72285953-72286169
1151	chr1:72288188-72288965
1152	chr1:72297557-72298307
1153	chr1:72299997-72300357
1154	chr1:72310368-72310653
1155	chr1:72373550-72373850
1156	chr1:72385889-72386090
1157	chr1:72387673-72388043
1158	chr1:72389390-72389730
1159	chr1:72435733-72436441
1160	chr1:72457346-72457632
1161	chr1:72460145-72460571
1162	chr1:72484421-72484734
1163	chr1:72533863-72534337
1164	chr1:72538612-72538951
1165	chr1:72558343-72558771
1166	chr1:72581379-72581582
1167	chr1:72585029-72585401
1168	chr1:72613366-72613958
1169	chr1:72623968-72624360
1170	chr1:72648625-72648923
1171	chr1:72664735-72664986
1172	chr1:72665851-72666091
1173	chr1:72687511-72688397
1174	chr1:72693772-72694195
1175	chr1:72712482-72712801
1176	chr1:72820493-72820825
1177	chr1:72836388-72836711
1178	chr1:72845625-72846572
1179	chr1:72860397-72860649
1180	chr1:72881096-72882091
1181	chr1:72904757-72906324
1182	chr1:72906691-72906958
1183	chr1:72915179-72916981
1184	chr1:72922169-72922431
1185	chr1:72945116-72945996
1186	chr1:72947261-72948128
1187	chr1:72953641-72954001
1188	chr1:72964078-72964290
1189	chr1:72977785-72978031
1190	chr1:73002625-73002993
1191	chr1:73004152-73004706
1192	chr1:73008244-73008636
1193	chr1:73024417-73025052
1194	chr1:73038532-73039152
1195	chr1:73048565-73048792
1196	chr1:73057857-73058102
1197	chr1:73059107-73060390
1198	chr1:73114113-73114668
1199	chr1:73117655-73118156
1200	chr1:73129921-73130386
1201	chr1:73151431-73151838
1202	chr1:73153714-73153949
1203	chr1:73157546-73158097
1204	chr1:73159362-73160258
1205	chr1:73163504-73163829
1206	chr1:73170171-73170570
1207	chr1:73174888-73175700
1208	chr1:73224948-73225415
1209	chr1:73233170-73233472
1210	chr1:73235330-73235853
1211	chr1:73236299-73236516
1212	chr1:73259214-73259428
1213	chr1:73273007-73273415
1214	chr1:73296209-73297046
1215	chr1:73357672-73357895
1216	chr1:73395762-73395962
1217	chr1:73414795-73415092
1218	chr1:73416993-73417193
1219	chr1:73420136-73420482
1220	chr1:73434743-73435133
1221	chr1:73437713-73438097
1222	chr1:73463042-73463936
1223	chr1:73492276-73492524
1224	chr1:73509997-73510759
1225	chr1:73511085-73511709
1226	chr1:73524241-73524485
1227	chr1:73527620-73528153
1228	chr1:73555241-73556130
1229	chr1:73558449-73559482
1230	chr1:73570627-73572008
1231	chr1:73608645-73609018
1232	chr1:73617741-73618560
1233	chr1:73618989-73619251
1234	chr1:73630324-73630721
1235	chr1:73632368-73632718
1236	chr1:73646079-73646988
1237	chr1:73656934-73657296
1238	chr1:73661382-73661881
1239	chr1:73670711-73671415
1240	chr1:73674661-73675056
1241	chr1:73676243-73676908
1242	chr1:73678362-73679185
1243	chr1:73686677-73687548
1244	chr1:73689854-73690270
1245	chr1:73702873-73703748
1246	chr1:73734400-73735138
1247	chr1:73735605-73736970
1248	chr1:73737606-73737843
1249	chr1:73741606-73742129
1250	chr1:73752684-73753141
1251	chr1:73776723-73776927
1252	chr1:73787146-73787517
1253	chr1:73792372-73794448
1254	chr1:73810414-73810778
1255	chr1:73867140-73867740
1256	chr1:73885342-73885675
1257	chr1:73902677-73903167
1258	chr1:73904759-73905594
1259	chr1:73938594-73938880
1260	chr1:73941266-73941475
1261	chr1:73957339-73957843
1262	chr1:73992653-73992950
1263	chr1:74003034-74003416
1264	chr1:74015487-74015962
1265	chr1:74236138-74236428
1266	chr1:74395985-74396204
1267	chr1:74503554-74504486
1268	chr1:74526199-74526741
1269	chr1:74541042-74541528
1270	chr1:74557880-74558294
1271	chr1:74572066-74572460
1272	chr1:74577512-74577984
1273	chr1:74589270-74589621
1274	chr1:74594259-74596059
1275	chr1:74613959-74614258
1276	chr1:74640928-74641447
1277	chr1:74689019-74689578
1278	chr1:74710957-74711325
1279	chr1:74713695-74713977
1280	chr1:74746152-74746641
1281	chr1:74751910-74752318
1282	chr1:75264693-75265024
1283	chr1:75283795-75284077
1284	chr1:75299812-75300252
1285	chr1:75309949-75310492
1286	chr1:75324585-75324835
1287	chr1:75327398-75327963
1288	chr1:75334111-75334311
1289	chr1:75334661-75334984
1290	chr1:75335562-75336142
1291	chr1:75350509-75351266
1292	chr1:75353657-75354141
1293	chr1:75357784-75358184
1294	chr1:75360945-75361405
1295	chr1:75374656-75374875
1296	chr1:75378224-75378914
1297	chr1:75379264-75379941
1298	chr1:75389342-75390307
1299	chr1:75395391-75395794
1300	chr1:75415973-75416521
1301	chr1:75422471-75422679
1302	chr1:75426820-75427210
1303	chr1:75439566-75439957
1304	chr1:75443156-75443381
1305	chr1:75445317-75445558
1306	chr1:75460544-75461235
1307	chr1:75461763-75462342
1308	chr1:75464092-75465114
1309	chr1:75468078-75468414
1310	chr1:75471461-75472104
1311	chr1:75476239-75476642
1312	chr1:75479994-75480212
1313	chr1:75499557-75501310
1314	chr1:75502171-75503058
1315	chr1:75519083-75519542
1316	chr1:75523239-75523615
1317	chr1:75533401-75534527
1318	chr1:75537258-75537563
1319	chr1:75548058-75548590
1320	chr1:75554390-75554677
1321	chr1:75584956-75585242
1322	chr1:75590331-75591074
1323	chr1:75615611-75615910
1324	chr1:75747388-75747934
1325	chr1:75777470-75777770
1326	chr1:75796847-75797778
1327	chr1:75805520-75805872
1328	chr1:75825003-75825372
1329	chr1:75832912-75833481
1330	chr1:75838985-75840297
1331	chr1:75860469-75860669
1332	chr1:75861911-75862123
1333	chr1:75867295-75867495
1334	chr1:75868063-75869211
1335	chr1:75878404-75878604
1336	chr1:75881752-75882425
1337	chr1:75895038-75896683
1338	chr1:75900203-75900649
1339	chr1:75901127-75901450
1340	chr1:75910604-75910875
1341	chr1:75911462-75912171
1342	chr1:75915574-75917011
1343	chr1:75923340-75923817
1344	chr1:75927306-75928009
1345	chr1:75950115-75950660
1346	chr1:75951111-75951458
1347	chr1:75953227-75953602
1348	chr1:75960317-75960951
1349	chr1:75962894-75963175
1350	chr1:75964919-75965682
1351	chr1:75970755-75971221
1352	chr1:75978383-75978695
1353	chr1:76019841-76020199
1354	chr1:76022580-76022801
1355	chr1:76049455-76049734
1356	chr1:76055606-76055954
1357	chr1:76056500-76056864
1358	chr1:76105300-76105627
1359	chr1:76122843-76123126
1360	chr1:76138424-76139048
1361	chr1:76190368-76190644
1362	chr1:76251724-76252348
1363	chr1:76256397-76256732
1364	chr1:76698350-76698650
1365	chr1:76819182-76819540
1366	chr1:76892617-76892817
1367	chr1:76909617-76911058
1368	chr1:76913195-76913432
1369	chr1:76914498-76914717
1370	chr1:76921638-76921838
1371	chr1:76927686-76927955
1372	chr1:76929399-76929744
1373	chr1:76943239-76943584
1374	chr1:76955517-76955850
1375	chr1:77124650-77125248
1376	chr1:77159925-77160357
1377	chr1:77211476-77211676
1378	chr1:77216601-77216989
1379	chr1:77306639-77306839
1380	chr1:77436860-77437100
1381	chr1:78147684-78149389
1382	chr1:78224938-78225174
1383	chr1:78442973-78443388
1384	chr1:78443792-78445580
1385	chr1:78470075-78470681
1386	chr1:78511654-78512354
1387	chr1:78677160-78677826
1388	chr1:78863249-78863610
1389	chr1:78906453-78906883
1390	chr1:78920152-78920515
1391	chr1:78930466-78932039
1392	chr1:78935071-78935271
1393	chr1:78949490-78950230
1394	chr1:78976760-78977030
1395	chr1:79017788-79019290
1396	chr1:79168102-79168627
1397	chr1:79188227-79188451
1398	chr1:79202034-79202406
1399	chr1:79220263-79221953
1400	chr1:79222474-79222863
1401	chr1:79232863-79233708
1402	chr1:79241391-79241881
1403	chr1:79256770-79257236
1404	chr1:79262819-79263067
1405	chr1:79280715-79281304
1406	chr1:79879988-79880214
1407	chr1:79997704-79997975
1408	chr1:80015928-80016388
1409	chr1:80016869-80017173
1410	chr1:80023530-80023891
1411	chr1:80024309-80024982
1412	chr1:80027211-80027714
1413	chr1:80051549-80052015
1414	chr1:80058143-80058469
1415	chr1:80059725-80059954
1416	chr1:80066090-80066395
1417	chr1:80085536-80085736
1418	chr1:80128342-80128542
1419	chr1:80133779-80134356
1420	chr1:80145278-80146397
1421	chr1:80171487-80171742
1422	chr1:80177716-80177932
1423	chr1:80197408-80197890
1424	chr1:80253257-80253593
1425	chr1:80255658-80255960
1426	chr1:80262344-80262749
1427	chr1:80267955-80268427
1428	chr1:80271555-80272515
1429	chr1:80286097-80286476
1430	chr1:80287983-80288513
1431	chr1:80309758-80310161
1432	chr1:80324156-80324648
1433	chr1:80340923-80341413
1434	chr1:80341796-80342477
1435	chr1:80349614-80350593
1436	chr1:80397790-80398149
1437	chr1:80420152-80420692
1438	chr1:80425225-80425707
1439	chr1:80426166-80426879
1440	chr1:80471953-80472183
1441	chr1:80485682-80485972
1442	chr1:80489964-80490384
1443	chr1:80493007-80493503
1444	chr1:80516789-80518194
1445	chr1:80519494-80519735
1446	chr1:80539418-80539931
1447	chr1:80551384-80551775
1448	chr1:80557617-80558434
1449	chr1:80563324-80564345
1450	chr1:80581224-80581775
1451	chr1:80585579-80585899
1452	chr1:80593007-80593256
1453	chr1:80594308-80594544
1454	chr1:80607959-80609380
1455	chr1:80619377-80620103
1456	chr1:80634811-80635237
1457	chr1:80706340-80706690
1458	chr1:80720083-80720639
1459	chr1:80724069-80724453
1460	chr1:80725762-80726702
1461	chr1:80777180-80777491
1462	chr1:80785500-80785779
1463	chr1:80804013-80805076
1464	chr1:80814244-80814842
1465	chr1:80821520-80821720
1466	chr1:80822173-80822534
1467	chr1:80852461-80852746
1468	chr1:80899036-80900299
1469	chr1:80905287-80905610
1470	chr1:80907963-80908685
1471	chr1:80930400-80930888
1472	chr1:80953064-80953636
1473	chr1:81013164-81013756
1474	chr1:81025485-81026133
1475	chr1:81029013-81029246
1476	chr1:81038007-81038207
1477	chr1:81039682-81040088
1478	chr1:81059390-81060378
1479	chr1:81067635-81068116
1480	chr1:81068968-81069645
1481	chr1:81072612-81073044
1482	chr1:81096328-81096582
1483	chr1:81097975-81098574
1484	chr1:81098953-81099216
1485	chr1:81103224-81103453
1486	chr1:81113338-81113624
1487	chr1:81117152-81117774
1488	chr1:81143829-81144487
1489	chr1:81151738-81152130
1490	chr1:81159094-81159689
1491	chr1:81161955-81162488
1492	chr1:81188127-81189052
1493	chr1:81197035-81197621
1494	chr1:81202713-81203022
1495	chr1:81205103-81205471
1496	chr1:81215903-81216227
1497	chr1:81225462-81225751
1498	chr1:81229391-81230048
1499	chr1:81238479-81238788
1500	chr1:81243759-81244183
1501	chr1:81244595-81245783
1502	chr1:81249116-81250054
1503	chr1:81271398-81271745
1504	chr1:81272611-81272937
1505	chr1:81278797-81279403
1506	chr1:81299774-81300161
1507	chr1:81304781-81304981
1508	chr1:81313020-81314415
1509	chr1:81335808-81336044
1510	chr1:81383983-81384323
1511	chr1:81395809-81396102
1512	chr1:81427704-81428161
1513	chr1:81466966-81467396
1514	chr1:81481482-81481762
1515	chr1:81557307-81557614
1516	chr1:81574694-81575017
1517	chr1:81641069-81641493
1518	chr1:82913450-82913751
1519	chr1:82946756-82947105
1520	chr1:82961857-82962153
1521	chr1:82966207-82966655
1522	chr1:82984452-82984652
1523	chr1:82987851-82988272
1524	chr1:83000046-83000886
1525	chr1:83003186-83003387
1526	chr1:83012068-83012517
1527	chr1:83015598-83015985
1528	chr1:83092542-83093112
1529	chr1:83113362-83113630
1530	chr1:83131830-83132734
1531	chr1:83135625-83135936
1532	chr1:83148546-83148804
1533	chr1:83154553-83155252
1534	chr1:83174958-83175169
1535	chr1:83198987-83199258
1536	chr1:83199642-83200216
1537	chr1:83200859-83201138
1538	chr1:83206833-83207151
1539	chr1:83339872-83340239
1540	chr1:83403409-83403956
1541	chr1:83438870-83439453
1542	chr1:83450449-83450831
1543	chr1:83473380-83473775
1544	chr1:83498260-83498460
1545	chr1:83500627-83501085
1546	chr1:83506168-83506387
1547	chr1:83509855-83510551
1548	chr1:83511521-83511763
1549	chr1:83512178-83512389
1550	chr1:83516450-83516891
1551	chr1:83532395-83533013
1552	chr1:83543187-83543620
1553	chr1:83553795-83554052
1554	chr1:83589978-83590358
1555	chr1:83985428-83985669
1556	chr1:83991072-83991343
1557	chr1:84091019-84091232
1558	chr1:84144013-84144378
1559	chr1:84719642-84719969
1560	chr1:84720610-84720856
1561	chr1:84736935-84738006
1562	chr1:84764362-84764755
1563	chr1:84971444-84972263
1564	chr1:85038929-85039197
1565	chr1:85039534-85040003
1566	chr1:85156326-85156714
1567	chr1:85666349-85667664
1568	chr1:85740868-85742784
1569	chr1:85744432-85745644
1570	chr1:86534845-86535140
1571	chr1:87170328-87171177
1572	chr1:87379485-87380077
1573	chr1:87794714-87795168
1574	chr1:88888484-88888962
1575	chr1:88898246-88898507
1576	chr1:88899007-88899482
1577	chr1:89150002-89150643
1578	chr1:89239586-89240724
1579	chr1:89457958-89458951
1580	chr1:89701439-89702084
1581	chr1:89990466-89990666
1582	chr1:90286282-90287617
1583	chr1:90455655-90456105
1584	chr1:90456425-90457209
1585	chr1:90460271-90461745
1586	chr1:91486617-91487822
1587	chr1:92196889-92197165
1588	chr1:92197677-92198432
1589	chr1:92202444-92203321
1590	chr1:92269613-92270436
1591	chr1:92284718-92284918
1592	chr1:92288242-92288541
1593	chr1:92291408-92291931
1594	chr1:92292285-92297296
1595	chr1:92307029-92307482
1596	chr1:92308983-92309244
1597	chr1:92310963-92311214
1598	chr1:92313189-92313466
1599	chr1:92351200-92351517
1600	chr1:93249897-93251166
1601	chr1:93297213-93298423
1602	chr1:93544840-93545099
1603	chr1:93645106-93646361
1604	chr1:93811224-93812545
1605	chr1:94043529-94043774
1606	chr1:94044667-94045238
1607	chr1:94047713-94051012
1608	chr1:94053947-94054739
1609	chr1:94055412-94055612
1610	chr1:94057364-94058845
1611	chr1:94066066-94066554
1612	chr1:94079624-94080164
1613	chr1:94080868-94081560
1614	chr1:94081950-94084164
1615	chr1:94085148-94086535
1616	chr1:94311669-94312527
1617	chr1:94374295-94374740
1618	chr1:94533737-94535274
1619	chr1:94536001-94536432
1620	chr1:94849640-94850386
1621	chr1:94850733-94851003
1622	chr1:94883529-94884277
1623	chr1:95007525-95007850
1624	chr1:95073493-95074305
1625	chr1:95285524-95286205
1626	chr1:95391785-95393453
1627	chr1:95966546-95966839
1628	chr1:95990637-95991476
1629	chr1:95994915-95995601
1630	chr1:95999549-96000004
1631	chr1:96000488-96001303
1632	chr1:96007880-96008082
1633	chr1:96012869-96013150
1634	chr1:96017155-96017425
1635	chr1:96039986-96040541
1636	chr1:96049278-96049527
1637	chr1:96062685-96062958
1638	chr1:96166876-96167845
1639	chr1:96195156-96195436
1640	chr1:96207937-96208586
1641	chr1:96240967-96241270
1642	chr1:96280463-96280885
1643	chr1:96295423-96295715
1644	chr1:96297172-96297570
1645	chr1:96303418-96303671
1646	chr1:96305403-96306715
1647	chr1:96318215-96320320
1648	chr1:96327100-96327300
1649	chr1:96344729-96345214
1650	chr1:96379204-96379508
1651	chr1:96390073-96390445
1652	chr1:96392168-96392521
1653	chr1:96400888-96401758
1654	chr1:96423701-96424193
1655	chr1:96434411-96434687
1656	chr1:96478625-96478866
1657	chr1:96484443-96484678
1658	chr1:96489032-96489318
1659	chr1:96493652-96494908
1660	chr1:96501474-96501849
1661	chr1:96511443-96511649
1662	chr1:96524034-96524270
1663	chr1:96531110-96531437
1664	chr1:96559394-96559706
1665	chr1:96582343-96582543
1666	chr1:96594371-96594653
1667	chr1:96614279-96614479
1668	chr1:96622690-96623058
1669	chr1:96623552-96623791
1670	chr1:96637250-96637565
1671	chr1:96648066-96648384
1672	chr1:96658339-96658779
1673	chr1:96735060-96735436
1674	chr1:96741144-96741527
1675	chr1:96743159-96743885
1676	chr1:96748767-96749135
1677	chr1:96754455-96755117
1678	chr1:96763152-96763541
1679	chr1:97139658-97140498
1680	chr1:97187574-97188045
1681	chr1:97327794-97328887
1682	chr1:97489321-97490509
1683	chr1:97508985-97509517
1684	chr1:97509852-97510329
1685	chr1:97522216-97522700
1686	chr1:97685636-97685875
1687	chr1:97698864-97699169
1688	chr1:97769923-97770270
1689	chr1:97780678-97780953
1690	chr1:97796696-97796941
1691	chr1:97804123-97804323
1692	chr1:97823840-97824129
1693	chr1:97830655-97830855
1694	chr1:97861196-97861624
1695	chr1:97862221-97863041
1696	chr1:97873188-97873834
1697	chr1:97881023-97881322
1698	chr1:97885543-97885858
1699	chr1:97954318-97954518
1700	chr1:98100616-98101332
1701	chr1:98106132-98106472
1702	chr1:98135519-98135799
1703	chr1:98139514-98139744
1704	chr1:98145414-98146180
1705	chr1:98159717-98160102
1706	chr1:98165338-98166035
1707	chr1:98180918-98181118
1708	chr1:98183111-98183487
1709	chr1:98189913-98190303
1710	chr1:98206580-98207555
1711	chr1:98231030-98231438
1712	chr1:98320085-98320744
1713	chr1:98981465-98982808
1714	chr1:98999132-98999452
1715	chr1:99012031-99012555
1716	chr1:99028805-99029195
1717	chr1:99076159-99076741
1718	chr1:99092748-99093046
1719	chr1:99102812-99103380
1720	chr1:99145523-99145819
1721	chr1:99308943-99309294
1722	chr1:99310922-99311142
1723	chr1:99498228-99498679
1724	chr1:99501888-99502272
1725	chr1:99517329-99517922
1726	chr1:99530993-99531431
1727	chr1:99730129-99730356
1728	chr1:99763637-99764098
1729	chr1:99771663-99772371
1730	chr1:99781099-99781309
1731	chr1:100315487-100315902
1732	chr1:100435156-100436390
1733	chr1:100437757-100438191
1734	chr1:100439172-100439393
1735	chr1:100440681-100440881
1736	chr1:100441254-100441532
1737	chr1:100503113-100504745
1738	chr1:100598323-100599005
1739	chr1:100731872-100732180
1740	chr1:100816981-100817661
1741	chr1:100818436-100819017
1742	chr1:101156922-101157316
1743	chr1:101360755-101360981
1744	chr1:101361317-101362324
1745	chr1:101491485-101491695
1746	chr1:102127172-102127440
1747	chr1:102481107-102481462
1748	chr1:102575568-102575947
1749	chr1:102688889-102689208
1750	chr1:102699655-102699942
1751	chr1:102700291-102700573
1752	chr1:102726767-102726994
1753	chr1:102750228-102750876
1754	chr1:102751975-102752214
1755	chr1:102758442-102758724
1756	chr1:102761511-102761941
1757	chr1:102763886-102764098
1758	chr1:102796925-102797187
1759	chr1:102810253-102810472
1760	chr1:102833874-102834302
1761	chr1:102865856-102866114
1762	chr1:102951037-102952278
1763	chr1:102964807-102965175
1764	chr1:102988901-102989106
1765	chr1:102997407-102997636
1766	chr1:103016415-103016764
1767	chr1:103026743-103027038
1768	chr1:103029250-103029547
1769	chr1:103043255-103043527
1770	chr1:103066148-103066576
1771	chr1:103100948-103101261
1772	chr1:103127057-103127345
1773	chr1:103141145-103141759
1774	chr1:103154170-103154382
1775	chr1:103182077-103182780
1776	chr1:103200596-103201063
1777	chr1:103249060-103249551
1778	chr1:103269308-103269552
1779	chr1:103276793-103277089
1780	chr1:103291734-103292493
1781	chr1:103298738-103299362
1782	chr1:103308265-103308490
1783	chr1:103314355-103314563
1784	chr1:103316506-103317286
1785	chr1:103334858-103335299
1786	chr1:103350062-103350262
1787	chr1:103366790-103367008
1788	chr1:103369352-103369674
1789	chr1:103378454-103378695
1790	chr1:103633253-103633615
1791	chr1:103661828-103662258
1792	chr1:103683772-103684067
1793	chr1:103698126-103698384
1794	chr1:103702049-103702331
1795	chr1:103703205-103703596
1796	chr1:103717298-103717588
1797	chr1:103755079-103755319
1798	chr1:103756427-103756715
1799	chr1:103783339-103783576
1800	chr1:103919854-103920196
1801	chr1:104020632-104021223
1802	chr1:104112378-104112992
1803	chr1:104359785-104360744
1804	chr1:104377751-104378802
1805	chr1:104384525-104384772
1806	chr1:104401149-104401375
1807	chr1:104469367-104469701
1808	chr1:104502489-104502703
1809	chr1:104503358-104503819
1810	chr1:104561225-104561918
1811	chr1:104585286-104585674
1812	chr1:104611064-104612138
1813	chr1:104626591-104627179
1814	chr1:104715007-104715491
1815	chr1:104746813-104747185
1816	chr1:104779019-104779228
1817	chr1:104780688-104780888
1818	chr1:104844100-104844875
1819	chr1:104861483-104861838
1820	chr1:104926918-104927123
1821	chr1:104932910-104933215
1822	chr1:104950310-104950524
1823	chr1:104982996-104983276
1824	chr1:104996774-104997101
1825	chr1:104997694-104998206
1826	chr1:105030839-105031071
1827	chr1:105032085-105032943
1828	chr1:105044635-105045002
1829	chr1:105066593-105066831
1830	chr1:105077076-105077658
1831	chr1:105111405-105111848
1832	chr1:105120865-105121723
1833	chr1:105126022-105126492
1834	chr1:105275395-105275733
1835	chr1:105278395-105279343
1836	chr1:105354946-105355183
1837	chr1:105374995-105375220
1838	chr1:105380246-105380741
1839	chr1:105396167-105396390
1840	chr1:105402371-105402571
1841	chr1:105421127-105421430
1842	chr1:105444896-105445522
1843	chr1:105446302-105446828
1844	chr1:105453874-105454140
1845	chr1:105547889-105548706
1846	chr1:105570416-105570755
1847	chr1:105602794-105603688
1848	chr1:105614244-105614562
1849	chr1:105630318-105630769
1850	chr1:105640248-105640450
1851	chr1:105680557-105681336
1852	chr1:105747203-105747881
1853	chr1:105770358-105770711
1854	chr1:105782456-105782773
1855	chr1:105808117-105808440
1856	chr1:105817033-105817426
1857	chr1:105843376-105844280
1858	chr1:105876978-105877219
1859	chr1:105891674-105892101
1860	chr1:105977096-105977466
1861	chr1:105979725-105980139
1862	chr1:106065659-106065859
1863	chr1:106066429-106066864
1864	chr1:106183863-106184257
1865	chr1:106228665-106228883
1866	chr1:106229265-106230187
1867	chr1:106254834-106255170
1868	chr1:106393000-106393270
1869	chr1:106415713-106416317
1870	chr1:106426804-106427063
1871	chr1:106452001-106452481
1872	chr1:106494228-106494943
1873	chr1:106524618-106525066
1874	chr1:106556499-106556963
1875	chr1:106591897-106592103
1876	chr1:106592455-106592739
1877	chr1:106623606-106623842
1878	chr1:106656360-106656564
1879	chr1:106658316-106658516
1880	chr1:106663336-106664629
1881	chr1:106692451-106692950
1882	chr1:106723811-106724152
1883	chr1:106732874-106733328
1884	chr1:106734872-106735371
1885	chr1:106735814-106736119
1886	chr1:106744036-106744461
1887	chr1:106774944-106775464
1888	chr1:106776595-106776804
1889	chr1:106806285-106806958
1890	chr1:106807278-106807659
1891	chr1:106821307-106821507
1892	chr1:106849231-106849648
1893	chr1:106915135-106915582
1894	chr1:106949964-106950402
1895	chr1:106961339-106962428
1896	chr1:107009764-107010571
1897	chr1:107014677-107015086
1898	chr1:107015570-107016484
1899	chr1:107016804-107017230
1900	chr1:107021947-107022179
1901	chr1:107078290-107078909
1902	chr1:107097465-107098481
1903	chr1:107162438-107162762
1904	chr1:107175333-107175622
1905	chr1:107178428-107178779
1906	chr1:107202520-107202739
1907	chr1:107216531-107216849
1908	chr1:107315828-107316323
1909	chr1:107360816-107361127
1910	chr1:107373676-107374045
1911	chr1:107374812-107375107
1912	chr1:107422071-107422915
1913	chr1:107457326-107457875
1914	chr1:108225720-108226476
1915	chr1:109234541-109236191
1916	chr1:109289089-109289936
1917	chr1:109359204-109359888
1918	chr1:109419339-109420072
1919	chr1:109430887-109431113
1920	chr1:109505815-109506132
1921	chr1:109584175-109584649
1922	chr1:109633337-109634037
1923	chr1:109642768-109643199
1924	chr1:109677644-109678289
1925	chr1:109756407-109758102
1926	chr1:109758510-109759324
1927	chr1:109968614-109969475
1928	chr1:110030317-110030547
1929	chr1:110089357-110089840
1930	chr1:110090901-110091511
1931	chr1:110160169-110160443
1932	chr1:110161685-110164769
1933	chr1:110282371-110282946
1934	chr1:110303716-110304431
1935	chr1:110305130-110306877
1936	chr1:110334980-110336452
1937	chr1:110527240-110527951
1938	chr1:110546554-110546905
1939	chr1:110577340-110578120
1940	chr1:110880287-110883284
1941	chr1:110883613-110884043
1942	chr1:111098980-111099304
1943	chr1:111506048-111506829
1944	chr1:111737192-111737673
1945	chr1:111742019-111742257
1946	chr1:111742589-111744517
1947	chr1:111745284-111747197
1948	chr1:111888963-111889248
1949	chr1:111990698-111992935
1950	chr1:112298084-112298627
1951	chr1:112938424-112939117
1952	chr1:113162391-113162591
1953	chr1:113241536-113242178
1954	chr1:113242515-113243117
1955	chr1:113243440-113244058
1956	chr1:113245384-113245766
1957	chr1:113247123-113247876
1958	chr1:113248247-113248823
1959	chr1:113249643-113250401
1960	chr1:113253554-113253840
1961	chr1:113497925-113498849
1962	chr1:113615682-113616052
1963	chr1:113932828-113933093
1964	chr1:113933630-113933965
1965	chr1:114301635-114301977
1966	chr1:114354009-114355201
1967	chr1:114447150-114448248
1968	chr1:114471828-114473712
1969	chr1:115212642-115213279
1970	chr1:115258558-115259565
1971	chr1:115299335-115300994
1972	chr1:115605360-115605593
1973	chr1:115641330-115642135
1974	chr1:116190368-116191017
1975	chr1:116207918-116209644
1976	chr1:116212537-116212995
1977	chr1:116213897-116214475
1978	chr1:116219199-116219618
1979	chr1:116256011-116257717
1980	chr1:116721518-116722036
1981	chr1:116798766-116799237
1982	chr1:116915416-116917928
1983	chr1:116918968-116919268
1984	chr1:116975938-116976714
1985	chr1:117017956-117019334
1986	chr1:117023856-117024060
1987	chr1:117024807-117025214
1988	chr1:117026175-117026543
1989	chr1:117027379-117027808
1990	chr1:117033388-117034047
1991	chr1:117602316-117603133
1992	chr1:117909167-117909792
1993	chr1:118148019-118148963
1994	chr1:118471575-118472736
1995	chr1:119160763-119161422
1996	chr1:119161775-119162067
1997	chr1:119177879-119178667
1998	chr1:119682686-119683619
1999	chr1:120190628-120191076
[truncated: 55,442 more rows]
