# Supplementary material for: Single-cell EpiChem jointly measures drug–chromatin binding and multimodal epigenome
Source: Nat Methods. 2024 Jul 18;21(9):1624–33. doi: 10.1038/s41592-024-02360-0 (PMC11399096; doi:10.1038/s41592-024-02360-0)
Supplement: Supplementary file 9 — Statistical source data. [file 41592_2024_2360_MOESM9_ESM.csv]

chr1	568350	569158	CRC_atac_peak_1	62	.	4.29096	8.7346	6.29758
chr1	569750	570110	CRC_atac_peak_2	187	.	7.41495	22.3713	18.7574
chr1	834715	834972	CRC_atac_peak_3	52	.	3.94993	7.5195	5.2631
chr1	837609	837940	CRC_atac_peak_4	48	.	3.79844	7.0231	4.85073
chr1	839051	839662	CRC_atac_peak_5	68	.	4.46718	9.40071	6.8748
chr1	841294	841600	CRC_atac_peak_6	63	.	4.31396	8.81838	6.36933
chr1	846193	847062	CRC_atac_peak_7	50	.	3.86321	7.24478	5.03721
chr1	848459	849610	CRC_atac_peak_8	53	.	3.96735	7.6018	5.33787
chr1	857343	858390	CRC_atac_peak_9	51	.	3.91947	7.43726	5.19919
chr1	862541	863116	CRC_atac_peak_10	53	.	3.97494	7.62795	5.35982
chr1	865768	866744	CRC_atac_peak_11	54	.	4.01526	7.78109	5.49277
chr1	870841	871145	CRC_atac_peak_12	47	.	3.7735	6.9327	4.77347
chr1	873139	873532	CRC_atac_peak_13	50	.	3.86231	7.22352	5.01504
chr1	876080	876350	CRC_atac_peak_14	49	.	3.83813	7.1519	4.95737
chr1	877981	878416	CRC_atac_peak_15	43	.	3.63246	6.46501	4.38356
chr1	879045	879595	CRC_atac_peak_16	45	.	3.69699	6.67634	4.55914
chr1	880612	880848	CRC_atac_peak_17	69	.	4.48969	9.46144	6.92159
chr1	882679	883907	CRC_atac_peak_18	58	.	4.13158	8.21963	5.8742
chr1	884326	884707	CRC_atac_peak_19	48	.	3.79242	6.99467	4.82498
chr1	885861	886302	CRC_atac_peak_20	61	.	4.24494	8.5601	6.14618
chr1	887462	888639	CRC_atac_peak_21	58	.	4.12795	8.15571	5.80518
chr1	890497	890778	CRC_atac_peak_22	60	.	4.21854	8.48797	6.0904
chr1	894067	894697	CRC_atac_peak_23	50	.	3.88741	7.32097	5.09986
chr1	897849	898062	CRC_atac_peak_24	56	.	4.06547	7.93351	5.6161
chr1	898424	899510	CRC_atac_peak_25	49	.	3.82806	7.12054	4.93181
chr1	901234	901770	CRC_atac_peak_26	47	.	3.78176	6.95732	4.79334
chr1	902137	903558	CRC_atac_peak_27	60	.	4.21095	8.45368	6.05933
chr1	904873	905073	CRC_atac_peak_28	47	.	3.76459	6.89689	4.7422
chr1	906711	907684	CRC_atac_peak_29	53	.	3.95779	7.56389	5.30466
chr1	908225	910290	CRC_atac_peak_30	60	.	4.2079	8.47872	6.09062
chr1	911471	911820	CRC_atac_peak_31	46	.	3.72447	6.76707	4.63468
chr1	913864	914244	CRC_atac_peak_32	60	.	4.21882	8.47384	6.0746
chr1	916154	916354	CRC_atac_peak_33	49	.	3.83431	7.13253	4.93968
chr1	917080	917849	CRC_atac_peak_34	51	.	3.90261	7.36651	5.1365
chr1	928762	929255	CRC_atac_peak_35	51	.	3.89202	7.33513	5.11128
chr1	935086	937440	CRC_atac_peak_36	67	.	4.41495	9.26409	6.77562
chr1	938537	940196	CRC_atac_peak_37	50	.	3.86876	7.25507	5.04382
chr1	940514	942349	CRC_atac_peak_38	79	.	4.78372	10.6557	7.98635
chr1	948806	949931	CRC_atac_peak_39	58	.	4.13692	8.20065	5.84674
chr1	950403	951061	CRC_atac_peak_40	61	.	4.2492	8.59659	6.18299
chr1	955073	955956	CRC_atac_peak_41	72	.	4.58989	9.85659	7.27107
chr1	956870	958200	CRC_atac_peak_42	52	.	3.94082	7.49942	5.24886
chr1	958542	961641	CRC_atac_peak_43	70	.	4.52491	9.64013	7.09107
chr1	962197	963761	CRC_atac_peak_44	61	.	4.249	8.60471	6.19255
chr1	967158	968205	CRC_atac_peak_45	49	.	3.82868	7.12036	4.93107
chr1	969679	970201	CRC_atac_peak_46	60	.	4.20474	8.41371	6.02069
chr1	971076	972833	CRC_atac_peak_47	50	.	3.874	7.27026	5.05594
chr1	973392	973914	CRC_atac_peak_48	50	.	3.86546	7.24782	5.03866
chr1	974226	974618	CRC_atac_peak_49	51	.	3.92152	7.42835	5.18782
chr1	975362	976190	CRC_atac_peak_50	52	.	3.92775	7.45746	5.21423
chr1	977405	978385	CRC_atac_peak_51	49	.	3.83912	7.15634	4.96143
chr1	978881	980121	CRC_atac_peak_52	57	.	4.11832	8.11874	5.77286
chr1	980635	980953	CRC_atac_peak_53	60	.	4.21033	8.45394	6.06021
chr1	981353	983193	CRC_atac_peak_54	53	.	3.96547	7.59159	5.3283
chr1	983565	983842	CRC_atac_peak_55	56	.	4.06477	7.92575	5.6081
chr1	984693	984929	CRC_atac_peak_56	45	.	3.69304	6.66316	4.54814
chr1	985250	985610	CRC_atac_peak_57	65	.	4.3561	8.97974	6.50946
chr1	986928	987475	CRC_atac_peak_58	58	.	4.13819	8.20166	5.84679
chr1	988515	988761	CRC_atac_peak_59	43	.	3.60469	6.37454	4.3085
chr1	989576	990195	CRC_atac_peak_60	45	.	3.67926	6.61874	4.51139
chr1	990631	991048	CRC_atac_peak_61	50	.	3.851	7.20254	5.00158
chr1	993754	994075	CRC_atac_peak_62	45	.	3.6848	6.63782	4.52745
chr1	994709	995125	CRC_atac_peak_63	48	.	3.80462	7.0333	4.85674
chr1	1002118	1003511	CRC_atac_peak_64	71	.	4.53848	9.67923	7.12077
chr1	1004588	1006512	CRC_atac_peak_65	77	.	4.73749	10.4502	7.79875
chr1	1006850	1010875	CRC_atac_peak_66	90	.	5.07461	11.8578	9.06633
chr1	1014967	1015756	CRC_atac_peak_67	81	.	4.86404	10.9029	8.18516
chr1	1016628	1017416	CRC_atac_peak_68	91	.	5.12775	11.9685	9.1313
chr1	1017755	1022909	CRC_atac_peak_69	66	.	4.39412	9.13148	6.64432
chr1	1023929	1026918	CRC_atac_peak_70	64	.	4.32671	8.8867	6.43446
chr1	1027376	1028240	CRC_atac_peak_71	59	.	4.17471	8.32279	5.94773
chr1	1042090	1042571	CRC_atac_peak_72	58	.	4.13982	8.18785	5.82995
chr1	1051248	1051728	CRC_atac_peak_73	66	.	4.38757	9.11542	6.6318
chr1	1053456	1053874	CRC_atac_peak_74	53	.	3.98737	7.6567	5.38065
chr1	1057436	1058174	CRC_atac_peak_75	65	.	4.33298	8.96194	6.51367
chr1	1058816	1059258	CRC_atac_peak_76	53	.	3.9738	7.60563	5.3366
chr1	1060068	1061371	CRC_atac_peak_77	69	.	4.47483	9.46357	6.94053
chr1	1062731	1063486	CRC_atac_peak_78	60	.	4.22411	8.49778	6.09647
chr1	1063910	1064568	CRC_atac_peak_79	57	.	4.10526	8.07572	5.73714
chr1	1065966	1066273	CRC_atac_peak_80	45	.	3.70234	6.6945	4.57438
chr1	1067517	1069023	CRC_atac_peak_81	60	.	4.21005	8.46208	6.06973
chr1	1069611	1070569	CRC_atac_peak_82	72	.	4.5772	9.84412	7.27051
chr1	1071105	1072166	CRC_atac_peak_83	57	.	4.09536	8.0537	5.72171
chr1	1072592	1073684	CRC_atac_peak_84	51	.	3.91601	7.41597	5.17898
chr1	1074008	1074312	CRC_atac_peak_85	65	.	4.38368	9.07059	6.58488
chr1	1077020	1077356	CRC_atac_peak_86	86	.	5.00252	11.4163	8.62808
chr1	1077810	1078377	CRC_atac_peak_87	56	.	4.08575	8.00352	5.67499
chr1	1078904	1081816	CRC_atac_peak_88	76	.	4.70483	10.2994	7.6578
chr1	1083760	1084107	CRC_atac_peak_89	44	.	3.66955	6.58586	4.48383
chr1	1085280	1087110	CRC_atac_peak_90	79	.	4.78935	10.6027	7.91675
chr1	1090860	1091554	CRC_atac_peak_91	63	.	4.30006	8.7737	6.33285
chr1	1091994	1094456	CRC_atac_peak_92	98	.	5.32493	12.7407	9.81473
chr1	1094871	1099244	CRC_atac_peak_93	76	.	4.69405	10.3038	7.67752
chr1	1101288	1103208	CRC_atac_peak_94	57	.	4.09403	8.03682	5.7044
chr1	1103647	1105698	CRC_atac_peak_95	53	.	3.97248	7.62228	5.35589
chr1	1106120	1106772	CRC_atac_peak_96	50	.	3.87732	7.28392	5.0679
chr1	1107328	1107669	CRC_atac_peak_97	47	.	3.75855	6.88097	4.72987
chr1	1108964	1109526	CRC_atac_peak_98	51	.	3.90173	7.36193	5.13228
chr1	1114255	1115632	CRC_atac_peak_99	55	.	4.04132	7.86131	5.55819
chr1	1116954	1117427	CRC_atac_peak_100	50	.	3.85267	7.21109	5.00947
chr1	1117924	1118737	CRC_atac_peak_101	69	.	4.47048	9.44187	6.91948
chr1	1132326	1132580	CRC_atac_peak_102	46	.	3.7124	6.72654	4.6008
chr1	1133513	1134538	CRC_atac_peak_103	64	.	4.32329	8.87039	6.41916
chr1	1140056	1140831	CRC_atac_peak_104	66	.	4.39494	9.12121	6.63234
chr1	1141221	1141628	CRC_atac_peak_105	55	.	4.05619	7.89331	5.58003
chr1	1142085	1142561	CRC_atac_peak_106	48	.	3.80388	7.03842	4.86277
chr1	1143808	1144684	CRC_atac_peak_107	64	.	4.31063	8.85367	6.41273
chr1	1149086	1149916	CRC_atac_peak_108	51	.	3.90308	7.37561	5.14599
chr1	1151175	1151994	CRC_atac_peak_109	49	.	3.82186	7.09312	4.90723
chr1	1153416	1155093	CRC_atac_peak_110	50	.	3.88657	7.31239	5.09116
chr1	1157602	1158733	CRC_atac_peak_111	60	.	4.21153	8.45087	6.0557
chr1	1159048	1159298	CRC_atac_peak_112	47	.	3.76847	6.91185	4.75513
chr1	1160462	1160820	CRC_atac_peak_113	45	.	3.68464	6.63503	4.52462
chr1	1163069	1164201	CRC_atac_peak_114	63	.	4.3139	8.83063	6.38327
chr1	1165304	1165504	CRC_atac_peak_115	57	.	4.11873	8.11005	5.76303
chr1	1167149	1167485	CRC_atac_peak_116	71	.	4.55698	9.70802	7.13477
chr1	1168329	1168619	CRC_atac_peak_117	44	.	3.65266	6.53081	4.43815
chr1	1169622	1170185	CRC_atac_peak_118	63	.	4.31314	8.80188	6.35187
chr1	1170495	1172741	CRC_atac_peak_119	64	.	4.33346	8.91885	6.46478
chr1	1173121	1173399	CRC_atac_peak_120	51	.	3.90509	7.37673	5.14548
chr1	1173860	1174310	CRC_atac_peak_121	53	.	3.99059	7.66344	5.38531
chr1	1175083	1175338	CRC_atac_peak_122	44	.	3.66668	6.57648	4.47605
chr1	1176431	1176652	CRC_atac_peak_123	66	.	4.40089	9.13104	6.63638
chr1	1177185	1177694	CRC_atac_peak_124	50	.	3.88652	7.31545	5.09451
chr1	1178046	1179444	CRC_atac_peak_125	49	.	3.84936	7.18671	4.98583
chr1	1182804	1183277	CRC_atac_peak_126	44	.	3.64201	6.49613	4.40938
chr1	1190536	1190797	CRC_atac_peak_127	46	.	3.74475	6.83799	4.69466
chr1	1193707	1194039	CRC_atac_peak_128	52	.	3.93432	7.47191	5.22441
chr1	1203034	1203372	CRC_atac_peak_129	52	.	3.94236	7.5157	5.26523
chr1	1205938	1206532	CRC_atac_peak_130	47	.	3.76106	6.89022	4.73779
chr1	1207831	1209829	CRC_atac_peak_131	51	.	3.9001	7.36385	5.1357
chr1	1210196	1211183	CRC_atac_peak_132	53	.	3.9694	7.59366	5.32718
chr1	1216235	1218011	CRC_atac_peak_133	55	.	4.03227	7.82336	5.52419
chr1	1220255	1221358	CRC_atac_peak_134	49	.	3.85254	7.19791	4.99533
chr1	1226742	1227436	CRC_atac_peak_135	55	.	4.05141	7.87955	5.56899
chr1	1227937	1228565	CRC_atac_peak_136	45	.	3.67639	6.6088	4.50301
chr1	1230620	1231306	CRC_atac_peak_137	57	.	4.10879	8.08158	5.74047
chr1	1233267	1233615	CRC_atac_peak_138	66	.	4.41081	9.18744	6.69131
chr1	1235322	1235740	CRC_atac_peak_139	54	.	3.99789	7.68918	5.40719
chr1	1237159	1238101	CRC_atac_peak_140	73	.	4.5926	9.8842	7.30009
chr1	1238565	1238822	CRC_atac_peak_141	46	.	3.71281	6.72806	4.60209
chr1	1239201	1243025	CRC_atac_peak_142	66	.	4.38179	9.12866	6.65437
chr1	1243604	1245087	CRC_atac_peak_143	58	.	4.13583	8.18649	5.83194
chr1	1245392	1245891	CRC_atac_peak_144	51	.	3.90987	7.39893	5.16564
chr1	1246565	1248168	CRC_atac_peak_145	59	.	4.17542	8.31563	5.93904
chr1	1249028	1250000	CRC_atac_peak_146	57	.	4.08913	8.03515	5.70709
chr1	1250436	1250909	CRC_atac_peak_147	65	.	4.39279	9.079	6.58617
chr1	1254279	1254872	CRC_atac_peak_148	58	.	4.12417	8.15907	5.81206
chr1	1255956	1257534	CRC_atac_peak_149	60	.	4.18431	8.40424	6.02987
chr1	1260011	1261436	CRC_atac_peak_150	74	.	4.63371	10.0199	7.41206
chr1	1262388	1264294	CRC_atac_peak_151	68	.	4.46684	9.38557	6.85965
chr1	1265659	1268566	CRC_atac_peak_152	55	.	4.04737	7.86385	5.55544
chr1	1269067	1273652	CRC_atac_peak_153	57	.	4.09919	8.05666	5.72158
chr1	1275586	1275868	CRC_atac_peak_154	43	.	3.60469	6.37454	4.3085
chr1	1276971	1277992	CRC_atac_peak_155	77	.	4.71512	10.3665	7.72642
chr1	1278555	1284115	CRC_atac_peak_156	68	.	4.45418	9.34749	6.82974
chr1	1286983	1289018	CRC_atac_peak_157	51	.	3.92214	7.43654	5.19625
chr1	1293491	1293822	CRC_atac_peak_158	50	.	3.86696	7.23895	5.02792
chr1	1294136	1294456	CRC_atac_peak_159	56	.	4.05714	7.91473	5.60301
chr1	1294888	1295699	CRC_atac_peak_160	49	.	3.83999	7.1529	4.957
chr1	1306175	1308046	CRC_atac_peak_161	63	.	4.30859	8.82745	6.3858
chr1	1308457	1309071	CRC_atac_peak_162	53	.	3.97085	7.6176	5.35206
chr1	1309813	1310951	CRC_atac_peak_163	60	.	4.218	8.49275	6.09673
chr1	1311531	1312400	CRC_atac_peak_164	56	.	4.06564	7.93831	5.6211
chr1	1315707	1316272	CRC_atac_peak_165	61	.	4.25001	8.5999	6.18581
chr1	1322928	1323144	CRC_atac_peak_166	54	.	3.99657	7.69135	5.41054
chr1	1333844	1335132	CRC_atac_peak_167	78	.	4.70811	10.4493	7.83223
chr1	1335546	1336792	CRC_atac_peak_168	55	.	4.0329	7.84051	5.54259
chr1	1354343	1355061	CRC_atac_peak_169	68	.	4.47441	9.40493	6.8738
chr1	1355974	1356180	CRC_atac_peak_170	56	.	4.08773	7.99411	5.66303
chr1	1365861	1366294	CRC_atac_peak_171	51	.	3.92171	7.43164	5.19123
chr1	1366676	1370555	CRC_atac_peak_172	75	.	4.65491	10.1712	7.56664
chr1	1370867	1371297	CRC_atac_peak_173	56	.	4.07647	7.99002	5.66814
chr1	1371695	1374088	CRC_atac_peak_174	55	.	4.04851	7.88415	5.57675
chr1	1374672	1374872	CRC_atac_peak_175	44	.	3.65389	6.53482	4.44148
chr1	1375383	1375874	CRC_atac_peak_176	45	.	3.70391	6.69925	4.57824
chr1	1376349	1377107	CRC_atac_peak_177	70	.	4.50799	9.57881	7.03937
chr1	1415073	1415273	CRC_atac_peak_178	45	.	3.69422	6.66725	4.55159
chr1	1447015	1447250	CRC_atac_peak_179	43	.	3.63499	6.47323	4.39039
chr1	1453526	1453976	CRC_atac_peak_180	49	.	3.84844	7.19029	4.99041
chr1	1469895	1470289	CRC_atac_peak_181	47	.	3.75117	6.85644	4.70937
chr1	1470809	1471162	CRC_atac_peak_182	44	.	3.64893	6.51983	4.4293
chr1	1471704	1473864	CRC_atac_peak_183	47	.	3.7531	6.86446	4.71647
chr1	1474444	1475159	CRC_atac_peak_184	49	.	3.84209	7.15701	4.95977
chr1	1475947	1476443	CRC_atac_peak_185	67	.	4.43333	9.24541	6.7333
chr1	1476825	1477033	CRC_atac_peak_186	50	.	3.86584	7.24677	5.0372
chr1	1478624	1478896	CRC_atac_peak_187	67	.	4.42947	9.28115	6.77872
chr1	1484039	1484302	CRC_atac_peak_188	61	.	4.23315	8.52646	6.11955
chr1	1485915	1486409	CRC_atac_peak_189	61	.	4.25236	8.60622	6.19049
chr1	1490579	1490961	CRC_atac_peak_190	48	.	3.81336	7.06557	4.88446
chr1	1497015	1497266	CRC_atac_peak_191	52	.	3.94883	7.51981	5.26431
chr1	1499726	1500076	CRC_atac_peak_192	44	.	3.64744	6.51456	4.42484
chr1	1509889	1510336	CRC_atac_peak_193	58	.	4.13992	8.20027	5.84347
chr1	1512899	1513524	CRC_atac_peak_194	50	.	3.86099	7.22589	5.01865
chr1	1529384	1529773	CRC_atac_peak_195	50	.	3.88089	7.30326	5.08591
chr1	1534199	1534485	CRC_atac_peak_196	53	.	3.97674	7.63379	5.36478
chr1	1536984	1537220	CRC_atac_peak_197	47	.	3.7612	6.89252	4.74014
chr1	1539097	1539328	CRC_atac_peak_198	56	.	4.06743	7.94341	5.62512
chr1	1550616	1552237	CRC_atac_peak_199	55	.	4.05006	7.88512	5.57637
chr1	1553424	1554366	CRC_atac_peak_200	55	.	4.02941	7.81034	5.5124
chr1	1554781	1555194	CRC_atac_peak_201	50	.	3.88336	7.30205	5.08261
chr1	1556158	1557596	CRC_atac_peak_202	56	.	4.05805	7.91811	5.60558
chr1	1558556	1559551	CRC_atac_peak_203	52	.	3.93356	7.47515	5.22857
chr1	1560331	1562789	CRC_atac_peak_204	53	.	3.95743	7.56145	5.30234
chr1	1563366	1564197	CRC_atac_peak_205	49	.	3.84908	7.19138	4.9911
chr1	1564781	1565510	CRC_atac_peak_206	58	.	4.15158	8.24075	5.87771
chr1	1596599	1597044	CRC_atac_peak_207	53	.	3.97655	7.6296	5.36027
chr1	1609817	1610568	CRC_atac_peak_208	64	.	4.33134	8.93765	6.48745
chr1	1611794	1612046	CRC_atac_peak_209	49	.	3.82539	7.10462	4.91681
chr1	1615009	1615342	CRC_atac_peak_210	46	.	3.72324	6.76505	4.63349
chr1	1655755	1655993	CRC_atac_peak_211	66	.	4.42078	9.18737	6.68062
chr1	1662365	1662592	CRC_atac_peak_212	49	.	3.82926	7.11368	4.92344
chr1	1680223	1680635	CRC_atac_peak_213	122	.	5.94435	15.3867	12.2176
chr1	1684258	1685921	CRC_atac_peak_214	70	.	4.51503	9.63101	7.09209
chr1	1687113	1687668	CRC_atac_peak_215	54	.	4.02682	7.79418	5.49699
chr1	1690242	1692004	CRC_atac_peak_216	77	.	4.68948	10.3485	7.73676
chr1	1693161	1693565	CRC_atac_peak_217	50	.	3.88019	7.29158	5.07392
chr1	1695842	1696047	CRC_atac_peak_218	68	.	4.46837	9.38857	6.86115
chr1	1709344	1709738	CRC_atac_peak_219	51	.	3.91999	7.42642	5.18698
chr1	1710164	1710725	CRC_atac_peak_220	80	.	4.81822	10.7434	8.04941
chr1	1711252	1714592	CRC_atac_peak_221	65	.	4.36152	9.04371	6.57864
chr1	1714955	1715155	CRC_atac_peak_222	58	.	4.15988	8.26139	5.89291
chr1	1720219	1720430	CRC_atac_peak_223	51	.	3.91569	7.40345	5.16575
chr1	1721442	1721942	CRC_atac_peak_224	53	.	3.98521	7.64469	5.36945
chr1	1726696	1726896	CRC_atac_peak_225	52	.	3.93622	7.47806	5.22947
chr1	1729384	1729778	CRC_atac_peak_226	48	.	3.79236	6.993	4.82326
chr1	1794342	1794643	CRC_atac_peak_227	57	.	4.10392	8.05883	5.71975
chr1	1804609	1805020	CRC_atac_peak_228	65	.	4.37076	8.99558	6.51369
chr1	1813102	1813652	CRC_atac_peak_229	55	.	4.05084	7.88447	5.57484
chr1	1822554	1824151	CRC_atac_peak_230	55	.	4.04638	7.86741	5.56003
chr1	1824683	1827597	CRC_atac_peak_231	57	.	4.11771	8.12247	5.7777
chr1	1830408	1830608	CRC_atac_peak_232	60	.	4.1958	8.40938	6.02396
chr1	1830961	1831637	CRC_atac_peak_233	48	.	3.78422	6.96748	4.8023
chr1	1832865	1833594	CRC_atac_peak_234	54	.	3.9949	7.68646	5.40664
chr1	1838199	1839110	CRC_atac_peak_235	53	.	3.96656	7.59227	5.32816
chr1	1839505	1841162	CRC_atac_peak_236	68	.	4.46121	9.39951	6.88168
chr1	1842260	1842530	CRC_atac_peak_237	54	.	3.99447	7.69587	5.41717
chr1	1845333	1845900	CRC_atac_peak_238	83	.	4.87065	11.052	8.35257
chr1	1846497	1846697	CRC_atac_peak_239	62	.	4.268	8.64856	6.22304
chr1	1847201	1855291	CRC_atac_peak_240	83	.	4.88158	11.0714	8.3647
chr1	1857351	1858387	CRC_atac_peak_241	55	.	4.04375	7.86446	5.55913
chr1	1870977	1871451	CRC_atac_peak_242	44	.	3.64293	6.49912	4.41186
chr1	1887498	1887708	CRC_atac_peak_243	70	.	4.52657	9.58877	7.02917
chr1	1888588	1888788	CRC_atac_peak_244	46	.	3.74605	6.83819	4.69388
chr1	1974953	1975337	CRC_atac_peak_245	48	.	3.80748	7.04616	4.86828
chr1	1978939	1979636	CRC_atac_peak_246	49	.	3.83888	7.15356	4.9586
chr1	1980690	1981935	CRC_atac_peak_247	87	.	5.03109	11.5879	8.7971
chr1	1982592	1983254	CRC_atac_peak_248	46	.	3.74144	6.82374	4.68201
chr1	1984116	1984613	CRC_atac_peak_249	51	.	3.90724	7.3847	5.15245
chr1	1984944	1985163	CRC_atac_peak_250	64	.	4.34345	8.91704	6.4518
chr1	1987554	1987811	CRC_atac_peak_251	56	.	4.07556	7.95818	5.63419
chr1	1991367	1991866	CRC_atac_peak_252	50	.	3.866	7.23777	5.02742
chr1	1993042	1993446	CRC_atac_peak_253	59	.	4.17783	8.30877	5.92925
chr1	1999447	2000288	CRC_atac_peak_254	50	.	3.85185	7.20264	5.00105
chr1	2001353	2002883	CRC_atac_peak_255	65	.	4.37376	9.06102	6.58514
chr1	2003707	2004637	CRC_atac_peak_256	64	.	4.32208	8.89694	6.45019
chr1	2007478	2007681	CRC_atac_peak_257	62	.	4.28866	8.7252	6.28925
chr1	2012897	2013249	CRC_atac_peak_258	49	.	3.82584	7.10454	4.91632
chr1	2024557	2024863	CRC_atac_peak_259	70	.	4.5381	9.66015	7.09887
chr1	2025275	2025611	CRC_atac_peak_260	47	.	3.77569	6.93601	4.77532
chr1	2027495	2028037	CRC_atac_peak_261	51	.	3.91007	7.39357	5.15965
chr1	2028353	2028652	CRC_atac_peak_262	52	.	3.92569	7.45851	5.2171
chr1	2039702	2040035	CRC_atac_peak_263	43	.	3.60469	6.37454	4.3085
chr1	2041938	2043280	CRC_atac_peak_264	61	.	4.22429	8.51438	6.11458
chr1	2045245	2045545	CRC_atac_peak_265	54	.	4.01111	7.74968	5.46176
chr1	2057987	2058305	CRC_atac_peak_266	73	.	4.61089	9.90738	7.30579
chr1	2059550	2059799	CRC_atac_peak_267	54	.	4.00848	7.74603	5.46009
chr1	2062333	2062630	CRC_atac_peak_268	47	.	3.76893	6.91412	4.75721
chr1	2064083	2065549	CRC_atac_peak_269	86	.	4.98037	11.405	8.63999
chr1	2067488	2068150	CRC_atac_peak_270	72	.	4.56308	9.8049	7.24107
chr1	2068884	2069142	CRC_atac_peak_271	78	.	4.75941	10.4816	7.80835
chr1	2071360	2071628	CRC_atac_peak_272	46	.	3.71427	6.73732	4.61083
chr1	2075615	2076445	CRC_atac_peak_273	45	.	3.67624	6.60829	4.50258
chr1	2091933	2092789	CRC_atac_peak_274	48	.	3.80792	7.05248	4.87472
chr1	2100624	2101041	CRC_atac_peak_275	55	.	4.05287	7.89125	5.58063
chr1	2110433	2110649	CRC_atac_peak_276	54	.	4.02673	7.7894	5.4918
chr1	2111358	2111750	CRC_atac_peak_277	59	.	4.17726	8.34293	5.96748
chr1	2115186	2115581	CRC_atac_peak_278	69	.	4.47053	9.45704	6.93673
chr1	2116252	2116452	CRC_atac_peak_279	55	.	4.02878	7.81045	5.51308
chr1	2117382	2117793	CRC_atac_peak_280	50	.	3.88923	7.32073	5.09801
chr1	2120907	2122885	CRC_atac_peak_281	74	.	4.64775	10.0371	7.41664
chr1	2125433	2125826	CRC_atac_peak_282	45	.	3.69066	6.65757	4.54401
chr1	2126293	2127085	CRC_atac_peak_283	63	.	4.27077	8.73929	6.32353
chr1	2129959	2131255	CRC_atac_peak_284	68	.	4.46114	9.37323	6.85115
chr1	2132185	2132943	CRC_atac_peak_285	46	.	3.72035	6.75714	4.62727
chr1	2134060	2136200	CRC_atac_peak_286	56	.	4.07629	7.9728	5.64959
chr1	2138476	2139791	CRC_atac_peak_287	57	.	4.10497	8.07237	5.7339
chr1	2140661	2142488	CRC_atac_peak_288	60	.	4.19651	8.43041	6.0474
chr1	2143708	2144238	CRC_atac_peak_289	43	.	3.63499	6.47323	4.39039
chr1	2145966	2148323	CRC_atac_peak_290	55	.	4.03922	7.84303	5.53965
chr1	2156253	2156673	CRC_atac_peak_291	53	.	3.96954	7.60048	5.33449
chr1	2157986	2158255	CRC_atac_peak_292	54	.	4.0299	7.7993	5.49989
chr1	2158902	2159415	CRC_atac_peak_293	127	.	6.07879	15.9471	12.7227
chr1	2163246	2164496	CRC_atac_peak_294	65	.	4.33962	8.98508	6.53393
chr1	2168309	2168686	CRC_atac_peak_295	53	.	3.99109	7.6712	5.39331
chr1	2169243	2170125	CRC_atac_peak_296	80	.	4.82509	10.7558	8.0553
chr1	2171613	2172055	CRC_atac_peak_297	50	.	3.88179	7.30146	5.08327
chr1	2185047	2185530	CRC_atac_peak_298	45	.	3.69722	6.67871	4.56147
chr1	2185841	2186623	CRC_atac_peak_299	50	.	3.86848	7.24727	5.03564
chr1	2187923	2188213	CRC_atac_peak_300	45	.	3.67919	6.61727	4.50989
chr1	2199407	2199905	CRC_atac_peak_301	60	.	4.20608	8.43116	6.03896
chr1	2202282	2203016	CRC_atac_peak_302	51	.	3.89241	7.33545	5.11135
chr1	2204982	2205551	CRC_atac_peak_303	60	.	4.20419	8.42579	6.03474
chr1	2206320	2206874	CRC_atac_peak_304	56	.	4.06058	7.92362	5.60954
chr1	2209595	2210085	CRC_atac_peak_305	47	.	3.76677	6.90824	4.75258
chr1	2214209	2214654	CRC_atac_peak_306	49	.	3.82898	7.11544	4.92555
chr1	2221344	2221755	CRC_atac_peak_307	48	.	3.81093	7.05748	4.8777
chr1	2223701	2223977	CRC_atac_peak_308	53	.	3.98761	7.64974	5.37293
chr1	2229315	2230152	CRC_atac_peak_309	51	.	3.8953	7.34664	5.12101
chr1	2231530	2231892	CRC_atac_peak_310	59	.	4.18689	8.35129	5.96788
chr1	2237759	2238082	CRC_atac_peak_311	43	.	3.60469	6.37454	4.3085
chr1	2242364	2243059	CRC_atac_peak_312	61	.	4.25551	8.61713	6.19951
chr1	2243397	2245166	CRC_atac_peak_313	67	.	4.42835	9.25387	6.74849
chr1	2247496	2248665	CRC_atac_peak_314	54	.	3.99707	7.70284	5.42269
chr1	2249243	2250072	CRC_atac_peak_315	55	.	4.05088	7.87933	5.56919
chr1	2251791	2252103	CRC_atac_peak_316	46	.	3.73646	6.80842	4.66952
chr1	2255574	2256229	CRC_atac_peak_317	50	.	3.86378	7.23465	5.02583
chr1	2271151	2271768	CRC_atac_peak_318	47	.	3.76747	6.90952	4.7534
chr1	2276700	2276900	CRC_atac_peak_319	52	.	3.93956	7.48578	5.23517
chr1	2290455	2290744	CRC_atac_peak_320	73	.	4.62895	9.9908	7.38365
chr1	2313349	2313738	CRC_atac_peak_321	45	.	3.69066	6.65757	4.54401
chr1	2314074	2314862	CRC_atac_peak_322	50	.	3.87323	7.27545	5.06216
chr1	2317258	2317633	CRC_atac_peak_323	44	.	3.6637	6.56896	4.4703
chr1	2318342	2318736	CRC_atac_peak_324	43	.	3.60756	6.38388	4.31625
chr1	2321546	2321970	CRC_atac_peak_325	55	.	4.03505	7.81934	5.51733
chr1	2322543	2323676	CRC_atac_peak_326	65	.	4.36792	9.04481	6.57275
chr1	2324684	2325188	CRC_atac_peak_327	55	.	4.04063	7.83797	5.53291
chr1	2326217	2326864	CRC_atac_peak_328	50	.	3.87681	7.28075	5.06498
chr1	2338001	2338807	CRC_atac_peak_329	58	.	4.14716	8.24081	5.88162
chr1	2339244	2339698	CRC_atac_peak_330	47	.	3.76972	6.918	4.76071
chr1	2341267	2342046	CRC_atac_peak_331	69	.	4.50038	9.49404	6.94871
chr1	2343219	2345893	CRC_atac_peak_332	87	.	4.94814	11.4236	8.70298
chr1	2347406	2348596	CRC_atac_peak_333	58	.	4.13414	8.19034	5.83773
chr1	2348905	2349529	CRC_atac_peak_334	78	.	4.75693	10.5434	7.88316
chr1	2359553	2359892	CRC_atac_peak_335	48	.	3.80002	7.01965	4.84576
chr1	2380880	2381233	CRC_atac_peak_336	44	.	3.66722	6.57826	4.47752
chr1	2382728	2382928	CRC_atac_peak_337	47	.	3.7759	6.93607	4.77523
chr1	2386175	2386465	CRC_atac_peak_338	46	.	3.71847	6.74525	4.61607
chr1	2407992	2408192	CRC_atac_peak_339	46	.	3.73906	6.8139	4.67338
chr1	2410267	2410827	CRC_atac_peak_340	43	.	3.62825	6.4513	4.37219
chr1	2412653	2413138	CRC_atac_peak_341	43	.	3.61213	6.39878	4.32861
chr1	2413746	2414528	CRC_atac_peak_342	49	.	3.85023	7.19269	4.9916
chr1	2417832	2418111	CRC_atac_peak_343	51	.	3.90192	7.36222	5.13241
chr1	2425078	2425286	CRC_atac_peak_344	80	.	4.83922	10.74	8.02088
chr1	2426857	2429179	CRC_atac_peak_345	56	.	4.07705	7.98333	5.66051
chr1	2429960	2431912	CRC_atac_peak_346	55	.	4.02588	7.80878	5.51379
chr1	2432716	2434045	CRC_atac_peak_347	53	.	3.98287	7.66046	5.38874
chr1	2434959	2435542	CRC_atac_peak_348	43	.	3.6222	6.43179	4.35605
chr1	2437173	2439408	CRC_atac_peak_349	59	.	4.17267	8.31591	5.94168
chr1	2441180	2441784	CRC_atac_peak_350	63	.	4.27812	8.74188	6.31897
chr1	2444430	2444815	CRC_atac_peak_351	47	.	3.76551	6.90407	4.74911
chr1	2452610	2452811	CRC_atac_peak_352	47	.	3.75615	6.87306	4.72327
chr1	2457356	2457662	CRC_atac_peak_353	56	.	4.08979	8.02936	5.69969
chr1	2458013	2459142	CRC_atac_peak_354	66	.	4.39125	9.11817	6.63154
chr1	2463254	2463709	CRC_atac_peak_355	47	.	3.76398	6.90034	4.74632
chr1	2465952	2466965	CRC_atac_peak_356	54	.	4.00387	7.71836	5.43382
chr1	2468652	2468929	CRC_atac_peak_357	63	.	4.29915	8.76273	6.32109
chr1	2473213	2474391	CRC_atac_peak_358	53	.	3.95575	7.56333	5.30563
chr1	2475391	2478087	CRC_atac_peak_359	63	.	4.28322	8.72962	6.30052
chr1	2478453	2480313	CRC_atac_peak_360	59	.	4.15906	8.2814	5.91629
chr1	2486006	2486265	CRC_atac_peak_361	79	.	4.79494	10.637	7.94949
chr1	2486765	2487624	CRC_atac_peak_362	66	.	4.38622	9.10676	6.62391
chr1	2488195	2490103	CRC_atac_peak_363	59	.	4.15825	8.30719	5.94699
chr1	2490436	2490737	CRC_atac_peak_364	47	.	3.7597	6.88337	4.73152
chr1	2491048	2492783	CRC_atac_peak_365	55	.	4.05126	7.90106	5.59297
chr1	2493398	2494122	CRC_atac_peak_366	56	.	4.08517	8.0068	5.67914
chr1	2494670	2494896	CRC_atac_peak_367	45	.	3.67745	6.61294	4.5066
chr1	2495792	2496000	CRC_atac_peak_368	55	.	4.05554	7.88995	5.57687
chr1	2507034	2507882	CRC_atac_peak_369	66	.	4.409	9.18063	6.68447
chr1	2515238	2515438	CRC_atac_peak_370	52	.	3.93689	7.47753	5.22843
chr1	2516409	2520409	CRC_atac_peak_371	74	.	4.62185	10.0532	7.46683
chr1	2521173	2521476	CRC_atac_peak_372	58	.	4.14962	8.22531	5.86245
chr1	2523163	2523554	CRC_atac_peak_373	52	.	3.94487	7.50648	5.25311
chr1	2524544	2525194	CRC_atac_peak_374	59	.	4.16822	8.28893	5.91609
chr1	2525529	2526154	CRC_atac_peak_375	53	.	3.95675	7.56138	5.30281
chr1	2527982	2528182	CRC_atac_peak_376	48	.	3.78333	6.96481	4.80013
chr1	2536460	2536726	CRC_atac_peak_377	63	.	4.31336	8.8237	6.37596
chr1	2542644	2543305	CRC_atac_peak_378	53	.	3.97169	7.60724	5.34015
chr1	2573503	2575154	CRC_atac_peak_379	53	.	3.95876	7.57464	5.31556
chr1	2987851	2988285	CRC_atac_peak_380	58	.	4.13668	8.19323	5.83867
chr1	2988789	2989080	CRC_atac_peak_381	44	.	3.65305	6.53331	4.4405
chr1	3007966	3008181	CRC_atac_peak_382	55	.	4.05343	7.87957	5.56742
chr1	3021011	3021814	CRC_atac_peak_383	50	.	3.86642	7.24302	5.0327
chr1	3042907	3043434	CRC_atac_peak_384	46	.	3.72263	6.76165	4.63031
chr1	3081544	3081748	CRC_atac_peak_385	59	.	4.1639	8.27813	5.90776
chr1	3090459	3090789	CRC_atac_peak_386	43	.	3.60469	6.37454	4.3085
chr1	3095799	3096190	CRC_atac_peak_387	50	.	3.88317	7.30831	5.08956
chr1	3113028	3113297	CRC_atac_peak_388	44	.	3.65931	6.55249	4.45614
chr1	3133030	3133427	CRC_atac_peak_389	52	.	3.9487	7.51788	5.26229
chr1	3137549	3137768	CRC_atac_peak_390	55	.	4.04078	7.83851	5.53331
chr1	3150963	3151226	CRC_atac_peak_391	45	.	3.68444	6.63494	4.52468
chr1	3212733	3213223	CRC_atac_peak_392	50	.	3.87914	7.29311	5.07647
chr1	3226342	3226602	CRC_atac_peak_393	62	.	4.27	8.6441	6.21636
chr1	3228437	3228925	CRC_atac_peak_394	49	.	3.85194	7.1985	4.99643
chr1	3229715	3230176	CRC_atac_peak_395	49	.	3.84642	7.17395	4.97445
chr1	3236100	3237790	CRC_atac_peak_396	65	.	4.37116	9.02191	6.54289
chr1	3238316	3242300	CRC_atac_peak_397	69	.	4.48236	9.46238	6.93115
chr1	3244531	3246697	CRC_atac_peak_398	52	.	3.93097	7.46938	5.22449
chr1	3247398	3247803	CRC_atac_peak_399	51	.	3.90343	7.36808	5.13756
chr1	3248437	3248637	CRC_atac_peak_400	48	.	3.80642	7.04168	4.86431
chr1	3249443	3249688	CRC_atac_peak_401	74	.	4.64104	10.0659	7.45754
chr1	3251349	3251658	CRC_atac_peak_402	43	.	3.60469	6.37454	4.3085
chr1	3255344	3255938	CRC_atac_peak_403	56	.	4.09198	8.02108	5.68879
chr1	3274436	3274819	CRC_atac_peak_404	46	.	3.71374	6.73093	4.60444
chr1	3295152	3295459	CRC_atac_peak_405	44	.	3.64461	6.50458	4.4164
chr1	3320939	3321177	CRC_atac_peak_406	54	.	4.00671	7.73744	5.45206
chr1	3368831	3370002	CRC_atac_peak_407	53	.	3.9647	7.59706	5.33493
chr1	3372474	3374978	CRC_atac_peak_408	67	.	4.42138	9.24682	6.74795
chr1	3375980	3377486	CRC_atac_peak_409	47	.	3.76576	6.90397	4.74882
chr1	3378190	3380177	CRC_atac_peak_410	55	.	4.05256	7.90135	5.59211
chr1	3380498	3381604	CRC_atac_peak_411	54	.	3.99677	7.7028	5.42306
chr1	3381911	3382547	CRC_atac_peak_412	55	.	4.04876	7.87276	5.56393
chr1	3382998	3384778	CRC_atac_peak_413	49	.	3.84682	7.18051	4.98124
chr1	3385371	3387291	CRC_atac_peak_414	56	.	4.07074	7.95441	5.63427
chr1	3388486	3388833	CRC_atac_peak_415	47	.	3.77684	6.94196	4.78079
chr1	3390470	3390831	CRC_atac_peak_416	60	.	4.21831	8.46348	6.0636
chr1	3392544	3394874	CRC_atac_peak_417	50	.	3.88763	7.32026	5.09883
chr1	3396140	3397010	CRC_atac_peak_418	54	.	4.01595	7.76671	5.47619
chr1	3397343	3397543	CRC_atac_peak_419	55	.	4.06412	7.90927	5.59068
chr1	3398056	3398470	CRC_atac_peak_420	52	.	3.95534	7.54353	5.28457
chr1	3398980	3400344	CRC_atac_peak_421	67	.	4.43736	9.28133	6.77058
chr1	3406026	3406250	CRC_atac_peak_422	48	.	3.81673	7.07536	4.89225
chr1	3406795	3407143	CRC_atac_peak_423	66	.	4.40046	9.12167	6.62673
chr1	3408363	3409304	CRC_atac_peak_424	46	.	3.72674	6.77719	4.64373
chr1	3411579	3413442	CRC_atac_peak_425	53	.	3.96419	7.58404	5.32119
chr1	3414692	3414995	CRC_atac_peak_426	43	.	3.63297	6.46665	4.38493
chr1	3415306	3415788	CRC_atac_peak_427	48	.	3.81	7.04979	4.87018
chr1	3416621	3417240	CRC_atac_peak_428	46	.	3.72259	6.76321	4.632
chr1	3417724	3418109	CRC_atac_peak_429	43	.	3.63588	6.47614	4.39279
chr1	3418596	3419136	CRC_atac_peak_430	52	.	3.94023	7.48703	5.23594
chr1	3420566	3420821	CRC_atac_peak_431	53	.	3.99185	7.66522	5.38618
chr1	3422403	3423046	CRC_atac_peak_432	46	.	3.7479	6.84258	4.69715
chr1	3425928	3426755	CRC_atac_peak_433	52	.	3.94289	7.50062	5.24846
chr1	3427786	3428281	CRC_atac_peak_434	52	.	3.92437	7.45509	5.21446
chr1	3431283	3431717	CRC_atac_peak_435	43	.	3.61353	6.40333	4.33238
chr1	3432045	3432488	CRC_atac_peak_436	53	.	3.9645	7.57695	5.31321
chr1	3436039	3436582	CRC_atac_peak_437	60	.	4.20815	8.45975	6.06862
chr1	3437787	3438570	CRC_atac_peak_438	51	.	3.91244	7.41138	5.17696
chr1	3439982	3440557	CRC_atac_peak_439	53	.	3.98009	7.64052	5.36923
chr1	3441568	3441935	CRC_atac_peak_440	54	.	4.00956	7.72965	5.4413
chr1	3442344	3442732	CRC_atac_peak_441	47	.	3.75475	6.86627	4.71711
chr1	3443399	3443811	CRC_atac_peak_442	45	.	3.71225	6.72498	4.59925
chr1	3445073	3445740	CRC_atac_peak_443	46	.	3.72431	6.76767	4.63545
chr1	3446143	3446533	CRC_atac_peak_444	49	.	3.84191	7.16225	4.96556
chr1	3447157	3447769	CRC_atac_peak_445	50	.	3.88603	7.31056	5.08967
chr1	3448359	3449151	CRC_atac_peak_446	53	.	3.9742	7.62061	5.35247
chr1	3453506	3453771	CRC_atac_peak_447	65	.	4.37293	9.06537	6.59018
chr1	3459018	3459723	CRC_atac_peak_448	54	.	4.00718	7.72379	5.43689
chr1	3467502	3468314	CRC_atac_peak_449	58	.	4.13357	8.19141	5.83961
chr1	3469380	3469841	CRC_atac_peak_450	45	.	3.71071	6.72403	4.5994
chr1	3470298	3470680	CRC_atac_peak_451	51	.	3.89973	7.35699	5.12857
chr1	3477306	3477626	CRC_atac_peak_452	46	.	3.72344	6.76731	4.63573
chr1	3479272	3479925	CRC_atac_peak_453	61	.	4.24357	8.58075	6.17128
chr1	3485669	3486106	CRC_atac_peak_454	52	.	3.95167	7.53734	5.28093
chr1	3489955	3490267	CRC_atac_peak_455	44	.	3.67537	6.60483	4.49957
chr1	3507528	3507855	CRC_atac_peak_456	50	.	3.86892	7.2531	5.04156
chr1	3511959	3512609	CRC_atac_peak_457	49	.	3.84401	7.16686	4.96878
chr1	3516230	3516613	CRC_atac_peak_458	59	.	4.1813	8.36137	5.98419
chr1	3517215	3517486	CRC_atac_peak_459	43	.	3.60469	6.37454	4.3085
chr1	3518730	3519523	CRC_atac_peak_460	60	.	4.18842	8.38504	6.00466
chr1	3521015	3521553	CRC_atac_peak_461	44	.	3.64459	6.50454	4.41636
chr1	3526399	3526859	CRC_atac_peak_462	50	.	3.85643	7.20759	5.00261
chr1	3528102	3529552	CRC_atac_peak_463	50	.	3.88771	7.3152	5.09327
chr1	3540508	3541875	CRC_atac_peak_464	67	.	4.41232	9.23304	6.74219
chr1	3547927	3548265	CRC_atac_peak_465	53	.	3.97781	7.62137	5.35029
chr1	3550530	3551279	CRC_atac_peak_466	44	.	3.64895	6.51964	4.42908
chr1	3567377	3568585	CRC_atac_peak_467	55	.	4.03012	7.82761	5.53109
chr1	3569331	3569711	CRC_atac_peak_468	52	.	3.92423	7.44623	5.20501
chr1	3570793	3571457	CRC_atac_peak_469	51	.	3.91082	7.39768	5.16346
chr1	3580406	3581077	CRC_atac_peak_470	53	.	3.96544	7.59262	5.32933
chr1	3585392	3586447	CRC_atac_peak_471	85	.	4.95139	11.3369	8.59499
chr1	3587419	3591448	CRC_atac_peak_472	61	.	4.23055	8.53163	6.12809
chr1	3592125	3593916	CRC_atac_peak_473	54	.	3.99918	7.69738	5.41502
chr1	3594998	3595885	CRC_atac_peak_474	50	.	3.87222	7.26389	5.05054
chr1	3597187	3597934	CRC_atac_peak_475	49	.	3.84575	7.17888	4.98033
chr1	3599112	3599811	CRC_atac_peak_476	51	.	3.90361	7.36605	5.13522
chr1	3600338	3601322	CRC_atac_peak_477	54	.	4.01988	7.78021	5.48749
chr1	3624869	3625166	CRC_atac_peak_478	43	.	3.63817	6.48362	4.39901
chr1	3627344	3627871	CRC_atac_peak_479	44	.	3.6485	6.51728	4.42693
chr1	3629723	3630066	CRC_atac_peak_480	44	.	3.64256	6.49791	4.41086
chr1	3632491	3632917	CRC_atac_peak_481	44	.	3.66761	6.58078	4.47989
chr1	3634799	3635060	CRC_atac_peak_482	55	.	4.0622	7.91337	5.59669
chr1	3646557	3646869	CRC_atac_peak_483	51	.	3.8941	7.34065	5.11547
chr1	3650928	3651251	CRC_atac_peak_484	51	.	3.91922	7.41494	5.17521
chr1	3658409	3658859	CRC_atac_peak_485	48	.	3.78628	6.97275	4.8063
chr1	3684009	3684261	CRC_atac_peak_486	51	.	3.90522	7.37218	5.14054
chr1	3686956	3687243	CRC_atac_peak_487	47	.	3.78212	6.95517	4.79082
chr1	3689286	3689752	CRC_atac_peak_488	54	.	4.01966	7.77739	5.48473
chr1	3691031	3693227	CRC_atac_peak_489	56	.	4.08885	8.02479	5.69574
chr1	3693627	3695884	CRC_atac_peak_490	62	.	4.27621	8.7007	6.27429
chr1	3703292	3704008	CRC_atac_peak_491	47	.	3.75802	6.88061	4.72987
chr1	3705800	3706391	CRC_atac_peak_492	47	.	3.76422	6.9	4.74576
chr1	3706872	3707329	CRC_atac_peak_493	57	.	4.10262	8.06896	5.73212
chr1	3712761	3713325	CRC_atac_peak_494	62	.	4.27105	8.69796	6.27687
chr1	3731866	3732234	CRC_atac_peak_495	62	.	4.28603	8.71323	6.27881
chr1	3733944	3734930	CRC_atac_peak_496	53	.	3.96773	7.59826	5.33366
chr1	3770525	3770938	CRC_atac_peak_497	54	.	3.99353	7.68024	5.40109
chr1	3773528	3774992	CRC_atac_peak_498	72	.	4.59499	9.87984	7.29205
chr1	3776224	3776452	CRC_atac_peak_499	62	.	4.27668	8.67189	6.24109
chr1	3785910	3786646	CRC_atac_peak_500	47	.	3.76402	6.89872	4.74457
chr1	3812665	3812892	CRC_atac_peak_501	51	.	3.91168	7.39309	5.15782
chr1	3816021	3818160	CRC_atac_peak_502	76	.	4.70122	10.2542	7.60937
chr1	3819982	3820269	CRC_atac_peak_503	62	.	4.26888	8.67755	6.25474
chr1	3820652	3821388	CRC_atac_peak_504	44	.	3.64104	6.49395	4.4078
chr1	3823853	3824188	CRC_atac_peak_505	43	.	3.60469	6.37454	4.3085
chr1	5934704	5934994	CRC_atac_peak_506	62	.	4.28223	8.69414	6.26063
chr1	5949753	5950180	CRC_atac_peak_507	46	.	3.72431	6.76601	4.6337
chr1	5994611	5994932	CRC_atac_peak_508	46	.	3.72698	6.77671	4.64304
chr1	6008238	6008571	CRC_atac_peak_509	48	.	3.8003	7.02101	4.84696
chr1	6040696	6041239	CRC_atac_peak_510	60	.	4.2004	8.42694	6.03946
chr1	6049105	6049435	CRC_atac_peak_511	46	.	3.71358	6.73301	4.60675
chr1	6049844	6050277	CRC_atac_peak_512	52	.	3.95548	7.54768	5.28897
chr1	6052110	6053457	CRC_atac_peak_513	99	.	5.29967	12.8295	9.95293
chr1	6055236	6055690	CRC_atac_peak_514	50	.	3.87173	7.26827	5.05565
chr1	6056319	6057123	CRC_atac_peak_515	50	.	3.86197	7.2346	5.02729
chr1	6059292	6060082	CRC_atac_peak_516	63	.	4.29736	8.77959	6.34223
chr1	6061134	6061527	CRC_atac_peak_517	49	.	3.83536	7.14058	4.94745
chr1	6062291	6063498	CRC_atac_peak_518	47	.	3.76292	6.895	4.74144
chr1	6069146	6069566	CRC_atac_peak_519	48	.	3.81673	7.07576	4.89269
chr1	6072894	6073825	CRC_atac_peak_520	53	.	3.9838	7.64763	5.37384
chr1	6085271	6085644	CRC_atac_peak_521	54	.	4.00403	7.71322	5.42813
chr1	6086102	6087842	CRC_atac_peak_522	64	.	4.32542	8.88248	6.4306
chr1	6088457	6088712	CRC_atac_peak_523	43	.	3.60469	6.37454	4.3085
chr1	6094595	6094902	CRC_atac_peak_524	49	.	3.82987	7.12063	4.93038
chr1	6104735	6105058	CRC_atac_peak_525	44	.	3.65363	6.53397	4.44078
chr1	6125605	6125841	CRC_atac_peak_526	54	.	4.01799	7.75859	5.46567
chr1	6128874	6129212	CRC_atac_peak_527	47	.	3.7507	6.85497	4.70817
chr1	6137854	6138054	CRC_atac_peak_528	60	.	4.20795	8.43581	6.04223
chr1	6145706	6145975	CRC_atac_peak_529	50	.	3.87771	7.28188	5.06546
chr1	6184903	6185329	CRC_atac_peak_530	51	.	3.89364	7.33894	5.11403
chr1	6188493	6188972	CRC_atac_peak_531	47	.	3.75348	6.8638	4.71545
chr1	6195118	6195432	CRC_atac_peak_532	47	.	3.77286	6.93298	4.77427
chr1	6203534	6203750	CRC_atac_peak_533	51	.	3.91294	7.40435	5.16895
chr1	6206645	6208815	CRC_atac_peak_534	54	.	3.99486	7.69931	5.42078
chr1	6209127	6209463	CRC_atac_peak_535	56	.	4.07554	7.96354	5.64018
chr1	6210795	6211121	CRC_atac_peak_536	44	.	3.6418	6.49544	4.40881
chr1	6211478	6212185	CRC_atac_peak_537	50	.	3.86924	7.25943	5.04816
chr1	6212952	6213268	CRC_atac_peak_538	43	.	3.61852	6.4196	4.34588
chr1	6217881	6218445	CRC_atac_peak_539	54	.	4.00328	7.72343	5.43979
chr1	6226269	6226538	CRC_atac_peak_540	43	.	3.60469	6.37454	4.3085
chr1	6229402	6229606	CRC_atac_peak_541	60	.	4.23458	8.50955	6.09983
chr1	6230499	6231374	CRC_atac_peak_542	56	.	4.07155	7.95824	5.6379
chr1	6259286	6259893	CRC_atac_peak_543	55	.	4.05757	7.90912	5.59601
chr1	6260382	6260615	CRC_atac_peak_544	62	.	4.26903	8.63876	6.21137
chr1	6265710	6266596	CRC_atac_peak_545	64	.	4.30812	8.8798	6.44588
chr1	6267248	6267977	CRC_atac_peak_546	55	.	4.05003	7.89154	5.58338
chr1	6269372	6272721	CRC_atac_peak_547	62	.	4.26766	8.65534	6.2315
chr1	6277422	6278179	CRC_atac_peak_548	63	.	4.30813	8.83893	6.39786
chr1	6280231	6280575	CRC_atac_peak_549	46	.	3.73976	6.8179	4.67708
chr1	6311136	6311911	CRC_atac_peak_550	47	.	3.75277	6.85978	4.71172
chr1	6313616	6313924	CRC_atac_peak_551	64	.	4.34202	8.90589	6.44086
chr1	6322631	6323033	CRC_atac_peak_552	61	.	4.24669	8.57051	6.15662
chr1	6323872	6325030	CRC_atac_peak_553	61	.	4.21362	8.50817	6.11862
chr1	6325390	6325728	CRC_atac_peak_554	61	.	4.25279	8.61199	6.19721
chr1	6329283	6329999	CRC_atac_peak_555	51	.	3.9042	7.37203	5.14117
chr1	6330578	6330991	CRC_atac_peak_556	46	.	3.72344	6.76472	4.63299
chr1	6331724	6333243	CRC_atac_peak_557	69	.	4.48897	9.50733	6.97641
chr1	6333986	6335155	CRC_atac_peak_558	51	.	3.8985	7.35733	5.13003
chr1	6336587	6338650	CRC_atac_peak_559	65	.	4.34356	8.97673	6.52098
chr1	6338971	6341300	CRC_atac_peak_560	61	.	4.24517	8.59703	6.18767
chr1	6341949	6342475	CRC_atac_peak_561	50	.	3.85914	7.21984	5.01358
chr1	6344164	6344364	CRC_atac_peak_562	46	.	3.71607	6.73903	4.61128
chr1	6345051	6345322	CRC_atac_peak_563	52	.	3.92476	7.44815	5.20663
chr1	6345698	6345898	CRC_atac_peak_564	44	.	3.65336	6.5331	4.44005
chr1	6348328	6348605	CRC_atac_peak_565	59	.	4.17474	8.30126	5.9237
chr1	6351748	6352174	CRC_atac_peak_566	63	.	4.29922	8.78399	6.34488
chr1	6371928	6372130	CRC_atac_peak_567	61	.	4.23765	8.52514	6.11424
chr1	6379733	6379933	CRC_atac_peak_568	44	.	3.66752	6.57924	4.47834
chr1	6396612	6396849	CRC_atac_peak_569	62	.	4.27566	8.67425	6.24475
chr1	6399336	6399599	CRC_atac_peak_570	44	.	3.64109	6.49312	4.40689
chr1	6403089	6404498	CRC_atac_peak_571	71	.	4.54165	9.69849	7.14051
chr1	6405094	6405326	CRC_atac_peak_572	74	.	4.66124	10.0947	7.4675
chr1	6406835	6407045	CRC_atac_peak_573	49	.	3.82385	7.09929	4.91224
chr1	6408088	6411384	CRC_atac_peak_574	54	.	4.00141	7.72641	5.44489
chr1	6411978	6412647	CRC_atac_peak_575	50	.	3.86159	7.23109	5.02379
chr1	6414062	6414433	CRC_atac_peak_576	61	.	4.24722	8.57389	6.15965
chr1	6415043	6415371	CRC_atac_peak_577	46	.	3.73644	6.80968	4.6709
chr1	6415792	6416570	CRC_atac_peak_578	58	.	4.15395	8.25528	5.89147
chr1	6417353	6417729	CRC_atac_peak_579	85	.	4.97337	11.347	8.58089
chr1	6418325	6419986	CRC_atac_peak_580	72	.	4.57486	9.81132	7.23416
chr1	6428323	6428913	CRC_atac_peak_581	58	.	4.14895	8.22559	5.86334
chr1	6434334	6434879	CRC_atac_peak_582	61	.	4.22535	8.52685	6.12747
chr1	6446038	6446382	CRC_atac_peak_583	45	.	3.69189	6.66098	4.54668
chr1	6447708	6447917	CRC_atac_peak_584	51	.	3.88902	7.32312	5.10075
chr1	6452267	6452893	CRC_atac_peak_585	63	.	4.29542	8.76225	6.32437
chr1	6453286	6454158	CRC_atac_peak_586	80	.	4.8366	10.7756	8.06495
chr1	6476974	6477439	CRC_atac_peak_587	46	.	3.72571	6.77171	4.63867
chr1	6480087	6480486	CRC_atac_peak_588	49	.	3.83282	7.13384	4.94228
chr1	6483084	6484121	CRC_atac_peak_589	67	.	4.40377	9.19151	6.7035
chr1	6484828	6487774	CRC_atac_peak_590	58	.	4.13888	8.20694	5.85203
chr1	6521558	6523530	CRC_atac_peak_591	53	.	3.98511	7.65952	5.3857
chr1	6524305	6525131	CRC_atac_peak_592	65	.	4.35736	9.00591	6.53884
chr1	6526148	6526565	CRC_atac_peak_593	65	.	4.37864	9.07226	6.59232
chr1	6527326	6530392	CRC_atac_peak_594	71	.	4.52861	9.67648	7.12945
chr1	6531052	6536516	CRC_atac_peak_595	70	.	4.51836	9.59838	7.0495
chr1	6537075	6537667	CRC_atac_peak_596	49	.	3.82473	7.10732	4.92022
chr1	6543149	6546937	CRC_atac_peak_597	67	.	4.41782	9.20869	6.70798
chr1	6548031	6550937	CRC_atac_peak_598	59	.	4.16863	8.32454	5.95578
chr1	6552486	6553387	CRC_atac_peak_599	52	.	3.94808	7.53575	5.28214
chr1	6558500	6559099	CRC_atac_peak_600	53	.	3.97431	7.61549	5.34686
chr1	6568718	6569234	CRC_atac_peak_601	52	.	3.94291	7.51223	5.261
chr1	6571647	6572622	CRC_atac_peak_602	54	.	4.01257	7.75524	5.46658
chr1	6614298	6614688	CRC_atac_peak_603	63	.	4.32025	8.83688	6.38425
chr1	6615275	6615614	CRC_atac_peak_604	44	.	3.66359	6.56645	4.46772
chr1	6636677	6637247	CRC_atac_peak_605	61	.	4.25567	8.60781	6.18928
chr1	6638444	6641294	CRC_atac_peak_606	60	.	4.20357	8.44586	6.05782
chr1	6641862	6642696	CRC_atac_peak_607	50	.	3.85846	7.21957	5.0139
chr1	6645193	6645475	CRC_atac_peak_608	54	.	3.99099	7.68588	5.40927
chr1	6645899	6647664	CRC_atac_peak_609	56	.	4.06489	7.95222	5.63715
chr1	6648302	6648741	CRC_atac_peak_610	50	.	3.88825	7.32067	5.0987
chr1	6649068	6649270	CRC_atac_peak_611	47	.	3.78325	6.96351	4.79879
chr1	6651184	6651953	CRC_atac_peak_612	65	.	4.36012	9.02167	6.55326
chr1	6652666	6653930	CRC_atac_peak_613	65	.	4.34493	8.96989	6.51056
chr1	6655768	6656124	CRC_atac_peak_614	57	.	4.09561	8.03945	5.70568
chr1	6657829	6658194	CRC_atac_peak_615	45	.	3.68001	6.62043	4.51262
chr1	6659083	6659628	CRC_atac_peak_616	77	.	4.72598	10.3996	7.75198
chr1	6661304	6662127	CRC_atac_peak_617	49	.	3.82894	7.11935	4.92975
chr1	6662626	6663960	CRC_atac_peak_618	58	.	4.12191	8.16781	5.8245
chr1	6672886	6674084	CRC_atac_peak_619	69	.	4.49048	9.47172	6.93325
chr1	6679986	6680498	CRC_atac_peak_620	45	.	3.70889	6.71628	4.59255
chr1	6684882	6685842	CRC_atac_peak_621	59	.	4.17462	8.35408	5.98277
chr1	6688313	6688930	CRC_atac_peak_622	48	.	3.80114	7.02657	4.85229
chr1	6694246	6694992	CRC_atac_peak_623	53	.	3.97701	7.61963	5.34907
chr1	6697927	6698392	CRC_atac_peak_624	44	.	3.6718	6.59403	4.49081
chr1	6705872	6706417	CRC_atac_peak_625	46	.	3.73495	6.80379	4.66576
chr1	6760506	6760993	CRC_atac_peak_626	52	.	3.94492	7.50816	5.2549
chr1	6761334	6762445	CRC_atac_peak_627	66	.	4.37162	9.08103	6.61055
chr1	6844623	6845494	CRC_atac_peak_628	76	.	4.69257	10.3093	7.68577
chr1	6845975	6846360	CRC_atac_peak_629	60	.	4.22555	8.48385	6.07952
chr1	7015553	7016033	CRC_atac_peak_630	43	.	3.63763	6.48186	4.39754
chr1	7022725	7022962	CRC_atac_peak_631	61	.	4.23569	8.53874	6.13094
chr1	7024142	7024387	CRC_atac_peak_632	60	.	4.21891	8.48268	6.08415
chr1	7326063	7326950	CRC_atac_peak_633	51	.	3.89731	7.3524	5.12564
chr1	7361536	7361828	CRC_atac_peak_634	43	.	3.61042	6.39321	4.32399
chr1	7409995	7410391	CRC_atac_peak_635	62	.	4.28065	8.695	6.26292
chr1	7411182	7411599	CRC_atac_peak_636	53	.	3.98242	7.63694	5.3634
chr1	7448897	7449269	CRC_atac_peak_637	70	.	4.52762	9.63039	7.07598
chr1	7467546	7468355	CRC_atac_peak_638	57	.	4.11522	8.10474	5.76026
chr1	7469251	7469808	CRC_atac_peak_639	51	.	3.90741	7.38511	5.15269
chr1	7499189	7499849	CRC_atac_peak_640	45	.	3.70045	6.68662	4.56745
chr1	7522950	7523314	CRC_atac_peak_641	43	.	3.61093	6.39486	4.32536
chr1	7534613	7534991	CRC_atac_peak_642	47	.	3.77392	6.93139	4.77175
chr1	7535820	7536397	CRC_atac_peak_643	43	.	3.62715	6.44769	4.36919
chr1	7556109	7556434	CRC_atac_peak_644	51	.	3.89697	7.3428	5.11557
chr1	7564055	7564582	CRC_atac_peak_645	44	.	3.66212	6.56165	4.46374
chr1	7586492	7586748	CRC_atac_peak_646	53	.	3.97165	7.60725	5.34008
chr1	7612768	7612970	CRC_atac_peak_647	65	.	4.39197	9.08326	6.59177
chr1	7705863	7706063	CRC_atac_peak_648	72	.	4.59492	9.83349	7.23834
chr1	7729188	7730057	CRC_atac_peak_649	45	.	3.70836	6.71255	4.589
chr1	7735930	7736347	CRC_atac_peak_650	59	.	4.1772	8.32408	5.94671
chr1	7738382	7739059	CRC_atac_peak_651	58	.	4.12914	8.15719	5.80562
chr1	7742187	7742807	CRC_atac_peak_652	47	.	3.77764	6.94967	4.7884
chr1	7764585	7764879	CRC_atac_peak_653	66	.	4.40547	9.16241	6.6672
chr1	7831079	7831567	CRC_atac_peak_654	47	.	3.77177	6.92632	4.76804
chr1	7843514	7844983	CRC_atac_peak_655	77	.	4.68622	10.3546	7.74589
chr1	7945454	7945823	CRC_atac_peak_656	70	.	4.52699	9.57618	7.0145
chr1	8014155	8014373	CRC_atac_peak_657	52	.	3.96051	7.55732	5.29528
chr1	8021373	8021960	CRC_atac_peak_658	154	.	6.71091	18.85	15.4137
chr1	8086250	8087461	CRC_atac_peak_659	61	.	4.24636	8.5687	6.15466
chr1	8230351	8230781	CRC_atac_peak_660	64	.	4.34633	8.91735	6.44936
chr1	8257940	8258515	CRC_atac_peak_661	57	.	4.10873	8.07053	5.72843
chr1	8260437	8260843	CRC_atac_peak_662	50	.	3.86007	7.22035	5.01341
chr1	8261457	8261906	CRC_atac_peak_663	47	.	3.78049	6.95198	4.78865
chr1	8272949	8273348	CRC_atac_peak_664	46	.	3.73533	6.80261	4.66421
chr1	8277001	8277257	CRC_atac_peak_665	69	.	4.49473	9.47009	6.92668
chr1	8301511	8301777	CRC_atac_peak_666	43	.	3.60469	6.37454	4.3085
chr1	8403216	8403592	CRC_atac_peak_667	44	.	3.64093	6.4926	4.40645
chr1	8410955	8411489	CRC_atac_peak_668	43	.	3.63526	6.47412	4.39112
chr1	8412017	8412301	CRC_atac_peak_669	51	.	3.90155	7.35771	5.1279
chr1	8417620	8418148	CRC_atac_peak_670	56	.	4.08255	7.9972	5.67082
chr1	8418468	8419845	CRC_atac_peak_671	67	.	4.40653	9.23778	6.75449
chr1	8420248	8420556	CRC_atac_peak_672	52	.	3.95696	7.55149	5.29183
chr1	8421047	8421606	CRC_atac_peak_673	52	.	3.9581	7.55526	5.29501
chr1	8422459	8422788	CRC_atac_peak_674	70	.	4.51499	9.5767	7.02715
chr1	8425021	8425320	CRC_atac_peak_675	59	.	4.16614	8.27417	5.90153
chr1	8484199	8484689	CRC_atac_peak_676	47	.	3.75639	6.87339	4.72343
chr1	8763344	8763606	CRC_atac_peak_677	58	.	4.15125	8.21861	5.8536
chr1	8877177	8877385	CRC_atac_peak_678	64	.	4.35193	8.93383	6.46256
chr1	8886241	8886589	CRC_atac_peak_679	53	.	3.99358	7.67443	5.39471
chr1	8904788	8905205	CRC_atac_peak_680	47	.	3.77897	6.9486	4.78621
chr1	8907589	8907979	CRC_atac_peak_681	45	.	3.69786	6.68006	4.56243
chr1	8908793	8909007	CRC_atac_peak_682	56	.	4.08458	8.00175	5.67407
chr1	8924170	8924370	CRC_atac_peak_683	52	.	3.9414	7.50018	5.24913
chr1	8938319	8939339	CRC_atac_peak_684	90	.	5.10457	11.8739	9.05012
chr1	9064917	9065270	CRC_atac_peak_685	45	.	3.70861	6.71792	4.59452
chr1	9100254	9100717	CRC_atac_peak_686	44	.	3.66889	6.58496	4.48336
chr1	9165267	9165682	CRC_atac_peak_687	52	.	3.94043	7.50417	5.25428
chr1	9171152	9171407	CRC_atac_peak_688	55	.	4.0348	7.81817	5.51625
chr1	9172206	9172477	CRC_atac_peak_689	58	.	4.1488	8.23253	5.8711
chr1	9172988	9173613	CRC_atac_peak_690	50	.	3.88341	7.29917	5.07948
chr1	9178209	9178461	CRC_atac_peak_691	53	.	3.96516	7.58295	5.31912
chr1	9179543	9179922	CRC_atac_peak_692	61	.	4.23741	8.53527	6.12554
chr1	9180651	9180861	CRC_atac_peak_693	64	.	4.3301	8.86262	6.40352
chr1	9181978	9182216	CRC_atac_peak_694	67	.	4.42257	9.2077	6.70136
chr1	9188068	9189874	CRC_atac_peak_695	87	.	5.01361	11.5087	8.72237
chr1	9205052	9205463	CRC_atac_peak_696	59	.	4.187	8.35465	5.97161
chr1	9206125	9206325	CRC_atac_peak_697	53	.	3.96953	7.59265	5.32605
chr1	9216968	9217258	CRC_atac_peak_698	45	.	3.70223	6.69462	4.57458
chr1	9222404	9223882	CRC_atac_peak_699	77	.	4.71988	10.3775	7.73221
chr1	9224897	9225490	CRC_atac_peak_700	65	.	4.37193	9.05183	6.5765
chr1	9238529	9239099	CRC_atac_peak_701	50	.	3.87563	7.27491	5.05962
chr1	9242318	9243236	CRC_atac_peak_702	55	.	4.05907	7.91384	5.59988
chr1	9308079	9308343	CRC_atac_peak_703	50	.	3.86748	7.24381	5.03273
chr1	9322328	9322737	CRC_atac_peak_704	49	.	3.85177	7.19298	4.99062
chr1	9323500	9324927	CRC_atac_peak_705	54	.	3.99485	7.68428	5.40438
chr1	9333215	9333511	CRC_atac_peak_706	46	.	3.74176	6.82188	4.67982
chr1	9341136	9341866	CRC_atac_peak_707	60	.	4.20461	8.42683	6.03542
chr1	9352521	9352763	CRC_atac_peak_708	47	.	3.758	6.88065	4.72992
chr1	9355370	9355925	CRC_atac_peak_709	53	.	3.9777	7.62477	5.35408
chr1	9360417	9362078	CRC_atac_peak_710	51	.	3.89361	7.35292	5.1294
chr1	9363845	9364157	CRC_atac_peak_711	46	.	3.7328	6.79455	4.65757
chr1	9364927	9366613	CRC_atac_peak_712	57	.	4.1126	8.09811	5.75547
chr1	9376293	9376979	CRC_atac_peak_713	61	.	4.22981	8.54959	6.1485
chr1	9379379	9379718	CRC_atac_peak_714	61	.	4.23735	8.52143	6.11035
chr1	9381846	9382064	CRC_atac_peak_715	45	.	3.71071	6.72136	4.59657
chr1	9382870	9383974	CRC_atac_peak_716	45	.	3.70513	6.70412	4.58247
chr1	9384900	9386577	CRC_atac_peak_717	64	.	4.32376	8.85713	6.40395
chr1	9388819	9389548	CRC_atac_peak_718	60	.	4.21346	8.48602	6.09278
chr1	9397338	9397575	CRC_atac_peak_719	63	.	4.31616	8.82467	6.37407
chr1	9398986	9399541	CRC_atac_peak_720	65	.	4.36789	9.0134	6.53665
chr1	9402304	9402920	CRC_atac_peak_721	51	.	3.90516	7.37463	5.14318
chr1	9404779	9406003	CRC_atac_peak_722	56	.	4.08429	8.01408	5.68798
chr1	9408285	9408519	CRC_atac_peak_723	46	.	3.73645	6.8078	4.66887
chr1	9410175	9410893	CRC_atac_peak_724	53	.	3.96383	7.57618	5.31296
chr1	9411840	9412502	CRC_atac_peak_725	46	.	3.73841	6.81422	4.6742
chr1	9415981	9416277	CRC_atac_peak_726	44	.	3.67134	6.59167	4.48865
chr1	9419965	9420870	CRC_atac_peak_727	48	.	3.81226	7.0621	4.88158
chr1	9422027	9422546	CRC_atac_peak_728	47	.	3.77613	6.93807	4.77718
chr1	9435730	9436197	CRC_atac_peak_729	46	.	3.71496	6.73379	4.60656
chr1	9441040	9441401	CRC_atac_peak_730	47	.	3.76751	6.91074	4.75466
chr1	9473022	9473610	CRC_atac_peak_731	44	.	3.64211	6.49718	4.41042
chr1	9478858	9479137	CRC_atac_peak_732	48	.	3.81558	7.07258	4.89019
chr1	9533166	9533372	CRC_atac_peak_733	79	.	4.81209	10.6419	7.93685
chr1	9599188	9600156	CRC_atac_peak_734	67	.	4.4306	9.26142	6.7547
chr1	9648442	9648861	CRC_atac_peak_735	63	.	4.28154	8.74318	6.31669
chr1	9650187	9651373	CRC_atac_peak_736	52	.	3.94011	7.4957	5.24541
chr1	9652113	9653743	CRC_atac_peak_737	63	.	4.28492	8.76929	6.34394
chr1	9654807	9655275	CRC_atac_peak_738	46	.	3.72421	6.77116	4.63922
chr1	9655995	9657738	CRC_atac_peak_739	52	.	3.93398	7.47931	5.23274
chr1	9661331	9662179	CRC_atac_peak_740	48	.	3.79179	6.98956	4.82001
chr1	9663545	9663881	CRC_atac_peak_741	45	.	3.692	6.65901	4.54452
chr1	9665626	9666287	CRC_atac_peak_742	59	.	4.16708	8.29466	5.9233
chr1	9667490	9667817	CRC_atac_peak_743	49	.	3.84974	7.18301	4.98158
chr1	9671672	9672058	CRC_atac_peak_744	57	.	4.11373	8.10101	5.75744
chr1	9672460	9673851	CRC_atac_peak_745	56	.	4.07135	7.96988	5.6507
chr1	9731165	9732094	CRC_atac_peak_746	52	.	3.94407	7.5282	5.2775
chr1	9747684	9747892	CRC_atac_peak_747	62	.	4.25745	8.62506	6.20719
chr1	9775403	9775817	CRC_atac_peak_748	45	.	3.69975	6.68786	4.56927
chr1	9776264	9777365	CRC_atac_peak_749	51	.	3.88773	7.32162	5.10023
chr1	9778113	9779459	CRC_atac_peak_750	59	.	4.17433	8.36635	5.9979
chr1	9780082	9781253	CRC_atac_peak_751	61	.	4.22154	8.54947	6.15864
chr1	9781695	9782458	CRC_atac_peak_752	59	.	4.18559	8.36314	5.98224
chr1	9784846	9785293	CRC_atac_peak_753	65	.	4.37869	9.0282	6.5428
chr1	9791440	9791947	CRC_atac_peak_754	45	.	3.69108	6.65713	4.54322
chr1	9864463	9864961	CRC_atac_peak_755	49	.	3.82539	7.10838	4.92077
chr1	9869065	9869399	CRC_atac_peak_756	45	.	3.69422	6.66725	4.55159
chr1	9884019	9884564	CRC_atac_peak_757	56	.	4.07714	7.97277	5.64865
chr1	9885555	9885960	CRC_atac_peak_758	67	.	4.43105	9.27571	6.77072
chr1	9895390	9896047	CRC_atac_peak_759	43	.	3.62846	6.45196	4.37274
chr1	9896445	9897033	CRC_atac_peak_760	62	.	4.27616	8.69299	6.26456
chr1	9901223	9901607	CRC_atac_peak_761	43	.	3.60469	6.37454	4.3085
chr1	9902590	9904267	CRC_atac_peak_762	79	.	4.78336	10.619	7.94312
chr1	9906887	9907118	CRC_atac_peak_763	51	.	3.90334	7.37216	5.14203
chr1	9908610	9909793	CRC_atac_peak_764	52	.	3.95018	7.54045	5.28569
chr1	9929805	9930124	CRC_atac_peak_765	45	.	3.7059	6.70817	4.58618
chr1	9932927	9933205	CRC_atac_peak_766	44	.	3.6524	6.52998	4.43747
chr1	9942055	9942453	CRC_atac_peak_767	44	.	3.66503	6.57113	4.47161
chr1	9942927	9943128	CRC_atac_peak_768	60	.	4.2271	8.47958	6.07347
chr1	9943443	9943903	CRC_atac_peak_769	55	.	4.03932	7.83693	5.53288
chr1	9944215	9944580	CRC_atac_peak_770	47	.	3.78006	6.95276	4.78982
chr1	9961625	9961825	CRC_atac_peak_771	61	.	4.24506	8.54598	6.13059
chr1	9969404	9970035	CRC_atac_peak_772	73	.	4.59723	9.92624	7.34335
chr1	9970375	9971097	CRC_atac_peak_773	119	.	5.81665	15.0096	11.9249
chr1	10003204	10003820	CRC_atac_peak_774	64	.	4.33518	8.8863	6.42531
chr1	10021217	10021499	CRC_atac_peak_775	48	.	3.78685	6.97215	4.80527
chr1	10092702	10093722	CRC_atac_peak_776	91	.	5.06868	11.9323	9.16244
chr1	10270196	10270869	CRC_atac_peak_777	86	.	5.00278	11.4179	8.62822
chr1	10302918	10303118	CRC_atac_peak_778	46	.	3.71602	6.74124	4.61365
chr1	10458665	10459459	CRC_atac_peak_779	113	.	5.72348	14.4077	11.3173
chr1	10490623	10491013	CRC_atac_peak_780	47	.	3.76928	6.91672	4.75966
chr1	10492743	10493549	CRC_atac_peak_781	51	.	3.89015	7.32933	5.10655
chr1	10532332	10532679	CRC_atac_peak_782	48	.	3.80645	7.0392	4.86167
chr1	10534888	10535480	CRC_atac_peak_783	56	.	4.05727	7.91309	5.60082
chr1	10676945	10677742	CRC_atac_peak_784	47	.	3.7546	6.8694	4.72056
chr1	10678511	10678848	CRC_atac_peak_785	46	.	3.72519	6.76895	4.63615
chr1	10688204	10688444	CRC_atac_peak_786	53	.	3.96516	7.57712	5.31287
chr1	10689095	10690665	CRC_atac_peak_787	48	.	3.81188	7.06241	4.88221
chr1	10690994	10692045	CRC_atac_peak_788	49	.	3.83711	7.14521	4.95102
chr1	10692939	10693617	CRC_atac_peak_789	46	.	3.73336	6.7986	4.66145
chr1	10694388	10695155	CRC_atac_peak_790	56	.	4.06616	7.93481	5.6167
chr1	10695834	10696361	CRC_atac_peak_791	59	.	4.1826	8.35112	5.97166
chr1	10700492	10701174	CRC_atac_peak_792	50	.	3.8645	7.23648	5.02723
chr1	10701505	10701941	CRC_atac_peak_793	46	.	3.73644	6.80891	4.67005
chr1	10702541	10704335	CRC_atac_peak_794	51	.	3.90643	7.38203	5.15017
chr1	10707275	10708182	CRC_atac_peak_795	70	.	4.48358	9.5374	7.01823
chr1	10713022	10713671	CRC_atac_peak_796	53	.	3.98427	7.65467	5.38103
chr1	10716207	10717084	CRC_atac_peak_797	60	.	4.20085	8.43843	6.05207
chr1	10718891	10719208	CRC_atac_peak_798	44	.	3.66332	6.56608	4.46754
chr1	10722967	10723388	CRC_atac_peak_799	46	.	3.7281	6.7788	4.6444
chr1	10724405	10724782	CRC_atac_peak_800	46	.	3.72035	6.75576	4.62578
chr1	10725152	10725470	CRC_atac_peak_801	49	.	3.84324	7.16609	4.96856
chr1	10726079	10726397	CRC_atac_peak_802	62	.	4.26222	8.64585	6.22564
chr1	10727291	10727713	CRC_atac_peak_803	47	.	3.7739	6.93132	4.77172
chr1	10728453	10729019	CRC_atac_peak_804	53	.	3.99492	7.68017	5.39981
chr1	10730152	10730582	CRC_atac_peak_805	47	.	3.77162	6.92432	4.76598
chr1	10731581	10732034	CRC_atac_peak_806	58	.	4.13917	8.1848	5.82707
chr1	10733840	10734349	CRC_atac_peak_807	49	.	3.85176	7.19664	4.99463
chr1	10735344	10735734	CRC_atac_peak_808	55	.	4.05101	7.88258	5.57271
chr1	10736568	10738102	CRC_atac_peak_809	55	.	4.0308	7.80432	5.50459
chr1	10739560	10740047	CRC_atac_peak_810	55	.	4.05769	7.90215	5.5883
chr1	10740368	10740770	CRC_atac_peak_811	48	.	3.78658	6.9792	4.81296
chr1	10741344	10741729	CRC_atac_peak_812	56	.	4.09386	8.03061	5.69754
chr1	10746451	10747174	CRC_atac_peak_813	52	.	3.93616	7.48494	5.23702
chr1	10747507	10748193	CRC_atac_peak_814	56	.	4.08222	7.99744	5.67143
chr1	10748656	10749404	CRC_atac_peak_815	51	.	3.91748	7.41723	5.17918
chr1	10749793	10750223	CRC_atac_peak_816	47	.	3.77818	6.94667	4.78473
chr1	10752168	10752778	CRC_atac_peak_817	71	.	4.52938	9.66145	7.11076
chr1	10756173	10756984	CRC_atac_peak_818	54	.	3.99945	7.70229	5.4201
chr1	10758791	10759456	CRC_atac_peak_819	58	.	4.13121	8.16864	5.81633
chr1	10760232	10760597	CRC_atac_peak_820	65	.	4.3655	9.00086	6.52451
chr1	10761776	10762017	CRC_atac_peak_821	50	.	3.86863	7.25817	5.04723
chr1	10765036	10765591	CRC_atac_peak_822	46	.	3.72754	6.77621	4.64208
chr1	10769061	10769403	CRC_atac_peak_823	45	.	3.68234	6.62914	4.5201
chr1	10776477	10776939	CRC_atac_peak_824	52	.	3.95553	7.54417	5.28515
chr1	10777936	10778230	CRC_atac_peak_825	60	.	4.20876	8.42606	6.03095
chr1	10781829	10782328	CRC_atac_peak_826	72	.	4.58814	9.87702	7.29628
chr1	10782721	10783053	CRC_atac_peak_827	56	.	4.07673	7.9734	5.64976
chr1	10785708	10786166	CRC_atac_peak_828	55	.	4.04299	7.85729	5.5519
chr1	10786642	10786985	CRC_atac_peak_829	56	.	4.06165	7.92435	5.60923
chr1	10787959	10788342	CRC_atac_peak_830	50	.	3.85302	7.2047	5.00224
chr1	10789344	10789624	CRC_atac_peak_831	43	.	3.60469	6.37454	4.3085
chr1	10793641	10794142	CRC_atac_peak_832	54	.	4.00814	7.72704	5.43966
chr1	10795981	10798755	CRC_atac_peak_833	67	.	4.41251	9.24435	6.75533
chr1	10799219	10799490	CRC_atac_peak_834	74	.	4.65312	10.0949	7.47759
chr1	10805841	10806340	CRC_atac_peak_835	67	.	4.44322	9.27655	6.75903
chr1	10806681	10807853	CRC_atac_peak_836	48	.	3.79607	7.00802	4.83638
chr1	10808447	10809338	CRC_atac_peak_837	49	.	3.82433	7.106	4.91911
chr1	10811821	10812609	CRC_atac_peak_838	52	.	3.93087	7.46624	5.22116
chr1	10815296	10817032	CRC_atac_peak_839	75	.	4.67399	10.174	7.54619
chr1	10818684	10821268	CRC_atac_peak_840	61	.	4.21395	8.51137	6.12203
chr1	10821938	10822376	CRC_atac_peak_841	80	.	4.83046	10.7584	8.0531
chr1	10823004	10823680	CRC_atac_peak_842	68	.	4.44657	9.35453	6.84537
chr1	10824516	10825238	CRC_atac_peak_843	54	.	4.01095	7.75172	5.46428
chr1	10827812	10828340	CRC_atac_peak_844	49	.	3.82214	7.09171	4.90554
chr1	10831966	10833091	CRC_atac_peak_845	49	.	3.83916	7.15323	4.95801
chr1	10833416	10834762	CRC_atac_peak_846	57	.	4.12183	8.12947	5.78168
chr1	10836702	10837504	CRC_atac_peak_847	58	.	4.1492	8.22292	5.86008
chr1	10841105	10841743	CRC_atac_peak_848	87	.	5.03436	11.5841	8.78936
chr1	10842160	10842805	CRC_atac_peak_849	52	.	3.94236	7.51969	5.26959
chr1	10846294	10846693	CRC_atac_peak_850	46	.	3.73782	6.81355	4.67396
chr1	10847341	10847694	CRC_atac_peak_851	48	.	3.78817	6.98212	4.81487
chr1	10848474	10849364	CRC_atac_peak_852	61	.	4.23939	8.58459	6.17909
chr1	10856235	10856814	CRC_atac_peak_853	46	.	3.736	6.80436	4.66557
chr1	10864154	10865014	CRC_atac_peak_854	71	.	4.54212	9.6906	7.12927
chr1	10885004	10885204	CRC_atac_peak_855	56	.	4.08207	7.98937	5.66259
chr1	10897422	10897622	CRC_atac_peak_856	57	.	4.1193	8.1084	5.76071
chr1	10898922	10899182	CRC_atac_peak_857	60	.	4.20249	8.39965	6.00737
chr1	10934589	10934795	CRC_atac_peak_858	47	.	3.75736	6.8747	4.72409
chr1	10957849	10958514	CRC_atac_peak_859	49	.	3.82731	7.11669	4.92818
chr1	10961285	10961716	CRC_atac_peak_860	47	.	3.77158	6.92671	4.76854
chr1	10963857	10964525	CRC_atac_peak_861	46	.	3.73878	6.81383	4.67351
chr1	10995130	10995610	CRC_atac_peak_862	61	.	4.25603	8.60216	6.18257
chr1	10997479	10997917	CRC_atac_peak_863	67	.	4.4445	9.30817	6.79323
chr1	10998600	10999464	CRC_atac_peak_864	53	.	3.97174	7.60207	5.33441
chr1	11000297	11001542	CRC_atac_peak_865	56	.	4.06832	7.94542	5.62648
chr1	11001982	11002224	CRC_atac_peak_866	62	.	4.27351	8.68164	6.25497
chr1	11003331	11003554	CRC_atac_peak_867	60	.	4.21107	8.42986	6.03299
chr1	11007629	11008084	CRC_atac_peak_868	63	.	4.30413	8.78453	6.34121
chr1	11017903	11018272	CRC_atac_peak_869	46	.	3.72016	6.75367	4.62373
chr1	11072306	11073315	CRC_atac_peak_870	71	.	4.52137	9.66225	7.12272
chr1	11104485	11105612	CRC_atac_peak_871	47	.	3.76261	6.8964	4.74317
chr1	11106416	11106982	CRC_atac_peak_872	53	.	3.96745	7.59568	5.33111
chr1	11113036	11113792	CRC_atac_peak_873	47	.	3.76329	6.89731	4.74364
chr1	11114375	11114987	CRC_atac_peak_874	57	.	4.09232	8.03574	5.70446
chr1	11115778	11116845	CRC_atac_peak_875	57	.	4.11609	8.13627	5.79446
chr1	11119068	11119755	CRC_atac_peak_876	55	.	4.05965	7.91406	5.59963
chr1	11120072	11120437	CRC_atac_peak_877	70	.	4.53709	9.63365	7.06996
chr1	11159563	11159943	CRC_atac_peak_878	51	.	3.92102	7.43157	5.19167
chr1	11322227	11323007	CRC_atac_peak_879	68	.	4.46555	9.40698	6.88481
chr1	11332877	11334043	CRC_atac_peak_880	66	.	4.39576	9.16183	6.67787
chr1	11354621	11354821	CRC_atac_peak_881	57	.	4.12525	8.12308	5.77167
chr1	11395068	11395561	CRC_atac_peak_882	50	.	3.85557	7.20584	5.00145
chr1	11538980	11539425	CRC_atac_peak_883	62	.	4.2669	8.63878	6.2132
chr1	11713305	11713664	CRC_atac_peak_884	48	.	3.80715	7.04388	4.86609
chr1	11721144	11721442	CRC_atac_peak_885	46	.	3.73913	6.81594	4.67551
chr1	11721818	11722638	CRC_atac_peak_886	57	.	4.10963	8.08717	5.74581
chr1	11723994	11724345	CRC_atac_peak_887	67	.	4.45352	9.31026	6.78697
chr1	11732811	11733634	CRC_atac_peak_888	56	.	4.07377	7.9631	5.64119
chr1	11736206	11736423	CRC_atac_peak_889	56	.	4.07446	7.9721	5.65026
chr1	11737190	11737838	CRC_atac_peak_890	71	.	4.54999	9.72125	7.15814
chr1	11740373	11741039	CRC_atac_peak_891	45	.	3.68808	6.64674	4.53446
chr1	11757419	11757734	CRC_atac_peak_892	45	.	3.68134	6.62425	4.51568
chr1	11796094	11796510	CRC_atac_peak_893	46	.	3.72249	6.76087	4.62961
chr1	11798294	11798626	CRC_atac_peak_894	43	.	3.62489	6.44034	4.36309
chr1	11799673	11799920	CRC_atac_peak_895	64	.	4.34161	8.91859	6.45497
chr1	11807254	11809125	CRC_atac_peak_896	59	.	4.15858	8.28192	5.917
chr1	11810849	11811127	CRC_atac_peak_897	66	.	4.39003	9.10133	6.61351
chr1	11814986	11815227	CRC_atac_peak_898	55	.	4.04824	7.87689	5.56882
chr1	11825754	11826066	CRC_atac_peak_899	53	.	3.98749	7.66137	5.38565
chr1	11836538	11836819	CRC_atac_peak_900	43	.	3.60469	6.37454	4.3085
chr1	11838445	11838766	CRC_atac_peak_901	83	.	4.90666	11.0565	8.31479
chr1	11845122	11845371	CRC_atac_peak_902	50	.	3.88482	7.30364	5.08315
chr1	11847793	11849469	CRC_atac_peak_903	53	.	3.96678	7.58447	5.31953
chr1	11849895	11851923	CRC_atac_peak_904	56	.	4.06818	7.95739	5.64
chr1	11852404	11852615	CRC_atac_peak_905	51	.	3.90964	7.39093	5.15718
chr1	11860084	11860327	CRC_atac_peak_906	63	.	4.31586	8.80507	6.35287
chr1	11863224	11863742	CRC_atac_peak_907	62	.	4.26926	8.68183	6.25947
chr1	11865216	11866536	CRC_atac_peak_908	91	.	5.12113	11.9697	9.14303
chr1	11895751	11896142	CRC_atac_peak_909	74	.	4.63823	10.0505	7.44241
chr1	11898324	11898581	CRC_atac_peak_910	49	.	3.84029	7.15275	4.95654
chr1	11953955	11954155	CRC_atac_peak_911	57	.	4.10723	8.06697	5.72585
chr1	11968749	11969007	CRC_atac_peak_912	69	.	4.48902	9.44874	6.90833
chr1	11979028	11979451	CRC_atac_peak_913	50	.	3.88352	7.30255	5.08301
chr1	11994128	11995014	CRC_atac_peak_914	60	.	4.21063	8.44295	6.04777
chr1	12004633	12005035	CRC_atac_peak_915	50	.	3.86476	7.23715	5.02773
chr1	12010616	12010856	CRC_atac_peak_916	54	.	4.00402	7.71953	5.43484
chr1	12017099	12017309	CRC_atac_peak_917	67	.	4.44377	9.27421	6.75572
chr1	12020611	12020837	CRC_atac_peak_918	52	.	3.95743	7.55418	5.29444
chr1	12026898	12027381	CRC_atac_peak_919	49	.	3.84446	7.17747	4.97982
chr1	12035184	12035510	CRC_atac_peak_920	64	.	4.32841	8.88718	6.43256
chr1	12039947	12040851	CRC_atac_peak_921	107	.	5.53733	13.717	10.7216
chr1	12041641	12041841	CRC_atac_peak_922	51	.	3.90658	7.38303	5.15108
chr1	12051370	12051659	CRC_atac_peak_923	44	.	3.66778	6.58084	4.47984
chr1	12062031	12062382	CRC_atac_peak_924	47	.	3.76992	6.91911	4.76172
chr1	12065540	12065917	CRC_atac_peak_925	49	.	3.8503	7.19254	4.99139
chr1	12066821	12067386	CRC_atac_peak_926	46	.	3.71837	6.74608	4.61702
chr1	12072103	12072444	CRC_atac_peak_927	46	.	3.71818	6.74703	4.61817
chr1	12079247	12080251	CRC_atac_peak_928	80	.	4.79265	10.7	8.02703
chr1	12081744	12082872	CRC_atac_peak_929	60	.	4.18974	8.40258	6.02253
chr1	12089353	12090441	CRC_atac_peak_930	53	.	3.96185	7.57525	5.31358
chr1	12091397	12091968	CRC_atac_peak_931	54	.	4.006	7.71644	5.42993
chr1	12106641	12107131	CRC_atac_peak_932	46	.	3.7402	6.8217	4.68078
chr1	12186518	12187535	CRC_atac_peak_933	54	.	4.024	7.78461	5.48892
chr1	12200798	12201581	CRC_atac_peak_934	62	.	4.26101	8.62354	6.20183
chr1	12202283	12203242	CRC_atac_peak_935	49	.	3.83465	7.14226	4.9498
chr1	12204954	12206916	CRC_atac_peak_936	64	.	4.31974	8.88085	6.43497
chr1	12211764	12212065	CRC_atac_peak_937	59	.	4.18035	8.34066	5.96212
chr1	12221110	12223454	CRC_atac_peak_938	66	.	4.39627	9.13595	6.64762
chr1	12224671	12224903	CRC_atac_peak_939	49	.	3.82252	7.09189	4.90542
chr1	12225239	12225568	CRC_atac_peak_940	52	.	3.93141	7.46162	5.21568
chr1	12227438	12227818	CRC_atac_peak_941	50	.	3.88334	7.30196	5.08251
chr1	12228219	12228989	CRC_atac_peak_942	74	.	4.63913	10.0641	7.45701
chr1	12230180	12230430	CRC_atac_peak_943	48	.	3.79718	7.01194	4.83968
chr1	12233713	12233922	CRC_atac_peak_944	53	.	3.96548	7.57673	5.31216
chr1	12238091	12238587	CRC_atac_peak_945	52	.	3.9513	7.52959	5.27288
chr1	12241505	12241705	CRC_atac_peak_946	56	.	4.07561	7.95881	5.63489
chr1	12244570	12244781	CRC_atac_peak_947	54	.	3.99772	7.69743	5.41622
chr1	12245604	12246071	CRC_atac_peak_948	44	.	3.66917	6.58537	4.4836
chr1	12246387	12247087	CRC_atac_peak_949	48	.	3.81829	7.08267	4.89887
chr1	12252620	12253194	CRC_atac_peak_950	51	.	3.90216	7.36807	5.13858
chr1	12254929	12255138	CRC_atac_peak_951	49	.	3.84645	7.17422	4.97473
chr1	12263240	12263606	CRC_atac_peak_952	43	.	3.63246	6.46501	4.38356
chr1	12266426	12267366	CRC_atac_peak_953	51	.	3.92179	7.43307	5.19274
chr1	12290061	12290342	CRC_atac_peak_954	59	.	4.17624	8.32657	5.95021
chr1	12538118	12538509	CRC_atac_peak_955	62	.	4.26778	8.6407	6.21479
chr1	12539892	12540150	CRC_atac_peak_956	46	.	3.72942	6.78362	4.64851
chr1	12607892	12608813	CRC_atac_peak_957	49	.	3.84602	7.17157	4.97226
chr1	12645434	12645974	CRC_atac_peak_958	52	.	3.94367	7.50942	5.25732
chr1	12655561	12656050	CRC_atac_peak_959	64	.	4.32789	8.86192	6.40508
chr1	12678358	12678617	CRC_atac_peak_960	52	.	3.92544	7.44611	5.20376
chr1	14080302	14080624	CRC_atac_peak_961	43	.	3.60469	6.37454	4.3085
chr1	14127302	14127908	CRC_atac_peak_962	75	.	4.67645	10.1656	7.53367
chr1	14129424	14130116	CRC_atac_peak_963	58	.	4.15313	8.2468	5.88307
chr1	14137823	14138078	CRC_atac_peak_964	55	.	4.04585	7.86557	5.5586
chr1	14139523	14139937	CRC_atac_peak_965	60	.	4.19981	8.42334	6.03564
chr1	14158856	14159388	CRC_atac_peak_966	60	.	4.19349	8.39972	6.01524
chr1	15266046	15266318	CRC_atac_peak_967	57	.	4.0985	8.05226	5.71721
chr1	15276930	15277166	CRC_atac_peak_968	43	.	3.62433	6.43851	4.36157
chr1	15285193	15285610	CRC_atac_peak_969	48	.	3.8151	7.06694	4.88452
chr1	15298596	15298818	CRC_atac_peak_970	46	.	3.72745	6.77892	4.645
chr1	15302872	15303184	CRC_atac_peak_971	46	.	3.74351	6.8353	4.69274
chr1	15417089	15417451	CRC_atac_peak_972	49	.	3.84233	7.16392	4.96697
chr1	15421417	15421927	CRC_atac_peak_973	54	.	4.01346	7.75328	5.46373
chr1	15480237	15480644	CRC_atac_peak_974	48	.	3.79614	7.00642	4.83465
chr1	15481211	15481466	CRC_atac_peak_975	45	.	3.69626	6.67624	4.55958
chr1	15502875	15503181	CRC_atac_peak_976	61	.	4.24186	8.5423	6.12937
chr1	15504500	15504721	CRC_atac_peak_977	56	.	4.06638	7.93005	5.61136
chr1	15513249	15513980	CRC_atac_peak_978	57	.	4.11848	8.12384	5.77834
chr1	15514823	15515146	CRC_atac_peak_979	46	.	3.71837	6.74961	4.62075
chr1	15515946	15516497	CRC_atac_peak_980	53	.	3.95673	7.56118	5.30247
chr1	15519475	15519848	CRC_atac_peak_981	58	.	4.14363	8.21424	5.85545
chr1	15522269	15522919	CRC_atac_peak_982	54	.	4.00754	7.7277	5.44088
chr1	15523915	15524166	CRC_atac_peak_983	51	.	3.89994	7.36779	5.14007
chr1	15526428	15526725	CRC_atac_peak_984	49	.	3.83229	7.13952	4.9488
chr1	15550380	15550580	CRC_atac_peak_985	45	.	3.68103	6.62416	4.51582
chr1	15573568	15574012	CRC_atac_peak_986	46	.	3.71209	6.72683	4.60132
chr1	15587884	15588129	CRC_atac_peak_987	55	.	4.04868	7.8724	5.56361
chr1	15675959	15676655	CRC_atac_peak_988	72	.	4.60406	9.89293	7.29607
chr1	15677077	15677568	CRC_atac_peak_989	71	.	4.55911	9.72343	7.14989
chr1	15678895	15679495	CRC_atac_peak_990	54	.	3.98979	7.67685	5.4005
chr1	15736142	15736560	CRC_atac_peak_991	56	.	4.06795	7.94104	5.62219
chr1	15737302	15739007	CRC_atac_peak_992	50	.	3.87687	7.28556	5.07017
chr1	15739374	15741265	CRC_atac_peak_993	52	.	3.94749	7.52991	5.27638
chr1	15742630	15743000	CRC_atac_peak_994	60	.	4.21284	8.45142	6.05494
chr1	15744062	15744294	CRC_atac_peak_995	50	.	3.86618	7.24127	5.03099
chr1	15745226	15746437	CRC_atac_peak_996	54	.	4.02377	7.79345	5.49885
chr1	15747798	15748186	CRC_atac_peak_997	53	.	3.95998	7.56486	5.3038
chr1	15748863	15749092	CRC_atac_peak_998	68	.	4.45286	9.33353	6.81353
chr1	15749472	15749974	CRC_atac_peak_999	55	.	4.04255	7.85028	5.54468
chr1	15750658	15751159	CRC_atac_peak_1000	70	.	4.51466	9.60794	7.06508
chr1	15752843	15754271	CRC_atac_peak_1001	63	.	4.29991	8.78469	6.34577
chr1	15757639	15758303	CRC_atac_peak_1002	51	.	3.92139	7.42761	5.18715
chr1	15846118	15846318	CRC_atac_peak_1003	56	.	4.0627	7.92211	5.60584
chr1	15850516	15852044	CRC_atac_peak_1004	122	.	5.95673	15.404	12.2228
chr1	15852744	15853795	CRC_atac_peak_1005	82	.	4.91179	11.048	8.29914
chr1	15905402	15905722	CRC_atac_peak_1006	43	.	3.60469	6.37454	4.3085
chr1	15911452	15911686	CRC_atac_peak_1007	47	.	3.75527	6.86913	4.71974
chr1	15929629	15930359	CRC_atac_peak_1008	43	.	3.60469	6.37454	4.3085
chr1	15943787	15944589	CRC_atac_peak_1009	123	.	5.98955	15.5703	12.3805
chr1	16009547	16010056	CRC_atac_peak_1010	72	.	4.58396	9.85149	7.27061
chr1	16042918	16043349	CRC_atac_peak_1011	57	.	4.10184	8.0708	5.73449
chr1	16051579	16051864	CRC_atac_peak_1012	44	.	3.64491	6.50557	4.41721
chr1	16054200	16054910	CRC_atac_peak_1013	66	.	4.38261	9.103	6.62325
chr1	16057152	16059352	CRC_atac_peak_1014	59	.	4.16408	8.30773	5.94051
chr1	16060456	16060821	CRC_atac_peak_1015	75	.	4.66198	10.124	7.50103
chr1	16061291	16063625	CRC_atac_peak_1016	90	.	5.05896	11.803	9.02016
chr1	16064421	16065388	CRC_atac_peak_1017	65	.	4.36252	9.00242	6.53001
chr1	16065805	16066569	CRC_atac_peak_1018	65	.	4.36772	9.04013	6.56651
chr1	16067478	16067947	CRC_atac_peak_1019	45	.	3.69666	6.67805	4.56118
chr1	16068988	16069730	CRC_atac_peak_1020	50	.	3.88282	7.29894	5.07975
chr1	16070724	16071227	CRC_atac_peak_1021	59	.	4.15877	8.28175	5.91694
chr1	16073851	16074249	CRC_atac_peak_1022	64	.	4.33892	8.9192	6.45835
chr1	16075035	16075298	CRC_atac_peak_1023	58	.	4.15274	8.23812	5.87369
chr1	16080268	16080600	CRC_atac_peak_1024	47	.	3.78	6.94878	4.78563
chr1	16082226	16083302	CRC_atac_peak_1025	61	.	4.23943	8.57303	6.16574
chr1	16083768	16084797	CRC_atac_peak_1026	57	.	4.09963	8.05281	5.71696
chr1	16085718	16086013	CRC_atac_peak_1027	66	.	4.39092	9.09197	6.60242
chr1	16090554	16091634	CRC_atac_peak_1028	52	.	3.92953	7.46579	5.2218
chr1	16096713	16097177	CRC_atac_peak_1029	50	.	3.88674	7.3163	5.09522
chr1	16111182	16111441	CRC_atac_peak_1030	50	.	3.87269	7.26751	5.0541
chr1	16112147	16112847	CRC_atac_peak_1031	57	.	4.09568	8.09207	5.76404
chr1	16113250	16113987	CRC_atac_peak_1032	62	.	4.27702	8.69455	6.26608
chr1	16125578	16127092	CRC_atac_peak_1033	82	.	4.81334	10.8898	8.23305
chr1	16161143	16162360	CRC_atac_peak_1034	68	.	4.45658	9.37465	6.85842
chr1	16173897	16175009	CRC_atac_peak_1035	53	.	3.98976	7.66532	5.38808
chr1	16175965	16176312	CRC_atac_peak_1036	43	.	3.60801	6.38533	4.31746
chr1	16260901	16261643	CRC_atac_peak_1037	45	.	3.68421	6.63801	4.52813
chr1	16261988	16262228	CRC_atac_peak_1038	65	.	4.36539	8.97934	6.50064
chr1	16267672	16269126	CRC_atac_peak_1039	57	.	4.11814	8.11964	5.77397
chr1	16270896	16271690	CRC_atac_peak_1040	47	.	3.74874	6.84777	4.70204
chr1	16272011	16272792	CRC_atac_peak_1041	63	.	4.27396	8.73029	6.31038
chr1	16274293	16274929	CRC_atac_peak_1042	54	.	3.99573	7.69096	5.41086
chr1	16278871	16279155	CRC_atac_peak_1043	57	.	4.09555	8.06054	5.72905
chr1	16302038	16302473	CRC_atac_peak_1044	51	.	3.91518	7.41806	5.18189
chr1	16317370	16318191	CRC_atac_peak_1045	53	.	3.96439	7.5873	5.32456
chr1	16318639	16319134	CRC_atac_peak_1046	46	.	3.74	6.82122	4.68044
chr1	16320257	16320826	CRC_atac_peak_1047	45	.	3.69361	6.66529	4.54996
chr1	16323685	16324152	CRC_atac_peak_1048	48	.	3.78913	6.9834	4.81547
chr1	16339912	16340670	CRC_atac_peak_1049	46	.	3.72745	6.77892	4.645
chr1	16341588	16341834	CRC_atac_peak_1050	64	.	4.35804	8.97211	6.49951
chr1	16342818	16343140	CRC_atac_peak_1051	56	.	4.06581	7.93555	5.61782
chr1	16343835	16344180	CRC_atac_peak_1052	63	.	4.30314	8.77524	6.33127
chr1	16349988	16350534	CRC_atac_peak_1053	59	.	4.16236	8.29074	5.92353
chr1	16367677	16367930	CRC_atac_peak_1054	51	.	3.90077	7.36213	5.13325
chr1	16368281	16368632	CRC_atac_peak_1055	49	.	3.84372	7.1638	4.96572
chr1	16370178	16370702	CRC_atac_peak_1056	49	.	3.8472	7.17503	4.97507
chr1	16371782	16372208	CRC_atac_peak_1057	46	.	3.74573	6.83584	4.69163
chr1	16390370	16391060	CRC_atac_peak_1058	61	.	4.25603	8.60268	6.18313
chr1	16391847	16392209	CRC_atac_peak_1059	48	.	3.79906	7.01333	4.83973
chr1	16393858	16395915	CRC_atac_peak_1060	64	.	4.32727	8.90996	6.45965
chr1	16397496	16399172	CRC_atac_peak_1061	49	.	3.84761	7.18291	4.98318
chr1	16400732	16400958	CRC_atac_peak_1062	49	.	3.85014	7.18481	4.98319
chr1	16403049	16403812	CRC_atac_peak_1063	55	.	4.02568	7.80362	5.50813
chr1	16405527	16405761	CRC_atac_peak_1064	62	.	4.27351	8.68932	6.26346
chr1	16412052	16412268	CRC_atac_peak_1065	72	.	4.59627	9.82051	7.22182
chr1	16415010	16415713	CRC_atac_peak_1066	57	.	4.10838	8.09746	5.75803
chr1	16417194	16417979	CRC_atac_peak_1067	50	.	3.86377	7.23662	5.02793
chr1	16418572	16419495	CRC_atac_peak_1068	54	.	4.00942	7.74639	5.4598
chr1	16435933	16436443	CRC_atac_peak_1069	48	.	3.78887	6.99521	4.82839
chr1	16437321	16437521	CRC_atac_peak_1070	49	.	3.83117	7.1192	4.92789
chr1	16438204	16438578	CRC_atac_peak_1071	51	.	3.89331	7.34361	5.11946
chr1	16439505	16439979	CRC_atac_peak_1072	55	.	4.05315	7.88529	5.57381
chr1	16441143	16441832	CRC_atac_peak_1073	51	.	3.90617	7.37828	5.14631
chr1	16445154	16446025	CRC_atac_peak_1074	46	.	3.74673	6.84195	4.69735
chr1	16449062	16449705	CRC_atac_peak_1075	57	.	4.09579	8.05709	5.72474
chr1	16457426	16457648	CRC_atac_peak_1076	60	.	4.21714	8.44624	6.04562
chr1	16458207	16459142	CRC_atac_peak_1077	63	.	4.30403	8.82868	6.39156
chr1	16459892	16460389	CRC_atac_peak_1078	61	.	4.23939	8.55416	6.14531
chr1	16462065	16462271	CRC_atac_peak_1079	81	.	4.88106	10.9134	8.17615
chr1	16464681	16464901	CRC_atac_peak_1080	56	.	4.07771	7.96903	5.6442
chr1	16465456	16465789	CRC_atac_peak_1081	50	.	3.87249	7.26305	5.04938
chr1	16466175	16466656	CRC_atac_peak_1082	58	.	4.13941	8.19914	5.8425
chr1	16469728	16472340	CRC_atac_peak_1083	89	.	5.08	11.7836	8.97084
chr1	16472949	16473245	CRC_atac_peak_1084	77	.	4.741	10.4181	7.75523
chr1	16475301	16475548	CRC_atac_peak_1085	49	.	3.8439	7.16995	4.97218
chr1	16476158	16479375	CRC_atac_peak_1086	51	.	3.90016	7.35905	5.13044
chr1	16480432	16480673	CRC_atac_peak_1087	45	.	3.69072	6.65548	4.54174
chr1	16481729	16484431	CRC_atac_peak_1088	61	.	4.23361	8.54778	6.1433
chr1	16484790	16486787	CRC_atac_peak_1089	53	.	3.96776	7.60186	5.33763
chr1	16488046	16488449	CRC_atac_peak_1090	50	.	3.87921	7.29315	5.0764
chr1	16490802	16491100	CRC_atac_peak_1091	62	.	4.27414	8.70563	6.2812
chr1	16491948	16493216	CRC_atac_peak_1092	86	.	4.99173	11.4241	8.64906
chr1	16493807	16494250	CRC_atac_peak_1093	63	.	4.31931	8.82324	6.36984
chr1	16494969	16496116	CRC_atac_peak_1094	76	.	4.68239	10.2357	7.60984
chr1	16497398	16502553	CRC_atac_peak_1095	80	.	4.82239	10.7874	8.09722
chr1	16503193	16504293	CRC_atac_peak_1096	52	.	3.93682	7.48864	5.24045
chr1	16505461	16505842	CRC_atac_peak_1097	45	.	3.70924	6.71517	4.59112
chr1	16508038	16509253	CRC_atac_peak_1098	76	.	4.68772	10.2552	7.62639
chr1	16509947	16510328	CRC_atac_peak_1099	52	.	3.94239	7.50564	5.25427
chr1	16510976	16511681	CRC_atac_peak_1100	65	.	4.357	9.01698	6.55176
chr1	16528524	16529111	CRC_atac_peak_1101	60	.	4.20645	8.43335	6.04108
chr1	16530767	16535554	CRC_atac_peak_1102	74	.	4.61285	10.0189	7.43623
chr1	16536270	16536881	CRC_atac_peak_1103	57	.	4.09819	8.0715	5.73886
chr1	16537285	16538324	CRC_atac_peak_1104	50	.	3.86307	7.2286	5.01991
chr1	16542523	16543041	CRC_atac_peak_1105	64	.	4.33121	8.89502	6.43892
chr1	16543761	16544969	CRC_atac_peak_1106	106	.	5.45573	13.5786	10.6546
chr1	16552123	16552435	CRC_atac_peak_1107	45	.	3.69941	6.68326	4.56467
chr1	16553034	16553490	CRC_atac_peak_1108	47	.	3.77547	6.93848	4.77809
chr1	16555950	16556218	CRC_atac_peak_1109	48	.	3.8079	7.05174	4.8739
chr1	16556732	16557298	CRC_atac_peak_1110	69	.	4.49803	9.5126	6.97145
chr1	16558468	16559381	CRC_atac_peak_1111	57	.	4.11154	8.10157	5.76013
chr1	16559978	16560178	CRC_atac_peak_1112	43	.	3.60781	6.3847	4.31693
chr1	16562663	16563691	CRC_atac_peak_1113	68	.	4.44634	9.33834	6.82675
chr1	16569058	16569950	CRC_atac_peak_1114	48	.	3.80285	7.02817	4.85262
chr1	16577386	16577695	CRC_atac_peak_1115	47	.	3.76048	6.886	4.73372
chr1	16578052	16578344	CRC_atac_peak_1116	45	.	3.70431	6.70141	4.58021
chr1	16678512	16679361	CRC_atac_peak_1117	62	.	4.25672	8.63377	6.21729
chr1	16693520	16694236	CRC_atac_peak_1118	97	.	5.33652	12.7337	9.79069
chr1	16711697	16711897	CRC_atac_peak_1119	44	.	3.66319	6.5663	4.46787
chr1	16725772	16725982	CRC_atac_peak_1120	48	.	3.8154	7.06709	4.88446
chr1	16730209	16730555	CRC_atac_peak_1121	47	.	3.74909	6.85181	4.70606
chr1	16766771	16767263	CRC_atac_peak_1122	49	.	3.826	7.1053	4.91701
chr1	16825729	16826011	CRC_atac_peak_1123	45	.	3.70871	6.71604	4.59242
chr1	16939897	16940471	CRC_atac_peak_1124	152	.	6.66356	18.6301	15.2099
chr1	16941027	16941354	CRC_atac_peak_1125	46	.	3.73956	6.81697	4.67626
chr1	16941849	16942058	CRC_atac_peak_1126	67	.	4.44771	9.28465	6.76355
chr1	16943092	16943937	CRC_atac_peak_1127	101	.	5.3639	13.0733	10.1654
chr1	16945321	16945557	CRC_atac_peak_1128	79	.	4.77721	10.5947	7.92171
chr1	16947548	16948320	CRC_atac_peak_1129	97	.	5.24387	12.5982	9.74441
chr1	16949014	16949428	CRC_atac_peak_1130	94	.	5.20172	12.2954	9.4327
chr1	16952156	16952763	CRC_atac_peak_1131	82	.	4.86564	10.9733	8.26571
chr1	16955890	16956604	CRC_atac_peak_1132	54	.	4.01411	7.7581	5.46835
chr1	16957299	16957952	CRC_atac_peak_1133	79	.	4.79609	10.6169	7.92613
chr1	16959715	16960072	CRC_atac_peak_1134	68	.	4.46599	9.34954	6.81882
chr1	17027800	17028115	CRC_atac_peak_1135	68	.	4.45687	9.32684	6.802
chr1	17036281	17036530	CRC_atac_peak_1136	91	.	5.1554	12.0429	9.18732
chr1	17045181	17045795	CRC_atac_peak_1137	146	.	6.49005	18.0099	14.679
chr1	17051381	17051863	CRC_atac_peak_1138	56	.	4.06148	7.94386	5.63119
chr1	17231226	17231799	CRC_atac_peak_1139	121	.	5.89818	15.267	12.131
chr1	17232893	17233329	CRC_atac_peak_1140	51	.	3.89117	7.32555	5.10165
chr1	17236668	17236958	CRC_atac_peak_1141	50	.	3.87619	7.27567	5.05994
chr1	17239842	17240900	CRC_atac_peak_1142	91	.	5.09984	11.9367	9.12993
chr1	17248424	17249944	CRC_atac_peak_1143	62	.	4.26876	8.66647	6.24282
chr1	17250388	17254760	CRC_atac_peak_1144	71	.	4.54127	9.70005	7.1423
chr1	17282067	17282477	CRC_atac_peak_1145	54	.	4.0248	7.78853	5.49251
chr1	17287543	17287743	CRC_atac_peak_1146	44	.	3.64573	6.50875	4.41996
chr1	17291759	17291959	CRC_atac_peak_1147	46	.	3.72853	6.78038	4.64575
chr1	17292406	17293101	CRC_atac_peak_1148	61	.	4.25061	8.60318	6.18854
chr1	17293864	17294678	CRC_atac_peak_1149	47	.	3.7511	6.85536	4.70829
chr1	17295845	17296287	CRC_atac_peak_1150	58	.	4.12956	8.16981	5.81897
chr1	17297059	17297376	CRC_atac_peak_1151	45	.	3.69577	6.67129	4.55471
chr1	17297848	17298504	CRC_atac_peak_1152	59	.	4.18115	8.33661	5.957
chr1	17298951	17299251	CRC_atac_peak_1153	47	.	3.76009	6.88352	4.73139
chr1	17301729	17302602	CRC_atac_peak_1154	64	.	4.33792	8.90672	6.44559
chr1	17302930	17303950	CRC_atac_peak_1155	54	.	3.99877	7.69349	5.4111
chr1	17304340	17305328	CRC_atac_peak_1156	51	.	3.91013	7.39736	5.16374
chr1	17310207	17310407	CRC_atac_peak_1157	59	.	4.17245	8.29356	5.91728
chr1	17312408	17312863	CRC_atac_peak_1158	53	.	3.98602	7.65451	5.37947
chr1	17313531	17314089	CRC_atac_peak_1159	65	.	4.36608	9.01998	6.54508
chr1	17314590	17314980	CRC_atac_peak_1160	54	.	3.9972	7.6953	5.41433
chr1	17316329	17316852	CRC_atac_peak_1161	56	.	4.07118	7.95873	5.63882
chr1	17328406	17328908	CRC_atac_peak_1162	52	.	3.93552	7.49277	5.24622
chr1	17336898	17337944	CRC_atac_peak_1163	48	.	3.80822	7.04736	4.86895
chr1	17338361	17338563	CRC_atac_peak_1164	69	.	4.4854	9.43812	6.90023
chr1	17348974	17349264	CRC_atac_peak_1165	54	.	3.9953	7.68837	5.40838
chr1	17380367	17380814	CRC_atac_peak_1166	113	.	5.73459	14.4342	11.3367
chr1	17412777	17413131	CRC_atac_peak_1167	65	.	4.37487	9.05558	6.57742
chr1	17434005	17434357	CRC_atac_peak_1168	46	.	3.73932	6.8183	4.67787
chr1	17438852	17439227	CRC_atac_peak_1169	57	.	4.11042	8.08166	5.73909
chr1	17446661	17446918	CRC_atac_peak_1170	51	.	3.92276	7.43335	5.19224
chr1	17461227	17461469	CRC_atac_peak_1171	57	.	4.11464	8.09601	5.75112
chr1	17489521	17489966	CRC_atac_peak_1172	47	.	3.75437	6.86579	4.71689
chr1	17499613	17499813	CRC_atac_peak_1173	54	.	3.99756	7.68892	5.40714
chr1	17510860	17511060	CRC_atac_peak_1174	57	.	4.11457	8.11063	5.76714
chr1	17531806	17532274	CRC_atac_peak_1175	46	.	3.71794	6.74674	4.61805
chr1	17534390	17534660	CRC_atac_peak_1176	44	.	3.6407	6.49186	4.40584
chr1	17541183	17541675	CRC_atac_peak_1177	47	.	3.77338	6.92832	4.7689
chr1	17549024	17549893	CRC_atac_peak_1178	47	.	3.75634	6.87636	4.72667
chr1	17550291	17551153	CRC_atac_peak_1179	63	.	4.30539	8.77433	6.32841
chr1	17551762	17553117	CRC_atac_peak_1180	61	.	4.23035	8.54914	6.14801
chr1	17555294	17557781	CRC_atac_peak_1181	73	.	4.59368	9.91789	7.33804
chr1	17559305	17560533	CRC_atac_peak_1182	81	.	4.83395	10.8042	8.10238
chr1	17569122	17569660	CRC_atac_peak_1183	55	.	4.04789	7.87236	5.56418
chr1	17571956	17572330	CRC_atac_peak_1184	45	.	3.67909	6.61755	4.51026
chr1	17576472	17576806	CRC_atac_peak_1185	60	.	4.20958	8.43981	6.04509
chr1	17577189	17577457	CRC_atac_peak_1186	81	.	4.85948	10.8298	8.10202
chr1	17578580	17579043	CRC_atac_peak_1187	48	.	3.8072	7.03949	4.86135
chr1	17593209	17593430	CRC_atac_peak_1188	64	.	4.33196	8.88072	6.42193
chr1	17597422	17598079	CRC_atac_peak_1189	52	.	3.9396	7.5007	5.25118
chr1	17700553	17700773	CRC_atac_peak_1190	75	.	4.69446	10.1828	7.53359
chr1	17728970	17729853	CRC_atac_peak_1191	47	.	3.75703	6.87775	4.72763
chr1	17735885	17736157	CRC_atac_peak_1192	57	.	4.11623	8.12992	5.78688
chr1	17760885	17761371	CRC_atac_peak_1193	45	.	3.69333	6.66334	4.54812
chr1	17767110	17767381	CRC_atac_peak_1194	64	.	4.33027	8.88735	6.43099
chr1	17834655	17834984	CRC_atac_peak_1195	48	.	3.80527	7.04232	4.86585
chr1	17836269	17836508	CRC_atac_peak_1196	71	.	4.55134	9.68029	7.10865
chr1	17842176	17842438	CRC_atac_peak_1197	43	.	3.6259	6.44363	4.36582
chr1	17842895	17843529	CRC_atac_peak_1198	62	.	4.27079	8.67584	6.25127
chr1	17846538	17847379	CRC_atac_peak_1199	51	.	3.88782	7.32224	5.10082
chr1	17848364	17848844	CRC_atac_peak_1200	48	.	3.78846	6.97884	4.81115
chr1	17851082	17851975	CRC_atac_peak_1201	54	.	4.00092	7.7033	5.41993
chr1	17853827	17854210	CRC_atac_peak_1202	50	.	3.86924	7.25174	5.03984
chr1	17855215	17855552	CRC_atac_peak_1203	60	.	4.22141	8.48308	6.08227
chr1	17856553	17856981	CRC_atac_peak_1204	45	.	3.70264	6.69576	4.57548
chr1	17857900	17859384	CRC_atac_peak_1205	72	.	4.57134	9.86014	7.29579
chr1	17862289	17862560	CRC_atac_peak_1206	51	.	3.902	7.36471	5.13504
chr1	17865501	17865947	CRC_atac_peak_1207	47	.	3.76494	6.90202	4.74737
chr1	17866640	17867957	CRC_atac_peak_1208	64	.	4.32348	8.88061	6.43067
chr1	17872022	17872249	CRC_atac_peak_1209	56	.	4.083	7.98546	5.65758
chr1	17873478	17873802	CRC_atac_peak_1210	48	.	3.7894	6.98493	4.81691
chr1	17877375	17878035	CRC_atac_peak_1211	52	.	3.9255	7.44607	5.20379
chr1	17884945	17886612	CRC_atac_peak_1212	56	.	4.09207	8.02978	5.69855
chr1	17887921	17888918	CRC_atac_peak_1213	57	.	4.10142	8.07303	5.73771
chr1	17890447	17891169	CRC_atac_peak_1214	72	.	4.57108	9.7951	7.21899
chr1	17892124	17892326	CRC_atac_peak_1215	49	.	3.83667	7.13817	4.94382
chr1	17894231	17894649	CRC_atac_peak_1216	48	.	3.81172	7.05832	4.87795
chr1	17895448	17896228	CRC_atac_peak_1217	51	.	3.91435	7.4103	5.17423
chr1	17896557	17897878	CRC_atac_peak_1218	63	.	4.31514	8.84401	6.39717
chr1	17898357	17899042	CRC_atac_peak_1219	58	.	4.15122	8.22513	5.8608
chr1	17899447	17900710	CRC_atac_peak_1220	52	.	3.95181	7.54528	5.28951
chr1	17901414	17901691	CRC_atac_peak_1221	50	.	3.85685	7.20778	5.00249
chr1	17902258	17903114	CRC_atac_peak_1222	62	.	4.25978	8.63669	6.21806
chr1	17906412	17907298	CRC_atac_peak_1223	72	.	4.56444	9.81575	7.25202
chr1	17908079	17908648	CRC_atac_peak_1224	54	.	4.01212	7.75115	5.46251
chr1	17911889	17912287	CRC_atac_peak_1225	53	.	3.98103	7.64935	5.378
chr1	17912606	17913741	CRC_atac_peak_1226	56	.	4.07487	7.96931	5.64696
chr1	17914405	17915096	CRC_atac_peak_1227	76	.	4.69233	10.3105	7.68429
chr1	17916470	17916715	CRC_atac_peak_1228	55	.	4.02982	7.79991	5.50067
chr1	17917539	17918187	CRC_atac_peak_1229	46	.	3.726	6.77322	4.64008
chr1	17918971	17919186	CRC_atac_peak_1230	49	.	3.84107	7.15736	4.96095
chr1	17920196	17920738	CRC_atac_peak_1231	48	.	3.80397	7.03382	4.85778
chr1	17922542	17924403	CRC_atac_peak_1232	59	.	4.17076	8.30419	5.93056
chr1	17928486	17929446	CRC_atac_peak_1233	57	.	4.09376	8.05423	5.72388
chr1	17934178	17934956	CRC_atac_peak_1234	56	.	4.08151	8.00587	5.68194
chr1	17937256	17937456	CRC_atac_peak_1235	46	.	3.73837	6.81406	4.67405
chr1	17942351	17942882	CRC_atac_peak_1236	58	.	4.13095	8.18004	5.82927
chr1	17943448	17943793	CRC_atac_peak_1237	60	.	4.20084	8.40725	6.01738
chr1	17945791	17946039	CRC_atac_peak_1238	54	.	4.00797	7.72677	5.43952
chr1	17958678	17959335	CRC_atac_peak_1239	45	.	3.68421	6.63361	4.52345
chr1	17961180	17961816	CRC_atac_peak_1240	58	.	4.15243	8.25114	5.88844
chr1	17970639	17970866	CRC_atac_peak_1241	59	.	4.17391	8.30387	5.92722
chr1	17974116	17974493	CRC_atac_peak_1242	43	.	3.62503	6.44079	4.36346
chr1	17978385	17979565	CRC_atac_peak_1243	55	.	4.05688	7.90411	5.59121
chr1	17982806	17983079	CRC_atac_peak_1244	53	.	3.98051	7.63356	5.36122
chr1	17990771	17991189	CRC_atac_peak_1245	46	.	3.73448	6.8037	4.66598
chr1	17999976	18000369	CRC_atac_peak_1246	51	.	3.91576	7.40639	5.16881
chr1	18005893	18006642	CRC_atac_peak_1247	49	.	3.83982	7.15607	4.96053
chr1	18021591	18022196	CRC_atac_peak_1248	57	.	4.10635	8.07345	5.73361
chr1	18665695	18665952	CRC_atac_peak_1249	59	.	4.186	8.37381	5.99358
chr1	18739081	18739379	CRC_atac_peak_1250	58	.	4.14394	8.20701	5.8472
chr1	18740365	18740666	CRC_atac_peak_1251	49	.	3.83022	7.12061	4.93009
chr1	18767281	18767520	CRC_atac_peak_1252	49	.	3.82489	7.10249	4.91485
chr1	18791126	18791341	CRC_atac_peak_1253	52	.	3.94535	7.51694	5.26408
chr1	18806929	18808178	CRC_atac_peak_1254	51	.	3.90551	7.38498	5.15413
chr1	18808560	18808801	CRC_atac_peak_1255	52	.	3.93023	7.45802	5.2128
chr1	18861990	18862686	CRC_atac_peak_1256	61	.	4.24002	8.54899	6.13835
chr1	18884664	18884869	CRC_atac_peak_1257	67	.	4.42907	9.22309	6.71305
chr1	19191795	19192127	CRC_atac_peak_1258	45	.	3.71071	6.72209	4.59733
chr1	19198576	19199065	CRC_atac_peak_1259	48	.	3.80836	7.04757	4.86908
chr1	19201795	19202322	CRC_atac_peak_1260	54	.	3.98847	7.67928	5.40436
chr1	19203693	19203893	CRC_atac_peak_1261	52	.	3.94422	7.50253	5.24942
chr1	19208727	19208929	CRC_atac_peak_1262	53	.	3.96343	7.56769	5.30406
chr1	19211451	19212160	CRC_atac_peak_1263	46	.	3.74207	6.82884	4.68697
chr1	19228753	19229616	CRC_atac_peak_1264	72	.	4.55341	9.79759	7.24409
chr1	19231172	19231606	CRC_atac_peak_1265	45	.	3.69385	6.66514	4.54964
chr1	19244901	19245108	CRC_atac_peak_1266	55	.	4.04158	7.85059	5.54572
chr1	19264932	19265330	CRC_atac_peak_1267	78	.	4.76331	10.5439	7.87782
chr1	19280969	19281353	CRC_atac_peak_1268	50	.	3.87284	7.26344	5.04957
chr1	19283046	19283814	CRC_atac_peak_1269	76	.	4.68257	10.2985	7.68407
chr1	19333292	19335078	CRC_atac_peak_1270	80	.	4.82385	10.7572	8.05945
chr1	19336292	19337704	CRC_atac_peak_1271	69	.	4.46698	9.43307	6.91437
chr1	19356167	19356457	CRC_atac_peak_1272	50	.	3.86312	7.23228	5.02378
chr1	19359520	19359720	CRC_atac_peak_1273	57	.	4.11981	8.10952	5.76152
chr1	19360221	19360482	CRC_atac_peak_1274	46	.	3.72662	6.7755	4.642
chr1	19361967	19362238	CRC_atac_peak_1275	48	.	3.80331	7.03027	4.85454
chr1	19363749	19363957	CRC_atac_peak_1276	53	.	3.98304	7.63504	5.36081
chr1	19380991	19381206	CRC_atac_peak_1277	77	.	4.74676	10.3969	7.72404
chr1	19388461	19389934	CRC_atac_peak_1278	70	.	4.50379	9.62195	7.09201
chr1	19392617	19392829	CRC_atac_peak_1279	60	.	4.21481	8.44497	6.04634
chr1	19393442	19394639	CRC_atac_peak_1280	57	.	4.11986	8.12947	5.78332
chr1	19394973	19395675	CRC_atac_peak_1281	55	.	4.03414	7.83677	5.53712
chr1	19396156	19397177	CRC_atac_peak_1282	52	.	3.94615	7.53275	5.28056
chr1	19397758	19398453	CRC_atac_peak_1283	48	.	3.79453	7.00195	4.83111
chr1	19399678	19400368	CRC_atac_peak_1284	49	.	3.82566	7.10919	4.9215
chr1	19449153	19449356	CRC_atac_peak_1285	59	.	4.18846	8.36898	5.98607
chr1	19536495	19537202	CRC_atac_peak_1286	70	.	4.51297	9.6157	7.07569
chr1	19583313	19583609	CRC_atac_peak_1287	50	.	3.88883	7.31951	5.09712
chr1	19583972	19584172	CRC_atac_peak_1288	54	.	4.01615	7.75998	5.46874
chr1	19586781	19587739	CRC_atac_peak_1289	52	.	3.93989	7.50217	5.25259
chr1	19637815	19639445	CRC_atac_peak_1290	74	.	4.6584	10.0981	7.4751
chr1	19640208	19640758	CRC_atac_peak_1291	45	.	3.67982	6.62022	4.51254
chr1	19641665	19641874	CRC_atac_peak_1292	59	.	4.18299	8.3368	5.95547
chr1	19642191	19642711	CRC_atac_peak_1293	44	.	3.65879	6.55125	4.45522
chr1	19644219	19644505	CRC_atac_peak_1294	61	.	4.2468	8.57451	6.16037
chr1	19650187	19651228	CRC_atac_peak_1295	55	.	4.05019	7.90594	5.59913
chr1	19652101	19652350	CRC_atac_peak_1296	43	.	3.60469	6.37454	4.3085
chr1	19652808	19653034	CRC_atac_peak_1297	56	.	4.0708	7.95464	5.6345
chr1	19653618	19654318	CRC_atac_peak_1298	47	.	3.76769	6.91135	4.75519
chr1	19654784	19655397	CRC_atac_peak_1299	71	.	4.55309	9.7421	7.1774
chr1	19655707	19656014	CRC_atac_peak_1300	46	.	3.71869	6.74867	4.61952
chr1	19656377	19656805	CRC_atac_peak_1301	49	.	3.83087	7.12516	4.93447
chr1	19658102	19658801	CRC_atac_peak_1302	47	.	3.78237	6.96066	4.79645
chr1	19659317	19659866	CRC_atac_peak_1303	74	.	4.65763	10.0997	7.4781
chr1	19668822	19669209	CRC_atac_peak_1304	47	.	3.78478	6.96506	4.79929
chr1	19669580	19669780	CRC_atac_peak_1305	57	.	4.111	8.07997	5.73675
chr1	19670167	19670511	CRC_atac_peak_1306	51	.	3.90602	7.38471	5.1534
chr1	19693720	19694064	CRC_atac_peak_1307	49	.	3.84011	7.15315	4.95718
chr1	19696610	19697113	CRC_atac_peak_1308	53	.	3.96845	7.59382	5.32817
chr1	19697703	19697938	CRC_atac_peak_1309	52	.	3.93133	7.46482	5.21918
chr1	19722524	19723086	CRC_atac_peak_1310	59	.	4.16953	8.30699	5.93496
chr1	19756413	19756669	CRC_atac_peak_1311	50	.	3.88645	7.31244	5.09133
chr1	19767782	19767982	CRC_atac_peak_1312	58	.	4.14333	8.21499	5.85644
chr1	19794971	19795711	CRC_atac_peak_1313	70	.	4.52946	9.63761	7.08226
chr1	19801883	19802111	CRC_atac_peak_1314	48	.	3.80357	7.02772	4.8516
chr1	19806197	19806574	CRC_atac_peak_1315	51	.	3.89333	7.33656	5.11178
chr1	19810851	19812525	CRC_atac_peak_1316	76	.	4.69033	10.2728	7.64364
chr1	19922873	19923997	CRC_atac_peak_1317	68	.	4.45794	9.39505	6.87901
chr1	19939046	19939279	CRC_atac_peak_1318	52	.	3.94954	7.53842	5.28396
chr1	19939807	19940157	CRC_atac_peak_1319	54	.	3.99998	7.70506	5.42266
chr1	19964779	19965021	CRC_atac_peak_1320	46	.	3.71567	6.73697	4.60939
chr1	19969822	19970267	CRC_atac_peak_1321	51	.	3.9053	7.38381	5.15301
chr1	19972403	19973144	CRC_atac_peak_1322	50	.	3.88101	7.29472	5.07661
chr1	19976893	19977112	CRC_atac_peak_1323	63	.	4.3041	8.80661	6.36603
chr1	19981530	19982047	CRC_atac_peak_1324	91	.	5.14394	12.0077	9.16104
chr1	19984770	19985254	CRC_atac_peak_1325	55	.	4.04125	7.84888	5.54432
chr1	20020959	20021176	CRC_atac_peak_1326	58	.	4.1558	8.23664	5.86935
chr1	20021647	20022367	CRC_atac_peak_1327	47	.	3.75837	6.88018	4.72916
chr1	20095726	20095989	CRC_atac_peak_1328	49	.	3.82906	7.11181	4.92161
chr1	20098486	20099136	CRC_atac_peak_1329	53	.	3.98581	7.6596	5.38506
chr1	20105352	20105779	CRC_atac_peak_1330	47	.	3.76156	6.88715	4.73415
chr1	20120388	20120711	CRC_atac_peak_1331	45	.	3.69893	6.68308	4.56483
chr1	20125080	20125698	CRC_atac_peak_1332	45	.	3.71071	6.72188	4.59711
chr1	20140838	20141734	CRC_atac_peak_1333	51	.	3.91074	7.40695	5.17368
chr1	20142414	20142828	CRC_atac_peak_1334	60	.	4.19356	8.38673	6.00117
chr1	20173557	20173875	CRC_atac_peak_1335	50	.	3.87039	7.25227	5.0395
chr1	20246946	20250863	CRC_atac_peak_1336	78	.	4.73959	10.4994	7.85413
chr1	20251933	20252762	CRC_atac_peak_1337	49	.	3.83852	7.14701	4.95185
chr1	20440400	20440600	CRC_atac_peak_1338	50	.	3.87019	7.25406	5.04155
chr1	20453255	20453627	CRC_atac_peak_1339	66	.	4.41182	9.18161	6.68317
chr1	20465993	20466402	CRC_atac_peak_1340	46	.	3.74262	6.82782	4.68545
chr1	20467068	20467379	CRC_atac_peak_1341	44	.	3.64211	6.49646	4.40965
chr1	20472717	20472917	CRC_atac_peak_1342	53	.	3.98213	7.62812	5.35403
chr1	20475416	20475643	CRC_atac_peak_1343	57	.	4.10982	8.08316	5.74125
chr1	20478850	20479050	CRC_atac_peak_1344	53	.	3.9685	7.58443	5.31802
chr1	20493901	20494262	CRC_atac_peak_1345	46	.	3.71255	6.72909	4.6034
chr1	20497231	20497882	CRC_atac_peak_1346	60	.	4.21663	8.47334	6.07671
chr1	20510043	20510341	CRC_atac_peak_1347	59	.	4.17799	8.34664	5.97079
chr1	20512315	20513239	CRC_atac_peak_1348	58	.	4.1316	8.16621	5.81338
chr1	20513712	20513956	CRC_atac_peak_1349	57	.	4.12344	8.13358	5.78465
chr1	20583043	20583243	CRC_atac_peak_1350	45	.	3.69557	6.67354	4.55724
chr1	20589248	20589520	CRC_atac_peak_1351	50	.	3.88293	7.3103	5.09186
chr1	20605925	20606317	CRC_atac_peak_1352	49	.	3.84349	7.17516	4.97816
chr1	20669142	20669434	CRC_atac_peak_1353	43	.	3.63631	6.47756	4.39398
chr1	20680359	20680559	CRC_atac_peak_1354	53	.	3.98079	7.63435	5.36183
chr1	20737707	20737907	CRC_atac_peak_1355	44	.	3.65569	6.5407	4.44636
chr1	20755386	20755586	CRC_atac_peak_1356	58	.	4.13061	8.15422	5.80092
chr1	20769941	20770523	CRC_atac_peak_1357	44	.	3.64967	6.52109	4.43009
chr1	20807072	20808402	CRC_atac_peak_1358	54	.	4.00613	7.74516	5.4613
chr1	20810511	20810851	CRC_atac_peak_1359	47	.	3.75093	6.85288	4.7058
chr1	20812834	20813976	CRC_atac_peak_1360	55	.	4.03586	7.82403	5.52178
chr1	20818541	20819308	CRC_atac_peak_1361	46	.	3.72103	6.75677	4.62635
chr1	20826609	20826823	CRC_atac_peak_1362	49	.	3.85087	7.18973	4.9879
chr1	20834268	20834805	CRC_atac_peak_1363	58	.	4.14153	8.20659	5.84913
chr1	20919249	20919449	CRC_atac_peak_1364	49	.	3.82505	7.10315	4.91548
chr1	20960213	20960513	CRC_atac_peak_1365	54	.	4.01071	7.73588	5.44707
chr1	20969760	20969980	CRC_atac_peak_1366	55	.	4.03283	7.82123	5.52132
chr1	20987615	20988575	CRC_atac_peak_1367	107	.	5.58673	13.7772	10.7313
chr1	20989156	20989436	CRC_atac_peak_1368	71	.	4.56903	9.77234	7.19561
chr1	20990704	20990980	CRC_atac_peak_1369	65	.	4.37474	9.05541	6.57681
chr1	20992394	20993092	CRC_atac_peak_1370	51	.	3.88974	7.3236	5.10069
chr1	21022903	21023715	CRC_atac_peak_1371	51	.	3.92043	7.42824	5.18868
chr1	21028730	21028982	CRC_atac_peak_1372	58	.	4.14058	8.18726	5.82847
chr1	21034648	21034848	CRC_atac_peak_1373	59	.	4.17826	8.31504	5.93582
chr1	21047574	21047840	CRC_atac_peak_1374	50	.	3.88349	7.30273	5.08323
chr1	21048229	21048612	CRC_atac_peak_1375	54	.	4.01229	7.75378	5.46525
chr1	21049027	21049337	CRC_atac_peak_1376	48	.	3.78846	6.97935	4.81169
chr1	21049969	21051031	CRC_atac_peak_1377	52	.	3.94916	7.52822	5.27321
chr1	21051829	21052063	CRC_atac_peak_1378	51	.	3.90208	7.36426	5.13446
chr1	21053289	21054254	CRC_atac_peak_1379	66	.	4.38311	9.09382	6.61263
chr1	21055524	21055808	CRC_atac_peak_1380	48	.	3.78461	6.9658	4.8002
chr1	21056924	21058287	CRC_atac_peak_1381	50	.	3.86039	7.22963	5.02324
chr1	21113064	21113874	CRC_atac_peak_1382	69	.	4.48889	9.49654	6.96394
chr1	21361296	21362348	CRC_atac_peak_1383	65	.	4.36729	9.0201	6.54464
chr1	21503304	21504236	CRC_atac_peak_1384	64	.	4.34442	8.93546	6.47169
chr1	21545444	21545783	CRC_atac_peak_1385	51	.	3.89634	7.34591	5.11938
chr1	21578454	21578788	CRC_atac_peak_1386	70	.	4.52051	9.57705	7.02158
chr1	21581811	21582092	CRC_atac_peak_1387	51	.	3.92155	7.43297	5.19281
chr1	21583953	21584416	CRC_atac_peak_1388	62	.	4.27009	8.68839	6.26614
chr1	21586231	21587168	CRC_atac_peak_1389	46	.	3.73439	6.80285	4.66517
chr1	21587493	21587694	CRC_atac_peak_1390	60	.	4.2127	8.45808	6.06253
chr1	21588312	21589516	CRC_atac_peak_1391	66	.	4.39686	9.17021	6.68576
chr1	21590032	21590492	CRC_atac_peak_1392	58	.	4.1473	8.22374	5.86295
chr1	21595102	21595617	CRC_atac_peak_1393	55	.	4.05362	7.9015	5.59107
chr1	21605421	21605836	CRC_atac_peak_1394	48	.	3.78726	6.98012	4.81346
chr1	21620402	21620849	CRC_atac_peak_1395	54	.	4.01862	7.76097	5.4677
chr1	21623305	21623837	CRC_atac_peak_1396	58	.	4.14006	8.21022	5.85445
chr1	21624718	21625562	CRC_atac_peak_1397	53	.	3.95864	7.56316	5.30319
chr1	21629738	21629938	CRC_atac_peak_1398	45	.	3.70861	6.71326	4.58957
chr1	21634040	21634613	CRC_atac_peak_1399	44	.	3.67087	6.5906	4.48786
chr1	21646153	21646366	CRC_atac_peak_1400	48	.	3.7919	6.99142	4.82192
chr1	21648799	21649120	CRC_atac_peak_1401	60	.	4.22232	8.47904	6.07704
chr1	21650577	21651341	CRC_atac_peak_1402	53	.	3.9865	7.66327	5.38861
chr1	21653139	21654320	CRC_atac_peak_1403	55	.	4.03803	7.84639	5.54437
chr1	21655929	21656388	CRC_atac_peak_1404	66	.	4.37631	9.08188	6.60533
chr1	21658506	21658795	CRC_atac_peak_1405	45	.	3.70482	6.70078	4.57918
chr1	21659625	21659996	CRC_atac_peak_1406	44	.	3.66044	6.55639	4.45943
chr1	21660584	21662572	CRC_atac_peak_1407	64	.	4.325	8.88357	6.43266
chr1	21664551	21664760	CRC_atac_peak_1408	55	.	4.04976	7.87108	5.56119
chr1	21665202	21665492	CRC_atac_peak_1409	45	.	3.70264	6.69529	4.57499
chr1	21669096	21670048	CRC_atac_peak_1410	45	.	3.68291	6.62959	4.52016
chr1	21670594	21671445	CRC_atac_peak_1411	47	.	3.7566	6.87615	4.72623
chr1	21671803	21672293	CRC_atac_peak_1412	53	.	3.96593	7.58362	5.31925
chr1	21895661	21896026	CRC_atac_peak_1413	43	.	3.63535	6.47442	4.39137
chr1	21913562	21913819	CRC_atac_peak_1414	71	.	4.55391	9.70685	7.1358
chr1	21923966	21924282	CRC_atac_peak_1415	44	.	3.66301	6.56453	4.46613
chr1	21924786	21925361	CRC_atac_peak_1416	53	.	3.98226	7.64087	5.36777
chr1	21928197	21929243	CRC_atac_peak_1417	54	.	4.02304	7.77973	5.48443
chr1	21932424	21932905	CRC_atac_peak_1418	58	.	4.13561	8.18362	5.82893
chr1	21933245	21935127	CRC_atac_peak_1419	96	.	5.20776	12.4545	9.61728
chr1	21936082	21936413	CRC_atac_peak_1420	62	.	4.26964	8.65479	6.22917
chr1	21937944	21939071	CRC_atac_peak_1421	52	.	3.93886	7.49697	5.24786
chr1	21939546	21939892	CRC_atac_peak_1422	63	.	4.30429	8.79583	6.35334
chr1	21940598	21941796	CRC_atac_peak_1423	72	.	4.57987	9.85289	7.2761
chr1	21942320	21942621	CRC_atac_peak_1424	54	.	4.00557	7.72388	5.43836
chr1	21943211	21944266	CRC_atac_peak_1425	66	.	4.38479	9.08505	6.60049
chr1	21945479	21945876	CRC_atac_peak_1426	57	.	4.10065	8.04465	5.70714
chr1	21946408	21947370	CRC_atac_peak_1427	70	.	4.52214	9.57333	7.0167
chr1	21948281	21948834	CRC_atac_peak_1428	56	.	4.07906	8.00061	5.6777
chr1	21951113	21951494	CRC_atac_peak_1429	50	.	3.87221	7.26715	5.05408
chr1	21952755	21953659	CRC_atac_peak_1430	55	.	4.04832	7.88111	5.5736
chr1	21959671	21960633	CRC_atac_peak_1431	47	.	3.7741	6.93654	4.77714
chr1	21961018	21962336	CRC_atac_peak_1432	61	.	4.24473	8.587	6.1765
chr1	21965344	21965790	CRC_atac_peak_1433	43	.	3.63831	6.48407	4.39937
chr1	21977074	21977323	CRC_atac_peak_1434	45	.	3.69099	6.65677	4.5429
chr1	21995858	21996612	CRC_atac_peak_1435	64	.	4.3262	8.91081	6.46191
chr1	22109428	22110334	CRC_atac_peak_1436	72	.	4.55727	9.77131	7.2078
chr1	22138564	22138927	CRC_atac_peak_1437	44	.	3.67249	6.59698	4.49341
chr1	22141195	22141873	CRC_atac_peak_1438	67	.	4.45077	9.31355	6.79318
chr1	22148332	22148545	CRC_atac_peak_1439	63	.	4.32444	8.8301	6.37277
chr1	22150085	22151170	CRC_atac_peak_1440	53	.	3.97732	7.62111	5.35044
chr1	22155933	22156774	CRC_atac_peak_1441	51	.	3.89004	7.32596	5.10296
chr1	22157616	22158313	CRC_atac_peak_1442	53	.	3.99073	7.67602	5.39881
chr1	22158946	22159283	CRC_atac_peak_1443	44	.	3.65115	6.52681	4.43504
chr1	22167570	22168085	CRC_atac_peak_1444	57	.	4.0996	8.04185	5.70495
chr1	22168526	22168954	CRC_atac_peak_1445	52	.	3.93658	7.48506	5.23686
chr1	22172321	22173166	CRC_atac_peak_1446	58	.	4.14851	8.24159	5.88147
chr1	22173981	22175575	CRC_atac_peak_1447	53	.	3.96955	7.61326	5.34843
chr1	22176483	22177038	CRC_atac_peak_1448	55	.	4.03944	7.83955	5.53573
chr1	22178585	22179883	CRC_atac_peak_1449	53	.	3.98342	7.64821	5.37478
chr1	22180483	22181139	CRC_atac_peak_1450	48	.	3.80406	7.03719	4.86135
chr1	22181625	22182103	CRC_atac_peak_1451	45	.	3.68878	6.65023	4.53763
chr1	22183493	22183734	CRC_atac_peak_1452	48	.	3.79882	7.02317	4.85045
chr1	22185769	22186162	CRC_atac_peak_1453	43	.	3.60469	6.37454	4.3085
chr1	22190568	22191012	CRC_atac_peak_1454	56	.	4.07118	7.94937	5.62822
chr1	22191583	22192194	CRC_atac_peak_1455	45	.	3.67662	6.60979	4.50389
chr1	22196197	22197447	CRC_atac_peak_1456	66	.	4.40502	9.18444	6.69351
chr1	22201908	22202460	CRC_atac_peak_1457	51	.	3.89344	7.33765	5.11286
chr1	22204872	22205433	CRC_atac_peak_1458	55	.	4.05359	7.89097	5.57959
chr1	22206748	22208021	CRC_atac_peak_1459	60	.	4.20296	8.42363	6.03382
chr1	22211398	22212580	CRC_atac_peak_1460	65	.	4.35864	9.00112	6.53164
chr1	22213866	22214706	CRC_atac_peak_1461	55	.	4.04024	7.85747	5.55451
chr1	22217064	22217333	CRC_atac_peak_1462	49	.	3.84115	7.158	4.96152
chr1	22218833	22219039	CRC_atac_peak_1463	52	.	3.95984	7.55829	5.29686
chr1	22220693	22221998	CRC_atac_peak_1464	58	.	4.13938	8.19557	5.83889
chr1	22222510	22222721	CRC_atac_peak_1465	50	.	3.87066	7.2532	5.04027
chr1	22223335	22223545	CRC_atac_peak_1466	49	.	3.82388	7.097	4.90981
chr1	22224906	22225494	CRC_atac_peak_1467	61	.	4.22222	8.52403	6.12709
chr1	22226462	22227219	CRC_atac_peak_1468	54	.	3.99487	7.68036	5.40008
chr1	22228886	22229475	CRC_atac_peak_1469	51	.	3.9014	7.36042	5.13094
chr1	22230295	22231479	CRC_atac_peak_1470	75	.	4.6761	10.2125	7.58936
chr1	22233337	22234149	CRC_atac_peak_1471	54	.	3.9942	7.68508	5.40576
chr1	22236469	22236808	CRC_atac_peak_1472	44	.	3.65459	6.5371	4.44337
chr1	22237662	22238136	CRC_atac_peak_1473	55	.	4.02012	7.79319	5.50167
chr1	22241311	22241527	CRC_atac_peak_1474	61	.	4.24484	8.57238	6.15988
chr1	22250231	22250740	CRC_atac_peak_1475	50	.	3.88945	7.32173	5.09887
chr1	22253564	22254848	CRC_atac_peak_1476	91	.	5.1309	12.0063	9.17365
chr1	22257530	22258626	CRC_atac_peak_1477	55	.	4.06057	7.91432	5.59916
chr1	22260252	22260896	CRC_atac_peak_1478	56	.	4.06969	7.94328	5.62297
chr1	22262471	22263122	CRC_atac_peak_1479	50	.	3.8806	7.29895	5.08153
chr1	22263958	22264498	CRC_atac_peak_1480	65	.	4.37434	9.04805	6.56983
chr1	22277313	22278045	CRC_atac_peak_1481	55	.	4.04353	7.87161	5.56722
chr1	22278831	22279542	CRC_atac_peak_1482	51	.	3.88933	7.33518	5.11367
chr1	22282393	22283805	CRC_atac_peak_1483	65	.	4.3693	9.07052	6.59966
chr1	22293178	22293402	CRC_atac_peak_1484	45	.	3.69746	6.67774	4.56028
chr1	22351354	22352654	CRC_atac_peak_1485	53	.	3.95988	7.5782	5.31844
chr1	22372007	22372301	CRC_atac_peak_1486	43	.	3.62538	6.44194	4.36442
chr1	22378995	22379973	CRC_atac_peak_1487	66	.	4.39688	9.17404	6.69067
chr1	22447608	22448150	CRC_atac_peak_1488	73	.	4.60521	9.91828	7.32538
chr1	22458765	22459017	CRC_atac_peak_1489	46	.	3.72014	6.75296	4.62298
chr1	22489759	22490366	CRC_atac_peak_1490	55	.	4.04622	7.85991	5.55208
chr1	22534559	22534889	CRC_atac_peak_1491	50	.	3.85376	7.20354	5.0004
chr1	22548088	22548486	CRC_atac_peak_1492	47	.	3.7599	6.88646	4.73467
chr1	22559578	22559988	CRC_atac_peak_1493	51	.	3.92078	7.42225	5.1819
chr1	22562977	22563334	CRC_atac_peak_1494	52	.	3.96062	7.56172	5.29988
chr1	22565668	22566121	CRC_atac_peak_1495	57	.	4.09814	8.03799	5.70199
chr1	22573630	22573911	CRC_atac_peak_1496	60	.	4.21815	8.46934	6.07019
chr1	22583796	22585278	CRC_atac_peak_1497	56	.	4.06741	7.96617	5.65054
chr1	22585983	22586604	CRC_atac_peak_1498	51	.	3.89745	7.34807	5.12081
chr1	22587876	22590986	CRC_atac_peak_1499	63	.	4.27996	8.7353	6.31009
chr1	22671984	22672266	CRC_atac_peak_1500	45	.	3.67593	6.60716	4.50162
chr1	22778247	22778876	CRC_atac_peak_1501	77	.	4.73792	10.4073	7.74554
chr1	22791719	22792175	CRC_atac_peak_1502	45	.	3.70647	6.70798	4.58556
chr1	22919411	22920058	CRC_atac_peak_1503	47	.	3.76752	6.91179	4.75578
chr1	22927104	22928043	CRC_atac_peak_1504	51	.	3.91685	7.41519	5.1775
chr1	23006571	23006939	CRC_atac_peak_1505	51	.	3.89808	7.34935	5.12166
chr1	23012052	23012461	CRC_atac_peak_1506	52	.	3.94255	7.50566	5.25418
chr1	23013202	23013523	CRC_atac_peak_1507	46	.	3.74433	6.83284	4.6895
chr1	23024138	23024747	CRC_atac_peak_1508	79	.	4.8051	10.6686	7.97676
chr1	23027498	23028177	CRC_atac_peak_1509	52	.	3.9332	7.48336	5.23776
chr1	23028786	23029764	CRC_atac_peak_1510	67	.	4.40704	9.19268	6.70128
chr1	23030850	23031400	CRC_atac_peak_1511	56	.	4.06348	7.93688	5.62133
chr1	23033485	23033891	CRC_atac_peak_1512	43	.	3.60469	6.37454	4.3085
chr1	23036217	23036998	CRC_atac_peak_1513	51	.	3.89781	7.34984	5.12244
chr1	23038141	23038475	CRC_atac_peak_1514	59	.	4.18949	8.37667	5.99356
chr1	23039497	23040455	CRC_atac_peak_1515	58	.	4.11649	8.14324	5.8015
chr1	23041033	23041265	CRC_atac_peak_1516	49	.	3.82272	7.09379	4.90727
chr1	23042599	23044277	CRC_atac_peak_1517	69	.	4.4911	9.52274	6.99191
chr1	23056577	23057192	CRC_atac_peak_1518	46	.	3.73141	6.79106	4.6549
chr1	23061443	23061673	CRC_atac_peak_1519	69	.	4.50639	9.53742	6.99125
chr1	23062179	23062675	CRC_atac_peak_1520	49	.	3.82326	7.09472	4.90785
chr1	23063383	23063721	CRC_atac_peak_1521	47	.	3.77951	6.95497	4.7926
chr1	23072376	23073617	CRC_atac_peak_1522	54	.	4.01089	7.74298	5.45465
chr1	23073978	23074316	CRC_atac_peak_1523	51	.	3.90169	7.36587	5.13651
chr1	23077701	23078014	CRC_atac_peak_1524	56	.	4.07361	7.95767	5.63527
chr1	23079712	23080009	CRC_atac_peak_1525	43	.	3.60469	6.37454	4.3085
chr1	23082675	23083114	CRC_atac_peak_1526	54	.	4.0175	7.77145	5.48012
chr1	23085898	23086508	CRC_atac_peak_1527	44	.	3.64025	6.49068	4.40493
chr1	23089498	23089971	CRC_atac_peak_1528	51	.	3.89281	7.3365	5.11212
chr1	23092886	23093605	CRC_atac_peak_1529	44	.	3.64508	6.50613	4.41768
chr1	23095375	23095667	CRC_atac_peak_1530	45	.	3.7043	6.70057	4.57934
chr1	23100119	23100797	CRC_atac_peak_1531	46	.	3.73361	6.79912	4.66181
chr1	23106741	23107101	CRC_atac_peak_1532	54	.	4.02657	7.78882	5.49131
chr1	23109787	23110375	CRC_atac_peak_1533	55	.	4.03965	7.84451	5.54088
chr1	23114568	23114888	CRC_atac_peak_1534	54	.	3.99621	7.69552	5.41547
chr1	23117015	23117215	CRC_atac_peak_1535	43	.	3.62274	6.43334	4.35728
chr1	23123800	23124321	CRC_atac_peak_1536	48	.	3.81502	7.07783	4.8963
chr1	23126552	23126871	CRC_atac_peak_1537	46	.	3.72985	6.78321	4.64777
chr1	23129281	23129771	CRC_atac_peak_1538	49	.	3.82478	7.10356	4.91612
chr1	23136964	23137751	CRC_atac_peak_1539	43	.	3.63361	6.46875	4.38666
chr1	23141610	23141919	CRC_atac_peak_1540	54	.	4.0163	7.76334	5.47227
chr1	23149228	23149487	CRC_atac_peak_1541	52	.	3.95248	7.54923	5.29317
chr1	23151749	23152102	CRC_atac_peak_1542	44	.	3.6577	6.54726	4.4518
chr1	23153708	23153930	CRC_atac_peak_1543	47	.	3.75141	6.85615	4.70889
chr1	23158159	23158803	CRC_atac_peak_1544	74	.	4.63174	10.037	7.43434
chr1	23189473	23189745	CRC_atac_peak_1545	49	.	3.84137	7.16031	4.96381
chr1	23192426	23192685	CRC_atac_peak_1546	57	.	4.11444	8.11431	5.77158
chr1	23206025	23206256	CRC_atac_peak_1547	51	.	3.91209	7.39429	5.15878
chr1	23208723	23209077	CRC_atac_peak_1548	52	.	3.95475	7.5457	5.28742
chr1	23209750	23210032	CRC_atac_peak_1549	44	.	3.6418	6.49544	4.40881
chr1	23237935	23238172	CRC_atac_peak_1550	55	.	4.03414	7.82528	5.5246
chr1	23242674	23243170	CRC_atac_peak_1551	45	.	3.70122	6.69279	4.57339
chr1	23289457	23289808	CRC_atac_peak_1552	44	.	3.64566	6.508	4.41923
chr1	23345867	23346475	CRC_atac_peak_1553	56	.	4.08195	7.99622	5.67027
chr1	23415037	23415335	CRC_atac_peak_1554	44	.	3.65257	6.53054	4.43793
chr1	23415665	23415962	CRC_atac_peak_1555	47	.	3.7837	6.96373	4.79869
chr1	23467175	23467819	CRC_atac_peak_1556	59	.	4.18576	8.36813	5.98752
chr1	23495034	23495425	CRC_atac_peak_1557	51	.	3.92422	7.43929	5.19748
chr1	23496147	23496446	CRC_atac_peak_1558	55	.	4.06298	7.91678	5.59982
chr1	23520091	23520389	CRC_atac_peak_1559	56	.	4.06886	7.94747	5.62827
chr1	23542162	23542458	CRC_atac_peak_1560	46	.	3.72934	6.78359	4.64854
chr1	23670295	23671247	CRC_atac_peak_1561	73	.	4.60159	9.97029	7.39175
chr1	23694434	23695857	CRC_atac_peak_1562	84	.	4.93642	11.1633	8.4064
chr1	23698567	23698824	CRC_atac_peak_1563	55	.	4.05933	7.90524	5.59028
chr1	23719679	23720405	CRC_atac_peak_1564	50	.	3.883	7.29909	5.07974
chr1	23730254	23730705	CRC_atac_peak_1565	65	.	4.35663	9.01428	6.54877
chr1	23749244	23749845	CRC_atac_peak_1566	55	.	4.03291	7.81845	5.51819
chr1	23750217	23750529	CRC_atac_peak_1567	47	.	3.77652	6.94374	4.78292
chr1	23756003	23756339	CRC_atac_peak_1568	46	.	3.74024	6.81993	4.67888
chr1	23762987	23763938	CRC_atac_peak_1569	66	.	4.40865	9.16064	6.66258
chr1	23768766	23769107	CRC_atac_peak_1570	55	.	4.03209	7.82096	5.52161
chr1	23778276	23779989	CRC_atac_peak_1571	59	.	4.15422	8.26775	5.90556
chr1	23781387	23781898	CRC_atac_peak_1572	48	.	3.79877	7.01789	4.84487
chr1	23810366	23811326	CRC_atac_peak_1573	53	.	3.98038	7.63643	5.36448
chr1	23851289	23851972	CRC_atac_peak_1574	54	.	3.99349	7.68331	5.4045
chr1	23853376	23854004	CRC_atac_peak_1575	55	.	4.02639	7.80361	5.50767
chr1	23854770	23855155	CRC_atac_peak_1576	62	.	4.26876	8.64177	6.21497
chr1	23856353	23856597	CRC_atac_peak_1577	46	.	3.71587	6.73813	4.61047
chr1	23880882	23881737	CRC_atac_peak_1578	60	.	4.20694	8.46489	6.07566
chr1	23882912	23883639	CRC_atac_peak_1579	59	.	4.19269	8.38379	5.99855
chr1	23884647	23886227	CRC_atac_peak_1580	63	.	4.2815	8.7298	6.30131
chr1	23892688	23892917	CRC_atac_peak_1581	54	.	4.03066	7.79731	5.49712
chr1	23918188	23918721	CRC_atac_peak_1582	52	.	3.9436	7.51186	5.26011
chr1	23933726	23934238	CRC_atac_peak_1583	45	.	3.67979	6.61922	4.51151
chr1	23946301	23947337	CRC_atac_peak_1584	64	.	4.33152	8.94572	6.49681
chr1	24085272	24085531	CRC_atac_peak_1585	47	.	3.78209	6.9577	4.79353
chr1	24104561	24105285	CRC_atac_peak_1586	48	.	3.81906	7.08271	4.89829
chr1	24117332	24121056	CRC_atac_peak_1587	66	.	4.39073	9.14752	6.66636
chr1	24122255	24127746	CRC_atac_peak_1588	73	.	4.57212	9.87475	7.31356
chr1	24129121	24129651	CRC_atac_peak_1589	43	.	3.60469	6.37454	4.3085
chr1	24134612	24134870	CRC_atac_peak_1590	47	.	3.75715	6.87354	4.72302
chr1	24137010	24137461	CRC_atac_peak_1591	46	.	3.72216	6.76299	4.63209
chr1	24194696	24195357	CRC_atac_peak_1592	47	.	3.75981	6.88382	4.73193
chr1	24253701	24253967	CRC_atac_peak_1593	43	.	3.60469	6.37454	4.3085
chr1	24383543	24383910	CRC_atac_peak_1594	44	.	3.64573	6.50825	4.41944
chr1	24394352	24394578	CRC_atac_peak_1595	51	.	3.91771	7.41723	5.17894
chr1	24398515	24398815	CRC_atac_peak_1596	49	.	3.82695	7.1142	4.92579
chr1	24408404	24409092	CRC_atac_peak_1597	65	.	4.36775	9.01775	6.54112
chr1	24415966	24417078	CRC_atac_peak_1598	60	.	4.20106	8.42813	6.04004
chr1	24418300	24418878	CRC_atac_peak_1599	66	.	4.38637	9.10571	6.62258
chr1	24419269	24419557	CRC_atac_peak_1600	44	.	3.66275	6.5637	4.46545
chr1	24420170	24420451	CRC_atac_peak_1601	51	.	3.89126	7.34671	5.12443
chr1	24423835	24424615	CRC_atac_peak_1602	48	.	3.79434	7.00755	4.83729
chr1	24428525	24428791	CRC_atac_peak_1603	47	.	3.76897	6.918	4.76129
chr1	24431400	24431604	CRC_atac_peak_1604	61	.	4.25433	8.57951	6.15924
chr1	24431924	24432130	CRC_atac_peak_1605	58	.	4.13899	8.19551	5.83893
chr1	24432438	24432755	CRC_atac_peak_1606	71	.	4.54351	9.68417	7.12068
chr1	24433359	24433618	CRC_atac_peak_1607	73	.	4.61905	9.96735	7.3667
chr1	24434813	24435640	CRC_atac_peak_1608	60	.	4.21307	8.46083	6.06542
chr1	24436346	24437850	CRC_atac_peak_1609	54	.	3.9884	7.6757	5.40043
chr1	24443256	24443684	CRC_atac_peak_1610	55	.	4.04686	7.85804	5.54952
chr1	24444263	24444463	CRC_atac_peak_1611	50	.	3.86411	7.23014	5.02075
chr1	24445019	24445286	CRC_atac_peak_1612	71	.	4.55235	9.72171	7.15477
chr1	24446346	24447541	CRC_atac_peak_1613	65	.	4.377	9.06002	6.58024
chr1	24448016	24448630	CRC_atac_peak_1614	50	.	3.8627	7.23268	5.02456
chr1	24467452	24467932	CRC_atac_peak_1615	46	.	3.73481	6.80222	4.6642
chr1	24469236	24469834	CRC_atac_peak_1616	79	.	4.78014	10.5926	7.91674
chr1	24476969	24477359	CRC_atac_peak_1617	55	.	4.03391	7.8173	5.51613
chr1	24479434	24479861	CRC_atac_peak_1618	49	.	3.82453	7.09959	4.91206
chr1	24483177	24483537	CRC_atac_peak_1619	55	.	4.03192	7.81583	5.5162
chr1	24484663	24485037	CRC_atac_peak_1620	47	.	3.78364	6.96433	4.79938
chr1	24528571	24529247	CRC_atac_peak_1621	50	.	3.8865	7.3127	5.09157
chr1	24532777	24533041	CRC_atac_peak_1622	52	.	3.92532	7.44254	5.2001
chr1	24605163	24605668	CRC_atac_peak_1623	52	.	3.95861	7.55528	5.29461
chr1	24611555	24611992	CRC_atac_peak_1624	44	.	3.66086	6.55755	4.46034
chr1	24648216	24648796	CRC_atac_peak_1625	48	.	3.80853	7.0496	4.87113
chr1	24663286	24663509	CRC_atac_peak_1626	55	.	4.03322	7.81814	5.51754
chr1	24670004	24670843	CRC_atac_peak_1627	57	.	4.09476	8.05656	5.72561
chr1	24685782	24686069	CRC_atac_peak_1628	46	.	3.74112	6.82187	4.68028
chr1	24739917	24740259	CRC_atac_peak_1629	51	.	3.9018	7.36097	5.13122
chr1	24741869	24742681	CRC_atac_peak_1630	88	.	5.00241	11.5602	8.80007
chr1	24828972	24829584	CRC_atac_peak_1631	72	.	4.56271	9.80494	7.23977
chr1	24882255	24882534	CRC_atac_peak_1632	51	.	3.90448	7.37439	5.14345
chr1	24894426	24894744	CRC_atac_peak_1633	48	.	3.80868	7.04799	4.86923
chr1	24898926	24899297	CRC_atac_peak_1634	65	.	4.37465	9.06235	6.58447
chr1	24969383	24969896	CRC_atac_peak_1635	77	.	4.76906	10.4789	7.79554
chr1	25050961	25051782	CRC_atac_peak_1636	53	.	3.97428	7.62016	5.3519
chr1	25069045	25069491	CRC_atac_peak_1637	45	.	3.7058	6.70668	4.58468
chr1	25071387	25072489	CRC_atac_peak_1638	106	.	5.50313	13.6309	10.6608
chr1	25174514	25174943	CRC_atac_peak_1639	46	.	3.72299	6.76425	4.63283
chr1	25187738	25188130	CRC_atac_peak_1640	61	.	4.24216	8.55421	6.14223
chr1	25193810	25194019	CRC_atac_peak_1641	60	.	4.20632	8.41714	6.02311
chr1	25231220	25231552	CRC_atac_peak_1642	54	.	4.01458	7.7422	5.45073
chr1	25239602	25241352	CRC_atac_peak_1643	61	.	4.23462	8.59237	6.19337
chr1	25243565	25243893	CRC_atac_peak_1644	43	.	3.63001	6.45703	4.37694
chr1	25297128	25297907	CRC_atac_peak_1645	51	.	3.91968	7.42641	5.18721
chr1	25382285	25382908	CRC_atac_peak_1646	49	.	3.84969	7.19331	4.99264
chr1	25399165	25399467	CRC_atac_peak_1647	57	.	4.11688	8.10906	5.76343
chr1	25493946	25494355	CRC_atac_peak_1648	46	.	3.7293	6.78263	4.64756
chr1	25509890	25510485	CRC_atac_peak_1649	48	.	3.8067	7.04302	4.86551
chr1	25519520	25520036	CRC_atac_peak_1650	48	.	3.81579	7.07524	4.89285
chr1	25520899	25521586	CRC_atac_peak_1651	56	.	4.06049	7.92461	5.61065
chr1	25523497	25523909	CRC_atac_peak_1652	43	.	3.60469	6.37454	4.3085
chr1	25558512	25559217	CRC_atac_peak_1653	53	.	3.97687	7.6284	5.35866
chr1	25566142	25566679	CRC_atac_peak_1654	98	.	5.33761	12.7856	9.85177
chr1	25573852	25574320	CRC_atac_peak_1655	47	.	3.77346	6.93131	4.77201
chr1	25664821	25665137	CRC_atac_peak_1656	95	.	5.24099	12.4137	9.52454
chr1	25756682	25756909	CRC_atac_peak_1657	84	.	4.95167	11.2085	8.44097
chr1	25870313	25870582	CRC_atac_peak_1658	54	.	4.00398	7.72833	5.44461
chr1	25871059	25871539	CRC_atac_peak_1659	53	.	3.97901	7.62851	5.35703
chr1	25875847	25876469	CRC_atac_peak_1660	48	.	3.78387	6.97136	4.80676
chr1	25878432	25878911	CRC_atac_peak_1661	52	.	3.92857	7.45439	5.21018
chr1	25879451	25879667	CRC_atac_peak_1662	48	.	3.78862	6.98061	4.81288
chr1	25881031	25881359	CRC_atac_peak_1663	70	.	4.5272	9.62757	7.07391
chr1	25881787	25882139	CRC_atac_peak_1664	50	.	3.85585	7.20481	5.00006
chr1	25882555	25883589	CRC_atac_peak_1665	52	.	3.93077	7.47261	5.2281
chr1	25885900	25886341	CRC_atac_peak_1666	58	.	4.13263	8.19191	5.84063
chr1	25893232	25893457	CRC_atac_peak_1667	47	.	3.75551	6.86689	4.71722
chr1	25895462	25895697	CRC_atac_peak_1668	61	.	4.25902	8.61074	6.18946
chr1	25898118	25898809	CRC_atac_peak_1669	57	.	4.0916	8.03704	5.70691
chr1	25900583	25901654	CRC_atac_peak_1670	52	.	3.94086	7.51275	5.26352
chr1	26076244	26076568	CRC_atac_peak_1671	57	.	4.11848	8.11814	5.77203
chr1	26095597	26095992	CRC_atac_peak_1672	44	.	3.66716	6.57805	4.47735
chr1	26134942	26135917	CRC_atac_peak_1673	57	.	4.09483	8.06125	5.73072
chr1	26136351	26137544	CRC_atac_peak_1674	56	.	4.0749	7.9633	5.64039
chr1	26140103	26140959	CRC_atac_peak_1675	51	.	3.9021	7.36703	5.13745
chr1	26141941	26142444	CRC_atac_peak_1676	51	.	3.90685	7.39573	5.16465
chr1	26144338	26144558	CRC_atac_peak_1677	51	.	3.90316	7.36966	5.13942
chr1	26145608	26145845	CRC_atac_peak_1678	44	.	3.64325	6.50015	4.41272
chr1	26146292	26147438	CRC_atac_peak_1679	73	.	4.57788	9.8957	7.33098
chr1	26185632	26186006	CRC_atac_peak_1680	48	.	3.79746	7.01286	4.84049
chr1	26188974	26189213	CRC_atac_peak_1681	57	.	4.11453	8.09672	5.75207
chr1	26189552	26190389	CRC_atac_peak_1682	49	.	3.85144	7.19659	4.99479
chr1	26200991	26201191	CRC_atac_peak_1683	60	.	4.23123	8.49906	6.09119
chr1	26201967	26202824	CRC_atac_peak_1684	50	.	3.87596	7.28388	5.06915
chr1	26206291	26206495	CRC_atac_peak_1685	59	.	4.18885	8.34832	5.96305
chr1	26207478	26207926	CRC_atac_peak_1686	49	.	3.84209	7.16659	4.97004
chr1	26216087	26216289	CRC_atac_peak_1687	68	.	4.48015	9.43146	6.89771
chr1	26217078	26217278	CRC_atac_peak_1688	53	.	3.95924	7.56507	5.30464
chr1	26232366	26233579	CRC_atac_peak_1689	61	.	4.23496	8.56905	6.16538
chr1	26324060	26324793	CRC_atac_peak_1690	55	.	4.03101	7.81858	5.52003
chr1	26347400	26347773	CRC_atac_peak_1691	53	.	3.97078	7.60538	5.3388
chr1	26348603	26348853	CRC_atac_peak_1692	53	.	3.97114	7.5986	5.33118
chr1	26355037	26355320	CRC_atac_peak_1693	52	.	3.95071	7.53087	5.27469
chr1	26362225	26362581	CRC_atac_peak_1694	61	.	4.22991	8.53418	6.13093
chr1	26362932	26363454	CRC_atac_peak_1695	45	.	3.70541	6.70498	4.58318
chr1	26364176	26364503	CRC_atac_peak_1696	44	.	3.63862	6.48508	4.40021
chr1	26365230	26365629	CRC_atac_peak_1697	60	.	4.2169	8.47987	6.08307
chr1	26407823	26408513	CRC_atac_peak_1698	49	.	3.83066	7.12214	4.93139
chr1	26437475	26438948	CRC_atac_peak_1699	80	.	4.82223	10.7627	8.06672
chr1	26496083	26497899	CRC_atac_peak_1700	57	.	4.10473	8.07038	5.73178
chr1	26498313	26498523	CRC_atac_peak_1701	70	.	4.54373	9.62575	7.05375
chr1	26503667	26504117	CRC_atac_peak_1702	74	.	4.64505	10.0624	7.44935
chr1	26504703	26505159	CRC_atac_peak_1703	60	.	4.21327	8.45897	6.06307
chr1	26506905	26507307	CRC_atac_peak_1704	64	.	4.33233	8.88285	6.42413
chr1	26509131	26509953	CRC_atac_peak_1705	46	.	3.73083	6.78778	4.65186
chr1	26510634	26510878	CRC_atac_peak_1706	58	.	4.13244	8.18155	5.82953
chr1	26515190	26515599	CRC_atac_peak_1707	49	.	3.84228	7.15662	4.95918
chr1	26515952	26516291	CRC_atac_peak_1708	59	.	4.16524	8.28444	5.91343
chr1	26528802	26529057	CRC_atac_peak_1709	43	.	3.61585	6.4109	4.33867
chr1	26551555	26552284	CRC_atac_peak_1710	57	.	4.10851	8.08587	5.74551
chr1	26560203	26561117	CRC_atac_peak_1711	95	.	5.26787	12.4464	9.53141
chr1	26602983	26603185	CRC_atac_peak_1712	52	.	3.93837	7.48488	5.23506
chr1	26603753	26603953	CRC_atac_peak_1713	58	.	4.1586	8.25936	5.89172
chr1	26605590	26609823	CRC_atac_peak_1714	61	.	4.23412	8.58129	6.18212
chr1	26610217	26611550	CRC_atac_peak_1715	57	.	4.09741	8.04986	5.71561
chr1	26611940	26612628	CRC_atac_peak_1716	63	.	4.30362	8.80029	6.35902
chr1	26616070	26617788	CRC_atac_peak_1717	72	.	4.53731	9.75107	7.20729
chr1	26618185	26618385	CRC_atac_peak_1718	69	.	4.4942	9.46281	6.91878
chr1	26623023	26624610	CRC_atac_peak_1719	59	.	4.16412	8.30423	5.93712
chr1	26627064	26627583	CRC_atac_peak_1720	78	.	4.77469	10.5645	7.88886
chr1	26627945	26628176	CRC_atac_peak_1721	44	.	3.66831	6.58256	4.48126
chr1	26632451	26633251	CRC_atac_peak_1722	65	.	4.36438	8.99179	6.51562
chr1	26647675	26648096	CRC_atac_peak_1723	46	.	3.73229	6.79668	4.66023
chr1	26650480	26650860	CRC_atac_peak_1724	44	.	3.67465	6.60245	4.4976
chr1	26655290	26655572	CRC_atac_peak_1725	47	.	3.7605	6.89423	4.74254
chr1	26662719	26664319	CRC_atac_peak_1726	66	.	4.36455	9.07036	6.60738
chr1	26669147	26670305	CRC_atac_peak_1727	66	.	4.38182	9.12271	6.64826
chr1	26670756	26671012	CRC_atac_peak_1728	64	.	4.34001	8.9054	6.44173
chr1	26671891	26672763	CRC_atac_peak_1729	67	.	4.42261	9.20581	6.70022
chr1	26677294	26678854	CRC_atac_peak_1730	66	.	4.39196	9.12901	6.64321
chr1	26679252	26679780	CRC_atac_peak_1731	70	.	4.54022	9.65033	7.08481
chr1	26680239	26682720	CRC_atac_peak_1732	90	.	5.05119	11.7854	9.00964
chr1	26683145	26684122	CRC_atac_peak_1733	78	.	4.76064	10.5246	7.85838
chr1	26685456	26685705	CRC_atac_peak_1734	44	.	3.65064	6.52537	4.4339
chr1	26688043	26688441	CRC_atac_peak_1735	53	.	3.96557	7.59056	5.32716
chr1	26758510	26759013	CRC_atac_peak_1736	57	.	4.12584	8.14335	5.79339
chr1	26795169	26795733	CRC_atac_peak_1737	50	.	3.86041	7.22299	5.016
chr1	26796326	26797363	CRC_atac_peak_1738	50	.	3.88664	7.31149	5.09014
chr1	26798355	26798696	CRC_atac_peak_1739	69	.	4.49152	9.48947	6.95281
chr1	26799072	26799633	CRC_atac_peak_1740	68	.	4.46666	9.38395	6.85733
chr1	26816873	26817180	CRC_atac_peak_1741	47	.	3.75363	6.86841	4.72025
chr1	26818261	26818605	CRC_atac_peak_1742	47	.	3.77857	6.95126	4.78934
chr1	26826747	26827652	CRC_atac_peak_1743	57	.	4.11592	8.1363	5.7948
chr1	26856209	26859263	CRC_atac_peak_1744	67	.	4.4045	9.21143	6.7264
chr1	26861569	26862086	CRC_atac_peak_1745	57	.	4.12165	8.12227	5.77383
chr1	26862878	26863926	CRC_atac_peak_1746	61	.	4.24382	8.60014	6.19301
chr1	26864410	26864868	CRC_atac_peak_1747	55	.	4.04039	7.84721	5.54319
chr1	26868468	26868790	CRC_atac_peak_1748	43	.	3.60469	6.37454	4.3085
chr1	26869140	26870247	CRC_atac_peak_1749	54	.	3.99449	7.69494	5.41619
chr1	26872171	26873314	CRC_atac_peak_1750	67	.	4.41074	9.24068	6.75358
chr1	26880775	26881227	CRC_atac_peak_1751	57	.	4.11245	8.09196	5.74853
chr1	26881853	26882715	CRC_atac_peak_1752	54	.	4.02417	7.79465	5.49977
chr1	26883145	26883880	CRC_atac_peak_1753	54	.	4.01538	7.78094	5.49243
chr1	26887091	26887521	CRC_atac_peak_1754	49	.	3.85327	7.19862	4.99552
chr1	26900354	26900728	CRC_atac_peak_1755	45	.	3.70349	6.69694	4.57611
chr1	26947071	26947485	CRC_atac_peak_1756	48	.	3.79822	7.01126	4.83816
chr1	27020378	27020707	CRC_atac_peak_1757	43	.	3.61674	6.41379	4.34107
chr1	27021760	27022426	CRC_atac_peak_1758	82	.	4.85334	10.9283	8.22695
chr1	27023512	27024714	CRC_atac_peak_1759	60	.	4.20403	8.4232	6.03217
chr1	27049871	27050295	CRC_atac_peak_1760	54	.	4.01498	7.76531	5.47563
chr1	27100055	27100294	CRC_atac_peak_1761	58	.	4.15488	8.25207	5.88719
chr1	27101141	27101360	CRC_atac_peak_1762	56	.	4.092	8.01344	5.68045
chr1	27106949	27107272	CRC_atac_peak_1763	58	.	4.12068	8.14583	5.80184
chr1	27113833	27114998	CRC_atac_peak_1764	54	.	4.01243	7.74462	5.45521
chr1	27155537	27156125	CRC_atac_peak_1765	57	.	4.09824	8.05376	5.71916
chr1	27160183	27160594	CRC_atac_peak_1766	44	.	3.64275	6.49854	4.41138
chr1	27166324	27166540	CRC_atac_peak_1767	56	.	4.07024	7.94919	5.62889
chr1	27174925	27176397	CRC_atac_peak_1768	92	.	5.10241	12.0254	9.23374
chr1	27177457	27178498	CRC_atac_peak_1769	58	.	4.12181	8.15119	5.8056
chr1	27178988	27179301	CRC_atac_peak_1770	53	.	3.98176	7.63548	5.36233
chr1	27179740	27180971	CRC_atac_peak_1771	61	.	4.23041	8.54127	6.13918
chr1	27181378	27181760	CRC_atac_peak_1772	67	.	4.44234	9.28617	6.77069
chr1	27182453	27183964	CRC_atac_peak_1773	53	.	3.9754	7.62566	5.35706
chr1	27188008	27192141	CRC_atac_peak_1774	69	.	4.4716	9.43829	6.91507
chr1	27216247	27216457	CRC_atac_peak_1775	45	.	3.71129	6.72258	4.59743
chr1	27217010	27217703	CRC_atac_peak_1776	46	.	3.73148	6.79053	4.6543
chr1	27218856	27219094	CRC_atac_peak_1777	52	.	3.9585	7.55935	5.29914
chr1	27236524	27238651	CRC_atac_peak_1778	58	.	4.14736	8.24893	5.89096
chr1	27239574	27241165	CRC_atac_peak_1779	84	.	4.90762	11.156	8.43375
chr1	27241740	27242144	CRC_atac_peak_1780	62	.	4.25968	8.63782	6.21874
chr1	27247997	27248222	CRC_atac_peak_1781	47	.	3.75647	6.87736	4.72762
chr1	27271786	27272119	CRC_atac_peak_1782	46	.	3.74111	6.82393	4.68248
chr1	27276306	27278903	CRC_atac_peak_1783	51	.	3.88833	7.3292	5.10793
chr1	27285685	27287238	CRC_atac_peak_1784	68	.	4.44261	9.31674	6.80586
chr1	27297708	27298015	CRC_atac_peak_1785	62	.	4.25349	8.62164	6.20673
chr1	27298539	27298802	CRC_atac_peak_1786	55	.	4.02722	7.80652	5.50988
chr1	27300363	27300599	CRC_atac_peak_1787	53	.	3.97202	7.6224	5.3564
chr1	27317405	27318480	CRC_atac_peak_1788	47	.	3.76512	6.90754	4.75312
chr1	27319533	27319878	CRC_atac_peak_1789	43	.	3.63394	6.46983	4.38756
chr1	27330763	27333415	CRC_atac_peak_1790	70	.	4.48785	9.55889	7.03832
chr1	27336002	27337813	CRC_atac_peak_1791	59	.	4.17128	8.31604	5.94324
chr1	27338879	27339806	CRC_atac_peak_1792	89	.	5.09697	11.7789	8.94481
chr1	27397099	27397704	CRC_atac_peak_1793	54	.	3.9974	7.70791	5.42788
chr1	27413178	27413378	CRC_atac_peak_1794	47	.	3.75891	6.88025	4.72881
chr1	27426193	27427577	CRC_atac_peak_1795	57	.	4.10514	8.09384	5.75733
chr1	27433146	27433450	CRC_atac_peak_1796	49	.	3.84349	7.17243	4.9752
chr1	27433838	27434504	CRC_atac_peak_1797	62	.	4.25333	8.62194	6.20825
chr1	27435988	27436267	CRC_atac_peak_1798	44	.	3.65708	6.54522	4.45011
chr1	27437445	27437758	CRC_atac_peak_1799	60	.	4.22185	8.47974	6.07819
chr1	27438720	27438966	CRC_atac_peak_1800	60	.	4.22517	8.50131	6.09925
chr1	27444112	27444923	CRC_atac_peak_1801	53	.	3.96896	7.59789	5.33228
chr1	27448975	27449480	CRC_atac_peak_1802	53	.	3.95951	7.57006	5.30992
chr1	27459269	27459590	CRC_atac_peak_1803	48	.	3.81897	7.08061	4.8961
chr1	27464068	27465143	CRC_atac_peak_1804	50	.	3.86556	7.25255	5.04371
chr1	27480171	27480774	CRC_atac_peak_1805	56	.	4.06003	7.92052	5.60639
chr1	27481517	27481805	CRC_atac_peak_1806	53	.	3.98926	7.6631	5.38607
chr1	27518840	27519382	CRC_atac_peak_1807	52	.	3.9313	7.46029	5.21434
chr1	27560429	27561725	CRC_atac_peak_1808	79	.	4.77006	10.5878	7.9232
chr1	27627083	27627472	CRC_atac_peak_1809	49	.	3.84077	7.15481	4.95844
chr1	27631310	27631633	CRC_atac_peak_1810	44	.	3.65066	6.52431	4.43276
chr1	27633312	27633891	CRC_atac_peak_1811	53	.	3.96522	7.58053	5.31652
chr1	27648407	27649210	CRC_atac_peak_1812	90	.	5.13924	11.9391	9.08327
chr1	27658132	27659524	CRC_atac_peak_1813	53	.	3.97748	7.62809	5.35785
chr1	27660027	27661048	CRC_atac_peak_1814	46	.	3.73815	6.81294	4.67305
chr1	27662062	27662714	CRC_atac_peak_1815	51	.	3.89578	7.34668	5.12067
chr1	27663134	27663375	CRC_atac_peak_1816	58	.	4.15298	8.25871	5.89638
chr1	27667691	27667920	CRC_atac_peak_1817	44	.	3.65229	6.53103	4.43865
chr1	27668341	27669834	CRC_atac_peak_1818	60	.	4.21191	8.47492	6.08264
chr1	27673914	27674632	CRC_atac_peak_1819	58	.	4.13927	8.19131	5.83408
chr1	27675523	27676408	CRC_atac_peak_1820	67	.	4.42675	9.22698	6.71925
chr1	27679706	27680015	CRC_atac_peak_1821	59	.	4.16739	8.28561	5.91298
chr1	27682993	27684204	CRC_atac_peak_1822	56	.	4.06103	7.92685	5.61255
chr1	27684866	27685493	CRC_atac_peak_1823	48	.	3.80838	7.05207	4.87387
chr1	27686619	27688502	CRC_atac_peak_1824	56	.	4.06778	7.97036	5.65484
chr1	27688922	27690373	CRC_atac_peak_1825	63	.	4.29338	8.75248	6.31543
chr1	27690747	27691321	CRC_atac_peak_1826	51	.	3.89779	7.35675	5.12991
chr1	27691658	27692889	CRC_atac_peak_1827	56	.	4.07991	7.99651	5.67261
chr1	27693458	27693678	CRC_atac_peak_1828	62	.	4.29357	8.72971	6.28992
chr1	27705931	27706255	CRC_atac_peak_1829	44	.	3.67453	6.60275	4.498
chr1	27706876	27707182	CRC_atac_peak_1830	54	.	4.01502	7.7505	5.45935
chr1	27708983	27709270	CRC_atac_peak_1831	43	.	3.60469	6.37454	4.3085
chr1	27709728	27710400	CRC_atac_peak_1832	52	.	3.9581	7.55497	5.29473
chr1	27717937	27718352	CRC_atac_peak_1833	46	.	3.71922	6.75135	4.62195
chr1	27718658	27719212	CRC_atac_peak_1834	63	.	4.29634	8.78662	6.35074
chr1	27719722	27720110	CRC_atac_peak_1835	51	.	3.91137	7.39726	5.16257
chr1	27720417	27721112	CRC_atac_peak_1836	58	.	4.1355	8.17455	5.81916
chr1	27722168	27722457	CRC_atac_peak_1837	54	.	4.001	7.70703	5.42395
chr1	27725055	27725332	CRC_atac_peak_1838	54	.	4.0103	7.75265	5.46585
chr1	27726006	27726494	CRC_atac_peak_1839	53	.	3.96362	7.57202	5.30858
chr1	27728859	27729221	CRC_atac_peak_1840	54	.	4.00542	7.72108	5.4355
chr1	27816224	27817344	CRC_atac_peak_1841	95	.	5.26619	12.4558	9.54469
chr1	27831636	27832158	CRC_atac_peak_1842	46	.	3.73851	6.81504	4.67501
chr1	27835848	27836292	CRC_atac_peak_1843	48	.	3.78515	6.96987	4.80415
chr1	27840205	27840668	CRC_atac_peak_1844	53	.	3.96092	7.57139	5.31017
chr1	27844629	27845349	CRC_atac_peak_1845	52	.	3.92929	7.46315	5.21907
chr1	27845768	27846567	CRC_atac_peak_1846	53	.	3.98647	7.6727	5.39889
chr1	27846893	27847394	CRC_atac_peak_1847	43	.	3.60469	6.37454	4.3085
chr1	27847884	27848775	CRC_atac_peak_1848	51	.	3.90267	7.36499	5.13482
chr1	27849539	27849975	CRC_atac_peak_1849	51	.	3.91811	7.42235	5.18415
chr1	27852124	27852810	CRC_atac_peak_1850	47	.	3.78248	6.96008	4.79573
chr1	27853205	27854079	CRC_atac_peak_1851	49	.	3.85329	7.19739	4.9942
chr1	27854655	27855695	CRC_atac_peak_1852	78	.	4.77383	10.5662	7.8909
chr1	27858905	27859178	CRC_atac_peak_1853	47	.	3.75988	6.88819	4.73653
chr1	27863343	27864164	CRC_atac_peak_1854	53	.	3.98028	7.65635	5.38652
chr1	27868927	27869954	CRC_atac_peak_1855	62	.	4.24406	8.63406	6.23043
chr1	27871032	27871354	CRC_atac_peak_1856	43	.	3.6325	6.46514	4.38367
chr1	27873374	27873763	CRC_atac_peak_1857	45	.	3.67936	6.61973	4.51237
chr1	27875249	27876753	CRC_atac_peak_1858	49	.	3.8246	7.10492	4.91773
chr1	27877103	27878291	CRC_atac_peak_1859	58	.	4.13596	8.18736	5.83295
chr1	27882228	27883020	CRC_atac_peak_1860	54	.	4.0072	7.72984	5.44342
chr1	27883400	27885828	CRC_atac_peak_1861	72	.	4.55694	9.76744	7.20433
chr1	27886331	27887432	CRC_atac_peak_1862	55	.	4.03088	7.82345	5.52547
chr1	27887761	27888030	CRC_atac_peak_1863	53	.	3.9636	7.5754	5.31223
chr1	27889951	27891972	CRC_atac_peak_1864	67	.	4.43624	9.27616	6.76574
chr1	27892752	27894140	CRC_atac_peak_1865	46	.	3.72132	6.75775	4.62718
chr1	27894592	27896658	CRC_atac_peak_1866	82	.	4.86819	10.9786	8.26908
chr1	27897797	27898174	CRC_atac_peak_1867	64	.	4.32968	8.87552	6.41881
chr1	27898904	27899661	CRC_atac_peak_1868	64	.	4.32372	8.86439	6.41192
chr1	27900674	27901087	CRC_atac_peak_1869	51	.	3.89307	7.34235	5.11825
chr1	27903774	27904528	CRC_atac_peak_1870	56	.	4.05625	7.91228	5.6005
chr1	27914881	27915299	CRC_atac_peak_1871	52	.	3.94926	7.53248	5.2776
chr1	27915813	27917011	CRC_atac_peak_1872	66	.	4.37526	9.14385	6.68027
chr1	27918615	27919162	CRC_atac_peak_1873	48	.	3.81485	7.07264	4.89085
chr1	27919716	27920344	CRC_atac_peak_1874	53	.	3.98417	7.65253	5.37879
chr1	27920730	27921106	CRC_atac_peak_1875	45	.	3.692	6.65978	4.54533
chr1	27923370	27923945	CRC_atac_peak_1876	53	.	3.97414	7.61313	5.34445
chr1	27925647	27926079	CRC_atac_peak_1877	49	.	3.82011	7.08823	4.90339
chr1	27928374	27928639	CRC_atac_peak_1878	43	.	3.60469	6.37454	4.3085
chr1	27933692	27934161	CRC_atac_peak_1879	48	.	3.79119	6.99661	4.82811
chr1	27939223	27939628	CRC_atac_peak_1880	52	.	3.92438	7.44766	5.20646
chr1	27959411	27959666	CRC_atac_peak_1881	53	.	3.97137	7.61192	5.34538
chr1	28011898	28013825	CRC_atac_peak_1882	52	.	3.95271	7.54927	5.29305
chr1	28051758	28052883	CRC_atac_peak_1883	92	.	5.12862	12.0602	9.24269
chr1	28099426	28100109	CRC_atac_peak_1884	67	.	4.41302	9.25133	6.7628
chr1	28189320	28189559	CRC_atac_peak_1885	52	.	3.9286	7.46036	5.21654
chr1	28195400	28195845	CRC_atac_peak_1886	46	.	3.74452	6.83685	4.69363
chr1	28199207	28200460	CRC_atac_peak_1887	68	.	4.43664	9.31053	6.80459
chr1	28202847	28203590	CRC_atac_peak_1888	54	.	4.01698	7.78173	5.49209
chr1	28205774	28206542	CRC_atac_peak_1889	60	.	4.18976	8.41864	6.04125
chr1	28208773	28209172	CRC_atac_peak_1890	45	.	3.67941	6.61799	4.51048
chr1	28240940	28241534	CRC_atac_peak_1891	46	.	3.74627	6.84016	4.69579
chr1	28271502	28272000	CRC_atac_peak_1892	51	.	3.91522	7.41661	5.18042
chr1	28282652	28282863	CRC_atac_peak_1893	52	.	3.9567	7.5427	5.28263
chr1	28286029	28288022	CRC_atac_peak_1894	64	.	4.31979	8.88476	6.43918
chr1	28414931	28415390	CRC_atac_peak_1895	110	.	5.63585	14.1085	11.0682
chr1	28431683	28431991	CRC_atac_peak_1896	54	.	3.99981	7.71273	5.43114
chr1	28522426	28522664	CRC_atac_peak_1897	49	.	3.83383	7.13726	4.94506
chr1	28559021	28559387	CRC_atac_peak_1898	56	.	4.06083	7.91933	5.60436
chr1	28562413	28563657	CRC_atac_peak_1899	53	.	3.96638	7.59784	5.33431
chr1	28573669	28573941	CRC_atac_peak_1900	73	.	4.60175	9.91808	7.32767
chr1	28574466	28574792	CRC_atac_peak_1901	59	.	4.18174	8.35093	5.972
chr1	28585701	28585981	CRC_atac_peak_1902	102	.	5.44392	13.21	10.2285
chr1	28586425	28586884	CRC_atac_peak_1903	55	.	4.04762	7.86787	5.55956
chr1	28696060	28696613	CRC_atac_peak_1904	65	.	4.37717	9.06795	6.58824
chr1	28832257	28832518	CRC_atac_peak_1905	59	.	4.17504	8.31155	5.9347
chr1	28844010	28845724	CRC_atac_peak_1906	60	.	4.19837	8.41953	6.03328
chr1	28847138	28847582	CRC_atac_peak_1907	64	.	4.32118	8.86098	6.41016
chr1	28856871	28857134	CRC_atac_peak_1908	55	.	4.04246	7.86063	5.55602
chr1	28858164	28858485	CRC_atac_peak_1909	50	.	3.86385	7.23469	5.0258
chr1	28862867	28863469	CRC_atac_peak_1910	58	.	4.14363	8.21013	5.85086
chr1	28863906	28864624	CRC_atac_peak_1911	50	.	3.85147	7.20159	5.00016
chr1	28879200	28880323	CRC_atac_peak_1912	54	.	3.99114	7.69607	5.42051
chr1	28908021	28908478	CRC_atac_peak_1913	48	.	3.79897	7.01959	4.84649
chr1	28919893	28920115	CRC_atac_peak_1914	69	.	4.49775	9.47733	6.93192
chr1	28969323	28970037	CRC_atac_peak_1915	74	.	4.64862	10.0654	7.4475
chr1	28995690	28996037	CRC_atac_peak_1916	55	.	4.04985	7.87256	5.56275
chr1	29063173	29063815	CRC_atac_peak_1917	63	.	4.27819	8.7341	6.30986
chr1	29101731	29102021	CRC_atac_peak_1918	65	.	4.36819	9.01293	6.53576
chr1	29183403	29183615	CRC_atac_peak_1919	77	.	4.75291	10.4285	7.75444
chr1	29211427	29211783	CRC_atac_peak_1920	52	.	3.95084	7.53722	5.28144
chr1	29213279	29214981	CRC_atac_peak_1921	73	.	4.59749	9.91756	7.33323
chr1	29215808	29216168	CRC_atac_peak_1922	50	.	3.87185	7.26256	5.04937
chr1	29223571	29223946	CRC_atac_peak_1923	50	.	3.88176	7.29446	5.07575
chr1	29240494	29240973	CRC_atac_peak_1924	53	.	3.96746	7.59122	5.32617
chr1	29447272	29447959	CRC_atac_peak_1925	51	.	3.916	7.41698	5.18006
chr1	29452371	29452832	CRC_atac_peak_1926	48	.	3.79553	7.00528	4.83383
chr1	29492100	29492328	CRC_atac_peak_1927	51	.	3.90527	7.37624	5.14488
chr1	29507691	29508773	CRC_atac_peak_1928	97	.	5.32062	12.675	9.74046
chr1	29520670	29521412	CRC_atac_peak_1929	48	.	3.79532	7.00283	4.83144
chr1	29557214	29557621	CRC_atac_peak_1930	70	.	4.53203	9.60795	7.045
chr1	29574000	29574249	CRC_atac_peak_1931	43	.	3.61826	6.41876	4.34518
chr1	29577913	29578163	CRC_atac_peak_1932	49	.	3.84029	7.15229	4.95608
chr1	29579159	29579492	CRC_atac_peak_1933	58	.	4.1555	8.26108	5.89643
chr1	29586654	29587343	CRC_atac_peak_1934	47	.	3.77613	6.94235	4.78175
chr1	29606346	29606612	CRC_atac_peak_1935	47	.	3.7597	6.88352	4.73168
chr1	29609268	29610028	CRC_atac_peak_1936	54	.	4.01034	7.7449	5.45721
chr1	29611005	29611205	CRC_atac_peak_1937	47	.	3.78043	6.95302	4.78981
chr1	29616377	29616682	CRC_atac_peak_1938	48	.	3.78883	6.98367	4.81598
chr1	29637608	29638224	CRC_atac_peak_1939	49	.	3.8481	7.18473	4.98467
chr1	29641754	29642208	CRC_atac_peak_1940	46	.	3.71449	6.73524	4.60844
chr1	29644122	29644515	CRC_atac_peak_1941	45	.	3.6993	6.68435	4.5659
chr1	29647148	29647397	CRC_atac_peak_1942	44	.	3.66938	6.58531	4.48337
chr1	29649685	29650023	CRC_atac_peak_1943	43	.	3.60469	6.37454	4.3085
chr1	29652151	29652469	CRC_atac_peak_1944	72	.	4.59688	9.88063	7.2914
chr1	30475047	30475247	CRC_atac_peak_1945	44	.	3.6561	6.54271	4.44819
chr1	30477490	30477710	CRC_atac_peak_1946	57	.	4.09837	8.06502	5.73127
chr1	30480898	30481098	CRC_atac_peak_1947	58	.	4.14964	8.2161	5.85228
chr1	30483110	30483392	CRC_atac_peak_1948	47	.	3.75557	6.86758	4.7179
chr1	30507514	30507910	CRC_atac_peak_1949	47	.	3.76625	6.90704	4.75171
chr1	31189022	31189783	CRC_atac_peak_1950	58	.	4.12807	8.17277	5.82387
chr1	31190833	31192552	CRC_atac_peak_1951	161	.	6.78642	19.5186	16.1171
chr1	31195489	31196890	CRC_atac_peak_1952	64	.	4.33335	8.89874	6.44126
chr1	31212408	31212941	CRC_atac_peak_1953	67	.	4.42266	9.26706	6.76913
chr1	31214516	31214727	CRC_atac_peak_1954	49	.	3.84147	7.15511	4.95819
chr1	31225235	31225470	CRC_atac_peak_1955	59	.	4.18953	8.37507	5.99181
chr1	31230457	31230753	CRC_atac_peak_1956	53	.	3.97095	7.60685	5.34027
chr1	31234565	31235391	CRC_atac_peak_1957	61	.	4.2372	8.55187	6.14454
chr1	31250041	31250308	CRC_atac_peak_1958	44	.	3.6723	6.59481	4.49126
chr1	31255647	31256023	CRC_atac_peak_1959	47	.	3.7571	6.8777	4.72747
chr1	31258172	31258533	CRC_atac_peak_1960	61	.	4.23109	8.5246	6.11939
chr1	31259099	31259357	CRC_atac_peak_1961	55	.	4.02971	7.81224	5.51415
chr1	31260550	31260807	CRC_atac_peak_1962	55	.	4.04291	7.85353	5.54784
chr1	31273608	31274017	CRC_atac_peak_1963	48	.	3.80251	7.0276	4.85232
chr1	31286576	31287143	CRC_atac_peak_1964	45	.	3.68404	6.6335	4.52345
chr1	31290728	31290928	CRC_atac_peak_1965	52	.	3.92742	7.44921	5.20551
chr1	31295723	31297899	CRC_atac_peak_1966	63	.	4.28879	8.75564	6.32315
chr1	31316834	31317489	CRC_atac_peak_1967	54	.	4.02748	7.79436	5.49652
chr1	31320423	31320997	CRC_atac_peak_1968	67	.	4.4305	9.26349	6.7567
chr1	31322948	31323160	CRC_atac_peak_1969	61	.	4.26082	8.61386	6.19118
chr1	31325221	31326608	CRC_atac_peak_1970	63	.	4.2675	8.74984	6.3409
chr1	31328180	31328643	CRC_atac_peak_1971	45	.	3.69116	6.65891	4.54504
chr1	31342957	31343795	CRC_atac_peak_1972	52	.	3.92762	7.45708	5.21391
chr1	31344865	31345584	CRC_atac_peak_1973	49	.	3.8225	7.0988	4.91287
chr1	31349202	31349890	CRC_atac_peak_1974	52	.	3.93041	7.47026	5.22585
chr1	31350902	31352037	CRC_atac_peak_1975	48	.	3.81548	7.07431	4.89214
chr1	31352421	31352668	CRC_atac_peak_1976	54	.	4.00388	7.7267	5.44292
chr1	31353969	31354204	CRC_atac_peak_1977	59	.	4.1855	8.35401	5.97221
chr1	31354942	31355547	CRC_atac_peak_1978	53	.	3.96133	7.57631	5.31519
chr1	31358624	31359028	CRC_atac_peak_1979	66	.	4.38431	9.09313	6.60982
chr1	31359805	31361561	CRC_atac_peak_1980	65	.	4.38049	9.07896	6.59825
chr1	31363690	31364142	CRC_atac_peak_1981	65	.	4.36748	9.02307	6.54775
chr1	31370821	31371409	CRC_atac_peak_1982	51	.	3.89459	7.34464	5.11941
chr1	31373633	31374029	CRC_atac_peak_1983	50	.	3.88021	7.29626	5.07897
chr1	31379012	31379310	CRC_atac_peak_1984	44	.	3.66528	6.57193	4.47227
chr1	31379721	31380607	CRC_atac_peak_1985	52	.	3.95058	7.54309	5.28821
chr1	31384557	31384784	CRC_atac_peak_1986	43	.	3.61795	6.41772	4.34433
chr1	31385913	31386613	CRC_atac_peak_1987	54	.	4.00218	7.70911	5.42518
chr1	31387544	31387932	CRC_atac_peak_1988	46	.	3.74035	6.82035	4.67924
chr1	31388337	31388820	CRC_atac_peak_1989	58	.	4.13569	8.19338	5.83976
chr1	31401863	31402924	CRC_atac_peak_1990	45	.	3.69058	6.65869	4.54524
chr1	31406233	31406950	CRC_atac_peak_1991	54	.	4.01447	7.75781	5.46791
chr1	31407856	31408346	CRC_atac_peak_1992	45	.	3.70716	6.70853	4.58564
chr1	31409500	31409763	CRC_atac_peak_1993	59	.	4.18802	8.3793	5.99824
chr1	31538073	31539051	CRC_atac_peak_1994	65	.	4.36804	9.01187	6.53466
chr1	31627523	31628476	CRC_atac_peak_1995	66	.	4.40388	9.18586	6.69661
chr1	31643625	31644063	CRC_atac_peak_1996	72	.	4.5918	9.85866	7.27004
chr1	31692079	31692279	CRC_atac_peak_1997	53	.	3.99697	7.68054	5.39859
chr1	31769401	31770193	CRC_atac_peak_1998	57	.	4.11717	8.11701	5.77201
chr1	31798351	31798654	CRC_atac_peak_1999	56	.	4.08977	8.01795	5.68737
chr1	31840291	31840524	CRC_atac_peak_2000	65	.	4.38481	9.06999	6.58349
[truncated: 58,876 more rows]
