# Supplementary material for: Single-cell EpiChem jointly measures drug–chromatin binding and multimodal epigenome
Source: Nat Methods. 2024 Jul 18;21(9):1624–33. doi: 10.1038/s41592-024-02360-0 (PMC11399096; doi:10.1038/s41592-024-02360-0)
Supplement: Supplementary file 10 — Statistical source data. [file 41592_2024_2360_MOESM10_ESM.csv]

	x
1	chr1:564737-564953
2	chr1:565339-565929
3	chr1:566573-567590
4	chr1:568114-570288
5	chr1:835312-835666
6	chr1:838428-838638
7	chr1:839131-839331
8	chr1:843384-843606
9	chr1:846013-846483
10	chr1:847712-849063
11	chr1:853838-854507
12	chr1:854873-855288
13	chr1:855819-857333
14	chr1:859481-860001
15	chr1:865933-866743
16	chr1:867790-868382
17	chr1:871936-873114
18	chr1:873866-874066
19	chr1:876793-878070
20	chr1:881011-882233
21	chr1:882973-886440
22	chr1:886772-889413
23	chr1:894220-894676
24	chr1:895097-895297
25	chr1:896047-898735
26	chr1:899306-899753
27	chr1:901229-903097
28	chr1:904588-905009
29	chr1:905881-906139
30	chr1:906590-906900
31	chr1:907560-907768
32	chr1:908252-909615
33	chr1:910695-911905
34	chr1:913788-914408
35	chr1:915884-918595
36	chr1:929029-929404
37	chr1:931009-931314
38	chr1:932347-932756
39	chr1:933183-933876
40	chr1:934515-937558
41	chr1:938231-942764
42	chr1:948798-949902
43	chr1:950306-950952
44	chr1:954562-962959
45	chr1:967409-968459
46	chr1:968973-969425
47	chr1:969782-970139
48	chr1:970849-971319
49	chr1:972320-972633
50	chr1:973335-973660
51	chr1:974031-974635
52	chr1:975341-976299
53	chr1:977348-978178
54	chr1:979786-981155
55	chr1:981597-982662
56	chr1:983012-983761
57	chr1:984648-985204
58	chr1:985622-987824
59	chr1:988746-990030
60	chr1:990610-991048
61	chr1:994102-994335
62	chr1:994693-996090
63	chr1:998048-998342
64	chr1:998681-1000050
65	chr1:1002059-1006703
66	chr1:1007095-1010871
67	chr1:1014866-1015849
68	chr1:1016568-1016792
69	chr1:1017361-1018445
70	chr1:1019112-1019508
71	chr1:1019911-1020219
72	chr1:1020732-1020993
73	chr1:1021502-1021702
74	chr1:1022247-1022990
75	chr1:1024096-1024961
76	chr1:1025814-1026921
77	chr1:1027337-1028125
78	chr1:1051281-1052119
79	chr1:1053418-1054113
80	chr1:1056584-1058104
81	chr1:1058542-1059574
82	chr1:1060150-1061263
83	chr1:1062947-1063665
84	chr1:1064262-1064709
85	chr1:1065748-1066194
86	chr1:1067604-1068172
87	chr1:1068544-1068895
88	chr1:1069649-1070643
89	chr1:1071155-1073457
90	chr1:1073977-1074261
91	chr1:1077045-1077245
92	chr1:1077891-1082359
93	chr1:1084726-1087080
94	chr1:1091354-1099211
95	chr1:1100002-1101720
96	chr1:1102314-1103235
97	chr1:1103659-1105454
98	chr1:1105984-1107809
99	chr1:1109465-1109726
100	chr1:1112591-1113663
101	chr1:1114258-1115630
102	chr1:1116894-1117450
103	chr1:1117787-1118836
104	chr1:1119181-1119546
105	chr1:1132115-1133781
106	chr1:1134532-1135052
107	chr1:1135748-1136279
108	chr1:1138601-1139118
109	chr1:1139998-1140249
110	chr1:1140631-1142265
111	chr1:1143481-1144743
112	chr1:1146811-1147353
113	chr1:1148714-1149395
114	chr1:1150799-1151946
115	chr1:1153569-1155358
116	chr1:1155773-1155977
117	chr1:1157574-1158303
118	chr1:1158828-1159603
119	chr1:1161810-1162178
120	chr1:1163197-1164197
121	chr1:1165138-1165595
122	chr1:1166620-1168724
123	chr1:1169639-1170550
124	chr1:1170950-1176806
125	chr1:1177449-1180021
126	chr1:1181851-1183263
127	chr1:1186089-1186593
128	chr1:1189666-1189911
129	chr1:1190635-1191199
130	chr1:1193802-1194216
131	chr1:1194747-1194976
132	chr1:1201059-1201259
133	chr1:1202895-1203179
134	chr1:1203797-1204155
135	chr1:1205741-1205941
136	chr1:1206267-1206639
137	chr1:1207772-1210990
138	chr1:1216268-1218713
139	chr1:1220145-1221584
140	chr1:1221908-1223185
141	chr1:1225680-1225924
142	chr1:1226746-1228446
143	chr1:1229158-1232422
144	chr1:1233275-1234316
145	chr1:1234679-1235059
146	chr1:1235434-1236200
147	chr1:1236945-1238846
148	chr1:1239189-1245897
149	chr1:1246501-1250339
150	chr1:1254325-1257363
151	chr1:1258188-1258699
152	chr1:1259738-1261406
153	chr1:1261984-1264453
154	chr1:1264785-1265425
155	chr1:1267029-1267235
156	chr1:1267818-1270661
157	chr1:1271250-1272082
158	chr1:1272912-1275200
159	chr1:1275783-1276056
160	chr1:1276487-1277429
161	chr1:1278541-1285228
162	chr1:1286900-1287212
163	chr1:1287551-1288725
164	chr1:1290701-1291012
165	chr1:1292264-1293607
166	chr1:1294118-1294501
167	chr1:1295437-1295978
168	chr1:1296538-1297079
169	chr1:1306081-1306357
170	chr1:1306881-1311013
171	chr1:1315906-1317430
172	chr1:1332993-1333381
173	chr1:1334240-1335679
174	chr1:1335996-1337767
175	chr1:1340631-1340902
176	chr1:1342520-1343078
177	chr1:1355185-1356678
178	chr1:1357387-1357627
179	chr1:1365868-1366286
180	chr1:1366807-1367649
181	chr1:1368194-1371333
182	chr1:1371808-1374115
183	chr1:1374613-1375462
184	chr1:1375846-1377125
185	chr1:1377444-1377843
186	chr1:1396110-1396549
187	chr1:1414728-1415204
188	chr1:1426275-1426676
189	chr1:1430801-1431020
190	chr1:1446618-1447536
191	chr1:1453418-1454124
192	chr1:1470746-1471923
193	chr1:1472456-1473403
194	chr1:1473789-1474860
195	chr1:1475732-1476819
196	chr1:1478614-1478814
197	chr1:1482624-1483450
198	chr1:1484035-1484250
199	chr1:1485888-1486319
200	chr1:1487242-1487552
201	chr1:1490105-1490945
202	chr1:1509609-1510699
203	chr1:1529616-1530132
204	chr1:1532319-1533136
205	chr1:1534246-1534762
206	chr1:1536282-1537607
207	chr1:1538685-1539482
208	chr1:1549787-1550126
209	chr1:1550520-1552505
210	chr1:1553417-1554343
211	chr1:1555156-1557508
212	chr1:1558584-1562512
213	chr1:1563034-1563989
214	chr1:1564395-1565373
215	chr1:1566357-1567210
216	chr1:1590472-1590701
217	chr1:1596607-1597501
218	chr1:1601083-1601556
219	chr1:1609750-1610543
220	chr1:1611885-1612134
221	chr1:1655770-1655972
222	chr1:1684662-1685353
223	chr1:1685783-1686086
224	chr1:1686913-1687703
225	chr1:1688980-1689341
226	chr1:1689667-1692045
227	chr1:1693596-1693836
228	chr1:1709065-1711308
229	chr1:1711900-1712959
230	chr1:1713557-1714634
231	chr1:1721349-1721572
232	chr1:1728104-1728440
233	chr1:1729277-1729832
234	chr1:1784038-1784441
235	chr1:1790032-1790232
236	chr1:1813351-1813641
237	chr1:1821516-1824091
238	chr1:1824881-1827670
239	chr1:1829590-1829882
240	chr1:1830235-1831144
241	chr1:1832916-1833526
242	chr1:1837427-1839100
243	chr1:1839680-1841192
244	chr1:1845551-1846516
245	chr1:1847260-1847901
246	chr1:1848396-1848649
247	chr1:1849317-1854127
248	chr1:1854480-1854962
249	chr1:1856912-1857672
250	chr1:1861172-1861724
251	chr1:1869921-1870919
252	chr1:1873914-1874308
253	chr1:1876743-1876943
254	chr1:1877931-1878442
255	chr1:1887429-1889958
256	chr1:1891373-1891688
257	chr1:1895674-1895940
258	chr1:1905212-1905412
259	chr1:1909647-1910246
260	chr1:1916784-1917479
261	chr1:1917900-1918280
262	chr1:1935183-1935425
263	chr1:1953223-1953887
264	chr1:1954742-1955527
265	chr1:1956054-1956896
266	chr1:1960624-1961425
267	chr1:1963962-1964370
268	chr1:1972155-1973612
269	chr1:1974615-1975362
270	chr1:1976194-1976693
271	chr1:1977067-1977359
272	chr1:1977833-1978698
273	chr1:1980843-1983096
274	chr1:1987501-1987785
275	chr1:1993113-1993395
276	chr1:2000198-2000827
277	chr1:2002336-2002563
278	chr1:2003724-2004950
279	chr1:2005308-2005520
280	chr1:2005985-2006435
281	chr1:2008230-2008670
282	chr1:2010911-2011307
283	chr1:2012265-2012522
284	chr1:2013053-2013253
285	chr1:2013714-2014553
286	chr1:2015813-2016127
287	chr1:2016525-2016780
288	chr1:2019084-2019301
289	chr1:2019667-2020197
290	chr1:2021392-2022198
291	chr1:2024275-2025224
292	chr1:2026404-2027142
293	chr1:2027759-2028285
294	chr1:2035957-2036817
295	chr1:2040836-2041124
296	chr1:2042241-2042639
297	chr1:2042998-2043264
298	chr1:2045217-2045445
299	chr1:2046513-2046817
300	chr1:2058054-2058473
301	chr1:2059514-2059824
302	chr1:2064527-2065618
303	chr1:2066317-2066630
304	chr1:2067113-2067862
305	chr1:2068781-2069497
306	chr1:2071221-2072057
307	chr1:2074142-2074358
308	chr1:2075299-2076240
309	chr1:2092996-2093265
310	chr1:2100444-2101065
311	chr1:2103153-2103569
312	chr1:2108106-2108758
313	chr1:2109568-2109883
314	chr1:2111530-2111743
315	chr1:2112331-2112900
316	chr1:2117568-2117886
317	chr1:2120822-2121643
318	chr1:2122171-2122398
319	chr1:2122720-2122995
320	chr1:2125288-2127580
321	chr1:2128616-2128999
322	chr1:2129867-2131146
323	chr1:2132085-2132611
324	chr1:2134622-2134848
325	chr1:2135184-2136337
326	chr1:2136667-2137349
327	chr1:2138423-2142173
328	chr1:2143670-2145099
329	chr1:2145418-2146202
330	chr1:2146551-2147136
331	chr1:2157917-2159509
332	chr1:2160324-2161603
333	chr1:2164006-2164529
334	chr1:2165765-2165981
335	chr1:2166824-2167135
336	chr1:2169192-2169508
337	chr1:2169864-2170353
338	chr1:2170968-2171223
339	chr1:2173516-2173781
340	chr1:2180917-2181231
341	chr1:2185102-2185850
342	chr1:2186241-2186730
343	chr1:2199019-2199254
344	chr1:2199738-2200026
345	chr1:2200762-2201013
346	chr1:2201557-2202035
347	chr1:2202411-2203052
348	chr1:2204425-2204929
349	chr1:2205830-2206460
350	chr1:2209251-2210802
351	chr1:2214468-2214785
352	chr1:2215139-2216212
353	chr1:2220321-2220756
354	chr1:2221401-2221816
355	chr1:2223620-2224793
356	chr1:2229156-2229905
357	chr1:2230816-2231083
358	chr1:2231497-2231929
359	chr1:2232311-2232933
360	chr1:2235203-2236159
361	chr1:2237436-2238147
362	chr1:2241919-2243037
363	chr1:2243542-2244511
364	chr1:2244848-2245554
365	chr1:2246785-2247849
366	chr1:2248182-2248499
367	chr1:2248900-2249890
368	chr1:2251700-2252267
369	chr1:2253999-2254917
370	chr1:2255542-2256295
371	chr1:2257863-2258063
372	chr1:2260960-2261746
373	chr1:2264796-2265069
374	chr1:2265998-2267771
375	chr1:2268253-2268549
376	chr1:2271498-2271987
377	chr1:2272315-2272673
378	chr1:2275920-2277067
379	chr1:2278701-2279084
380	chr1:2287029-2288386
381	chr1:2288740-2289347
382	chr1:2290404-2290702
383	chr1:2303903-2304560
384	chr1:2305515-2305922
385	chr1:2307295-2308678
386	chr1:2310767-2311020
387	chr1:2312659-2313836
388	chr1:2317129-2317403
389	chr1:2322506-2323772
390	chr1:2325730-2326352
391	chr1:2326676-2326929
392	chr1:2331121-2331365
393	chr1:2333135-2333445
394	chr1:2333995-2334459
395	chr1:2337165-2338255
396	chr1:2339913-2342027
397	chr1:2343159-2346147
398	chr1:2347383-2349064
399	chr1:2350312-2352012
400	chr1:2359797-2360529
401	chr1:2362463-2362788
402	chr1:2363897-2364493
403	chr1:2368190-2368615
404	chr1:2369544-2370087
405	chr1:2373257-2373614
406	chr1:2376569-2378461
407	chr1:2379560-2380113
408	chr1:2381057-2381582
409	chr1:2382551-2383625
410	chr1:2384534-2386899
411	chr1:2388390-2388590
412	chr1:2389610-2390041
413	chr1:2392125-2392978
414	chr1:2394074-2394678
415	chr1:2398273-2398852
416	chr1:2399211-2399865
417	chr1:2400479-2400709
418	chr1:2401380-2401637
419	chr1:2401955-2402426
420	chr1:2403532-2403732
421	chr1:2405590-2405952
422	chr1:2406390-2406740
423	chr1:2407450-2408309
424	chr1:2408993-2409606
425	chr1:2410986-2412036
426	chr1:2413179-2414892
427	chr1:2415626-2416887
428	chr1:2417217-2419190
429	chr1:2421638-2422188
430	chr1:2425053-2426469
431	chr1:2426796-2428671
432	chr1:2429032-2431902
433	chr1:2432551-2434472
434	chr1:2435175-2436172
435	chr1:2436506-2437193
436	chr1:2437586-2439511
437	chr1:2440531-2441856
438	chr1:2442601-2443049
439	chr1:2444270-2445759
440	chr1:2446090-2446595
441	chr1:2447194-2447620
442	chr1:2448751-2449557
443	chr1:2452822-2453146
444	chr1:2454946-2455154
445	chr1:2456046-2456404
446	chr1:2457434-2459974
447	chr1:2461756-2461956
448	chr1:2462299-2462721
449	chr1:2463495-2464041
450	chr1:2464509-2464709
451	chr1:2466202-2467093
452	chr1:2468503-2469455
453	chr1:2470331-2470629
454	chr1:2473414-2474652
455	chr1:2475058-2480341
456	chr1:2486017-2487475
457	chr1:2487921-2489406
458	chr1:2489797-2490257
459	chr1:2490637-2492146
460	chr1:2492988-2494201
461	chr1:2494535-2496060
462	chr1:2498653-2498990
463	chr1:2507129-2507595
464	chr1:2509820-2510095
465	chr1:2517057-2521149
466	chr1:2522266-2522546
467	chr1:2524280-2525253
468	chr1:2527435-2528348
469	chr1:2534813-2537347
470	chr1:2540600-2540895
471	chr1:2542769-2543081
472	chr1:2543995-2544449
473	chr1:2560229-2560509
474	chr1:2561782-2562213
475	chr1:2562560-2563780
476	chr1:2564490-2564905
477	chr1:2570943-2571490
478	chr1:2572759-2573874
479	chr1:2574217-2575258
480	chr1:2575904-2576213
481	chr1:2615533-2615762
482	chr1:2620906-2621191
483	chr1:2621693-2622065
484	chr1:2699799-2700050
485	chr1:2700379-2700579
486	chr1:2702643-2702843
487	chr1:2704011-2704321
488	chr1:2706284-2706949
489	chr1:2716955-2717948
490	chr1:2718270-2718613
491	chr1:2720147-2720453
492	chr1:2721429-2721647
493	chr1:2723759-2724241
494	chr1:2725856-2726528
495	chr1:2735040-2735325
496	chr1:2736162-2736603
497	chr1:2737855-2738914
498	chr1:2751676-2752015
499	chr1:2776283-2776804
500	chr1:2777642-2778068
501	chr1:2783115-2783315
502	chr1:2785746-2786414
503	chr1:2786983-2787376
504	chr1:2793789-2795103
505	chr1:2796631-2797319
506	chr1:2798335-2798913
507	chr1:2800122-2800869
508	chr1:2803624-2803857
509	chr1:2804291-2804677
510	chr1:2808368-2808651
511	chr1:2810423-2811262
512	chr1:2812264-2812541
513	chr1:2817511-2818637
514	chr1:2821496-2822306
515	chr1:2824731-2825293
516	chr1:2825861-2826281
517	chr1:2826716-2827399
518	chr1:2830258-2830715
519	chr1:2832039-2832354
520	chr1:2836083-2836510
521	chr1:2836945-2837232
522	chr1:2840798-2840998
523	chr1:2845575-2845796
524	chr1:2848541-2848749
525	chr1:2849385-2849851
526	chr1:2852057-2852432
527	chr1:2855598-2856229
528	chr1:2860552-2861066
529	chr1:2868865-2869561
530	chr1:2877634-2878365
531	chr1:2886096-2886296
532	chr1:2886780-2887403
533	chr1:2889255-2889726
534	chr1:2890520-2890757
535	chr1:2895459-2896235
536	chr1:2896569-2897010
537	chr1:2919095-2919932
538	chr1:2921158-2921476
539	chr1:2935956-2936522
540	chr1:2938579-2938779
541	chr1:2943238-2943966
542	chr1:2946888-2947226
543	chr1:2949058-2949362
544	chr1:2950731-2951074
545	chr1:2952615-2953198
546	chr1:2953515-2953741
547	chr1:2956552-2956935
548	chr1:2970231-2970695
549	chr1:2977251-2977642
550	chr1:2982974-2983997
551	chr1:2988670-2988895
552	chr1:2991138-2991602
553	chr1:2992535-2992781
554	chr1:2995719-2996323
555	chr1:2998853-2999196
556	chr1:2999819-3000751
557	chr1:3002365-3002853
558	chr1:3008127-3008812
559	chr1:3010624-3011776
560	chr1:3012215-3013170
561	chr1:3014732-3015121
562	chr1:3015988-3017017
563	chr1:3017620-3017820
564	chr1:3018148-3018797
565	chr1:3020815-3022035
566	chr1:3022549-3022958
567	chr1:3023296-3023655
568	chr1:3027469-3028024
569	chr1:3029671-3030320
570	chr1:3031240-3032336
571	chr1:3034054-3034312
572	chr1:3035328-3036566
573	chr1:3036890-3037302
574	chr1:3038350-3038682
575	chr1:3040331-3040554
576	chr1:3041847-3042069
577	chr1:3042763-3043609
578	chr1:3046552-3046820
579	chr1:3049857-3050936
580	chr1:3051713-3053026
581	chr1:3065534-3066018
582	chr1:3066518-3066816
583	chr1:3069407-3070056
584	chr1:3073411-3073659
585	chr1:3076879-3077113
586	chr1:3081277-3081625
587	chr1:3082680-3083202
588	chr1:3085495-3085727
589	chr1:3088734-3089101
590	chr1:3091663-3092040
591	chr1:3096003-3096296
592	chr1:3109982-3110656
593	chr1:3112663-3113026
594	chr1:3113418-3114788
595	chr1:3122603-3123569
596	chr1:3132799-3133436
597	chr1:3136004-3136605
598	chr1:3137103-3137870
599	chr1:3138973-3139604
600	chr1:3144872-3145082
601	chr1:3145650-3145948
602	chr1:3149849-3150136
603	chr1:3150833-3151055
604	chr1:3151710-3153282
605	chr1:3157869-3158337
606	chr1:3159721-3160192
607	chr1:3160565-3160792
608	chr1:3167962-3168249
609	chr1:3168597-3168987
610	chr1:3175855-3176726
611	chr1:3179806-3180209
612	chr1:3188010-3188986
613	chr1:3190192-3190485
614	chr1:3191593-3192499
615	chr1:3192965-3193318
616	chr1:3195778-3196417
617	chr1:3196872-3197094
618	chr1:3199010-3199880
619	chr1:3207512-3207770
620	chr1:3211355-3211609
621	chr1:3212520-3212740
622	chr1:3222330-3222714
623	chr1:3227351-3227658
624	chr1:3228480-3229006
625	chr1:3229522-3230413
626	chr1:3233787-3234133
627	chr1:3235758-3235958
628	chr1:3236437-3241067
629	chr1:3241761-3242138
630	chr1:3243109-3243320
631	chr1:3244788-3245263
632	chr1:3245703-3246149
633	chr1:3254191-3254606
634	chr1:3255192-3255601
635	chr1:3257436-3257649
636	chr1:3263792-3264680
637	chr1:3266181-3266674
638	chr1:3268606-3268855
639	chr1:3270269-3270650
640	chr1:3271119-3271788
641	chr1:3274322-3274751
642	chr1:3278763-3279382
643	chr1:3281880-3282162
644	chr1:3289595-3290577
645	chr1:3290938-3292227
646	chr1:3292679-3293030
647	chr1:3295327-3295535
648	chr1:3298359-3298744
649	chr1:3299598-3299996
650	chr1:3300921-3301368
651	chr1:3306993-3307193
652	chr1:3310658-3311097
653	chr1:3321497-3322114
654	chr1:3322473-3322697
655	chr1:3328795-3329093
656	chr1:3330579-3331703
657	chr1:3340632-3341045
658	chr1:3341918-3342139
659	chr1:3343346-3343695
660	chr1:3346005-3346427
661	chr1:3346862-3347827
662	chr1:3356665-3356889
663	chr1:3368507-3369358
664	chr1:3369802-3371586
665	chr1:3371971-3375302
666	chr1:3375758-3377577
667	chr1:3378003-3379643
668	chr1:3380649-3384116
669	chr1:3384519-3386128
670	chr1:3386478-3387293
671	chr1:3387863-3389013
672	chr1:3390204-3390778
673	chr1:3392439-3393564
674	chr1:3394090-3395430
675	chr1:3395806-3400677
676	chr1:3405778-3406551
677	chr1:3406983-3407828
678	chr1:3408563-3409361
679	chr1:3410118-3410674
680	chr1:3411010-3415471
681	chr1:3415840-3418060
682	chr1:3418401-3419821
683	chr1:3420864-3421225
684	chr1:3421558-3422463
685	chr1:3425515-3426587
686	chr1:3427372-3428058
687	chr1:3428524-3428817
688	chr1:3430997-3431516
689	chr1:3432359-3434393
690	chr1:3435032-3436780
691	chr1:3437753-3438353
692	chr1:3439916-3440905
693	chr1:3441342-3442855
694	chr1:3444023-3444529
695	chr1:3445621-3447029
696	chr1:3447635-3449396
697	chr1:3449857-3450448
698	chr1:3451436-3452659
699	chr1:3453306-3453722
700	chr1:3454093-3454712
701	chr1:3455878-3456563
702	chr1:3457609-3458083
703	chr1:3459495-3460536
704	chr1:3460940-3462169
705	chr1:3464246-3465088
706	chr1:3466083-3466537
707	chr1:3467437-3468211
708	chr1:3469278-3470427
709	chr1:3470856-3471444
710	chr1:3471944-3472741
711	chr1:3473197-3473494
712	chr1:3477123-3477444
713	chr1:3478998-3479614
714	chr1:3481876-3482257
715	chr1:3483456-3484027
716	chr1:3485005-3485288
717	chr1:3485868-3486263
718	chr1:3487217-3487732
719	chr1:3489855-3490716
720	chr1:3492467-3492795
721	chr1:3493745-3494403
722	chr1:3496158-3496556
723	chr1:3496991-3497465
724	chr1:3498371-3498927
725	chr1:3499327-3499609
726	chr1:3501266-3501610
727	chr1:3502901-3503107
728	chr1:3507092-3507550
729	chr1:3509489-3510796
730	chr1:3512036-3512813
731	chr1:3513373-3513677
732	chr1:3515043-3515623
733	chr1:3516987-3517506
734	chr1:3518742-3520445
735	chr1:3520967-3522088
736	chr1:3524144-3525041
737	chr1:3525497-3526189
738	chr1:3527801-3529162
739	chr1:3534637-3535000
740	chr1:3535555-3535972
741	chr1:3540432-3542310
742	chr1:3544393-3544758
743	chr1:3546902-3547123
744	chr1:3550153-3550689
745	chr1:3566163-3566592
746	chr1:3567561-3569094
747	chr1:3569447-3569958
748	chr1:3574435-3574635
749	chr1:3580461-3581389
750	chr1:3585310-3585830
751	chr1:3587627-3588095
752	chr1:3588458-3589528
753	chr1:3590228-3591375
754	chr1:3592144-3593690
755	chr1:3595322-3595743
756	chr1:3597776-3598319
757	chr1:3598704-3599291
758	chr1:3600735-3601273
759	chr1:3603142-3604156
760	chr1:3605386-3605826
761	chr1:3606556-3607012
762	chr1:3607401-3607601
763	chr1:3611894-3613258
764	chr1:3615371-3615944
765	chr1:3621094-3621338
766	chr1:3621919-3622650
767	chr1:3623406-3624734
768	chr1:3625142-3628102
769	chr1:3629303-3630319
770	chr1:3631080-3632591
771	chr1:3632984-3633311
772	chr1:3634339-3635309
773	chr1:3636809-3637154
774	chr1:3637759-3639153
775	chr1:3639781-3640368
776	chr1:3643595-3645107
777	chr1:3645480-3646847
778	chr1:3647569-3647866
779	chr1:3648731-3649929
780	chr1:3651053-3651412
781	chr1:3653030-3653439
782	chr1:3654948-3655148
783	chr1:3658372-3658837
784	chr1:3661289-3662012
785	chr1:3662456-3662751
786	chr1:3663156-3664087
787	chr1:3678796-3679035
788	chr1:3679603-3680690
789	chr1:3684121-3684551
790	chr1:3687108-3687449
791	chr1:3688263-3689987
792	chr1:3690703-3691524
793	chr1:3691961-3694275
794	chr1:3694963-3695198
795	chr1:3695720-3696261
796	chr1:3705698-3705928
797	chr1:3706522-3707002
798	chr1:3712680-3713434
799	chr1:3727947-3728149
800	chr1:3731795-3732183
801	chr1:3734218-3734553
802	chr1:3739195-3740150
803	chr1:3767143-3767700
804	chr1:3773268-3774992
805	chr1:3782422-3782661
806	chr1:3785865-3786142
807	chr1:3797581-3797954
808	chr1:3803460-3803676
809	chr1:3804992-3805306
810	chr1:3816135-3818418
811	chr1:3823555-3824102
812	chr1:3825649-3825849
813	chr1:3826761-3827585
814	chr1:3831083-3831880
815	chr1:3840235-3840606
816	chr1:3841098-3841314
817	chr1:4002870-4003337
818	chr1:4004966-4006035
819	chr1:4012783-4013418
820	chr1:4034679-4035204
821	chr1:4037587-4037854
822	chr1:4038178-4038471
823	chr1:4055106-4055601
824	chr1:4057032-4057415
825	chr1:4060676-4061459
826	chr1:4064220-4064488
827	chr1:4065081-4065676
828	chr1:4079090-4079370
829	chr1:4080093-4080793
830	chr1:4081194-4081692
831	chr1:4082451-4082657
832	chr1:4107706-4108054
833	chr1:4121592-4122531
834	chr1:4123183-4123813
835	chr1:4141739-4142280
836	chr1:4148489-4149117
837	chr1:4168697-4169011
838	chr1:4182519-4183182
839	chr1:4185024-4185258
840	chr1:4187520-4187721
841	chr1:4188755-4188955
842	chr1:4197785-4198134
843	chr1:4212751-4213066
844	chr1:4213554-4213878
845	chr1:4226384-4226620
846	chr1:4238679-4239491
847	chr1:4328428-4328785
848	chr1:4340844-4341352
849	chr1:4357949-4358787
850	chr1:4360049-4360353
851	chr1:4364107-4364307
852	chr1:4369780-4370525
853	chr1:4384771-4384983
854	chr1:4388149-4388566
855	chr1:4389107-4389524
856	chr1:4401952-4403220
857	chr1:4413189-4413671
858	chr1:4426866-4427575
859	chr1:4468988-4469188
860	chr1:4514100-4514438
861	chr1:4522620-4523163
862	chr1:4523721-4524313
863	chr1:4537191-4537551
864	chr1:4546389-4547148
865	chr1:4548088-4548483
866	chr1:4569751-4569966
867	chr1:4571573-4572053
868	chr1:4574207-4574514
869	chr1:4580215-4580605
870	chr1:4676709-4677986
871	chr1:4712759-4712988
872	chr1:4714833-4715338
873	chr1:4732994-4733276
874	chr1:4750475-4751443
875	chr1:4751977-4752341
876	chr1:4755118-4755348
877	chr1:4756583-4756819
878	chr1:4760962-4761521
879	chr1:4768337-4768639
880	chr1:4774063-4774335
881	chr1:4781406-4781701
882	chr1:4782181-4782595
883	chr1:4787889-4788121
884	chr1:4789266-4789719
885	chr1:4798309-4798656
886	chr1:4804094-4804674
887	chr1:4806580-4807691
888	chr1:4808105-4808420
889	chr1:4820295-4820760
890	chr1:4841912-4842241
891	chr1:4887513-4888096
892	chr1:4917001-4917201
893	chr1:4931556-4932084
894	chr1:5020503-5020948
895	chr1:5029869-5030154
896	chr1:5035931-5036184
897	chr1:5044482-5044734
898	chr1:5068901-5069101
899	chr1:5217479-5217805
900	chr1:5223148-5223408
901	chr1:5224732-5224988
902	chr1:5315079-5315318
903	chr1:5345971-5346352
904	chr1:5348939-5349316
905	chr1:5371898-5372329
906	chr1:5437765-5438229
907	chr1:5462958-5463176
908	chr1:5468540-5468818
909	chr1:5469861-5470137
910	chr1:5530335-5530597
911	chr1:5569911-5570111
912	chr1:5573328-5574647
913	chr1:5588174-5588469
914	chr1:5611652-5612357
915	chr1:5624191-5624488
916	chr1:5646848-5647074
917	chr1:5658501-5659061
918	chr1:5706264-5707658
919	chr1:5709114-5709467
920	chr1:5711167-5711436
921	chr1:5718765-5719105
922	chr1:5720082-5720332
923	chr1:5721567-5721783
924	chr1:5765298-5765633
925	chr1:5767514-5767987
926	chr1:5774050-5774304
927	chr1:5785678-5785912
928	chr1:5789722-5790027
929	chr1:5802021-5802478
930	chr1:5806003-5806578
931	chr1:5808229-5808447
932	chr1:5818191-5818580
933	chr1:5818915-5819992
934	chr1:5826413-5826832
935	chr1:5835779-5836133
936	chr1:5854519-5854922
937	chr1:5882608-5883239
938	chr1:5891361-5891915
939	chr1:5893612-5894216
940	chr1:5900141-5901002
941	chr1:5902050-5902410
942	chr1:5903003-5903870
943	chr1:5904780-5905120
944	chr1:5906337-5906705
945	chr1:5908927-5909362
946	chr1:5910434-5910786
947	chr1:5913259-5913591
948	chr1:5915377-5916321
949	chr1:5917087-5917318
950	chr1:5918382-5920128
951	chr1:5924043-5924360
952	chr1:5924821-5925812
953	chr1:5927127-5928185
954	chr1:5933247-5934010
955	chr1:5935095-5935435
956	chr1:5936093-5936438
957	chr1:5937151-5937489
958	chr1:5937826-5938230
959	chr1:5939604-5940130
960	chr1:5941006-5941477
961	chr1:5947297-5947582
962	chr1:5947951-5948482
963	chr1:5951987-5952601
964	chr1:5959079-5959540
965	chr1:5966998-5967321
966	chr1:5968654-5969737
967	chr1:5970123-5970533
968	chr1:5986881-5987405
969	chr1:5994202-5994522
970	chr1:5997025-5997646
971	chr1:5997982-5998232
972	chr1:6007509-6007709
973	chr1:6009508-6009839
974	chr1:6035357-6035657
975	chr1:6036136-6037145
976	chr1:6040768-6041324
977	chr1:6049921-6050283
978	chr1:6051570-6053904
979	chr1:6054222-6054523
980	chr1:6055835-6056471
981	chr1:6057943-6058588
982	chr1:6059729-6061818
983	chr1:6066991-6067305
984	chr1:6069247-6069483
985	chr1:6080208-6080422
986	chr1:6085291-6087398
987	chr1:6094855-6095255
988	chr1:6100593-6101002
989	chr1:6107143-6107693
990	chr1:6113559-6113847
991	chr1:6118470-6119149
992	chr1:6120406-6120653
993	chr1:6125622-6126355
994	chr1:6132556-6132943
995	chr1:6133280-6133730
996	chr1:6137704-6138214
997	chr1:6138962-6139387
998	chr1:6143277-6143631
999	chr1:6145500-6146063
1000	chr1:6147380-6147773
1001	chr1:6149133-6149476
1002	chr1:6150221-6150770
1003	chr1:6154915-6155802
1004	chr1:6156160-6156509
1005	chr1:6157291-6157588
1006	chr1:6159146-6159473
1007	chr1:6159792-6160163
1008	chr1:6163240-6164581
1009	chr1:6169139-6169441
1010	chr1:6172365-6172914
1011	chr1:6181404-6182051
1012	chr1:6188159-6188385
1013	chr1:6188999-6189596
1014	chr1:6190434-6190956
1015	chr1:6194210-6194553
1016	chr1:6202075-6202676
1017	chr1:6203437-6204432
1018	chr1:6206155-6207453
1019	chr1:6208183-6209133
1020	chr1:6211473-6212501
1021	chr1:6215594-6216326
1022	chr1:6217228-6218260
1023	chr1:6221019-6221275
1024	chr1:6223166-6223446
1025	chr1:6224759-6225896
1026	chr1:6227017-6227626
1027	chr1:6229598-6230357
1028	chr1:6238178-6238497
1029	chr1:6239808-6240010
1030	chr1:6259286-6260097
1031	chr1:6261687-6262202
1032	chr1:6265419-6266398
1033	chr1:6266926-6268008
1034	chr1:6268648-6269448
1035	chr1:6270231-6272502
1036	chr1:6273011-6273398
1037	chr1:6273773-6274053
1038	chr1:6277386-6278448
1039	chr1:6280234-6280650
1040	chr1:6284985-6285540
1041	chr1:6295745-6296759
1042	chr1:6305137-6305933
1043	chr1:6306774-6307088
1044	chr1:6308440-6309322
1045	chr1:6313790-6314142
1046	chr1:6314479-6314912
1047	chr1:6317177-6318162
1048	chr1:6319470-6321161
1049	chr1:6321487-6321853
1050	chr1:6322434-6322865
1051	chr1:6323644-6325112
1052	chr1:6326717-6327444
1053	chr1:6328549-6329411
1054	chr1:6329875-6331096
1055	chr1:6331546-6333767
1056	chr1:6334356-6334966
1057	chr1:6336098-6337559
1058	chr1:6338115-6339103
1059	chr1:6339444-6342725
1060	chr1:6344806-6346137
1061	chr1:6351503-6351825
1062	chr1:6353974-6354203
1063	chr1:6360197-6360427
1064	chr1:6370217-6370492
1065	chr1:6371899-6372178
1066	chr1:6374716-6375149
1067	chr1:6379751-6380088
1068	chr1:6382063-6382466
1069	chr1:6385844-6386283
1070	chr1:6387098-6387445
1071	chr1:6390731-6391606
1072	chr1:6396673-6396900
1073	chr1:6398242-6398633
1074	chr1:6399061-6399716
1075	chr1:6403156-6404468
1076	chr1:6405169-6406077
1077	chr1:6406472-6407503
1078	chr1:6408008-6411079
1079	chr1:6411903-6412692
1080	chr1:6413742-6414506
1081	chr1:6415502-6416624
1082	chr1:6417283-6417661
1083	chr1:6418108-6420886
1084	chr1:6427549-6427904
1085	chr1:6428756-6429234
1086	chr1:6434257-6435065
1087	chr1:6438196-6439013
1088	chr1:6444975-6445303
1089	chr1:6445620-6446230
1090	chr1:6450014-6450248
1091	chr1:6452157-6454446
1092	chr1:6459062-6459399
1093	chr1:6474342-6474798
1094	chr1:6475576-6475942
1095	chr1:6476659-6477059
1096	chr1:6478494-6479223
1097	chr1:6479695-6480275
1098	chr1:6480787-6481405
1099	chr1:6481890-6482090
1100	chr1:6483367-6487769
1101	chr1:6520145-6521015
1102	chr1:6522095-6522697
1103	chr1:6523015-6523451
1104	chr1:6524462-6524745
1105	chr1:6525957-6526439
1106	chr1:6526850-6529535
1107	chr1:6530802-6535984
1108	chr1:6537200-6537421
1109	chr1:6543105-6546778
1110	chr1:6548045-6553098
1111	chr1:6555031-6555269
1112	chr1:6558319-6558519
1113	chr1:6559170-6559575
1114	chr1:6562574-6562774
1115	chr1:6563875-6564075
1116	chr1:6565339-6565567
1117	chr1:6567821-6569771
1118	chr1:6571644-6573386
1119	chr1:6588504-6588920
1120	chr1:6614116-6614891
1121	chr1:6615247-6615620
1122	chr1:6631434-6631716
1123	chr1:6634656-6635546
1124	chr1:6636610-6637247
1125	chr1:6639144-6640714
1126	chr1:6641907-6642259
1127	chr1:6645817-6647006
1128	chr1:6647555-6647909
1129	chr1:6648323-6650754
1130	chr1:6651251-6652148
1131	chr1:6655683-6656052
1132	chr1:6658902-6659744
1133	chr1:6660552-6664156
1134	chr1:6668281-6668605
1135	chr1:6672974-6674776
1136	chr1:6676024-6676233
1137	chr1:6679994-6680318
1138	chr1:6684867-6685893
1139	chr1:6688347-6688683
1140	chr1:6689331-6689606
1141	chr1:6690086-6690299
1142	chr1:6692517-6692752
1143	chr1:6694790-6695277
1144	chr1:6697208-6698128
1145	chr1:6717115-6717363
1146	chr1:6723849-6724254
1147	chr1:6727211-6727591
1148	chr1:6736405-6737022
1149	chr1:6742562-6742907
1150	chr1:6761220-6762185
1151	chr1:6818159-6818359
1152	chr1:6844338-6846687
1153	chr1:6965814-6966250
1154	chr1:6967380-6967866
1155	chr1:6975786-6975986
1156	chr1:6977492-6978069
1157	chr1:6979188-6979389
1158	chr1:6985611-6986092
1159	chr1:6987929-6988165
1160	chr1:7001432-7001887
1161	chr1:7011771-7012085
1162	chr1:7015168-7016068
1163	chr1:7016544-7017202
1164	chr1:7022597-7023317
1165	chr1:7023763-7024291
1166	chr1:7072050-7072686
1167	chr1:7077668-7077943
1168	chr1:7110857-7111580
1169	chr1:7121429-7121789
1170	chr1:7163128-7163395
1171	chr1:7183531-7183859
1172	chr1:7208735-7209212
1173	chr1:7212338-7212556
1174	chr1:7236353-7238190
1175	chr1:7255370-7255797
1176	chr1:7285526-7286066
1177	chr1:7288983-7289255
1178	chr1:7292084-7292362
1179	chr1:7313310-7313578
1180	chr1:7322785-7323021
1181	chr1:7325879-7326470
1182	chr1:7326966-7327243
1183	chr1:7340075-7340569
1184	chr1:7346035-7346394
1185	chr1:7354849-7355066
1186	chr1:7359535-7359876
1187	chr1:7361523-7362014
1188	chr1:7377403-7377731
1189	chr1:7401285-7401801
1190	chr1:7402267-7402573
1191	chr1:7410281-7410557
1192	chr1:7425762-7425977
1193	chr1:7428712-7429189
1194	chr1:7429593-7429956
1195	chr1:7433082-7433518
1196	chr1:7436462-7436962
1197	chr1:7445789-7446030
1198	chr1:7448878-7449252
1199	chr1:7461940-7462445
1200	chr1:7464390-7464620
1201	chr1:7468293-7469613
1202	chr1:7481849-7482421
1203	chr1:7485276-7485991
1204	chr1:7488478-7488737
1205	chr1:7491451-7491895
1206	chr1:7492542-7493016
1207	chr1:7498738-7500412
1208	chr1:7505241-7505643
1209	chr1:7506580-7507320
1210	chr1:7507747-7508508
1211	chr1:7511436-7512176
1212	chr1:7514541-7515472
1213	chr1:7519667-7519891
1214	chr1:7521051-7521483
1215	chr1:7522793-7523135
1216	chr1:7527237-7527744
1217	chr1:7529393-7530179
1218	chr1:7531035-7531573
1219	chr1:7532112-7532707
1220	chr1:7533385-7533991
1221	chr1:7535558-7536408
1222	chr1:7545151-7545464
1223	chr1:7546667-7546876
1224	chr1:7549730-7550005
1225	chr1:7552243-7552558
1226	chr1:7556142-7556426
1227	chr1:7558378-7558748
1228	chr1:7563098-7563479
1229	chr1:7563822-7564558
1230	chr1:7565351-7565657
1231	chr1:7570091-7571192
1232	chr1:7578490-7578733
1233	chr1:7579166-7580367
1234	chr1:7584996-7585319
1235	chr1:7586493-7586882
1236	chr1:7587386-7587586
1237	chr1:7611602-7611843
1238	chr1:7612205-7612753
1239	chr1:7618168-7618541
1240	chr1:7620292-7620618
1241	chr1:7623088-7623374
1242	chr1:7624746-7625652
1243	chr1:7626665-7626907
1244	chr1:7627407-7627821
1245	chr1:7636883-7637149
1246	chr1:7638578-7639360
1247	chr1:7640177-7640834
1248	chr1:7642902-7643102
1249	chr1:7644411-7644611
1250	chr1:7645632-7646180
1251	chr1:7648092-7648461
1252	chr1:7655885-7656702
1253	chr1:7671565-7672016
1254	chr1:7674011-7674278
1255	chr1:7691785-7692047
1256	chr1:7692811-7693690
1257	chr1:7699933-7700699
1258	chr1:7702148-7702852
1259	chr1:7705288-7705651
1260	chr1:7708788-7709058
1261	chr1:7712598-7712820
1262	chr1:7715618-7715928
1263	chr1:7721114-7721542
1264	chr1:7723223-7723899
1265	chr1:7724241-7724611
1266	chr1:7727234-7728698
1267	chr1:7729440-7730248
1268	chr1:7730822-7733040
1269	chr1:7734109-7734601
1270	chr1:7738473-7738917
1271	chr1:7739299-7739720
1272	chr1:7742044-7742362
1273	chr1:7743742-7743963
1274	chr1:7745495-7745785
1275	chr1:7750476-7750688
1276	chr1:7764428-7765023
1277	chr1:7788240-7788503
1278	chr1:7830951-7832083
1279	chr1:7843490-7844481
1280	chr1:7935850-7936703
1281	chr1:7945606-7945815
1282	chr1:8000796-8001082
1283	chr1:8013970-8014579
1284	chr1:8021331-8022004
1285	chr1:8023212-8023592
1286	chr1:8064390-8065674
1287	chr1:8086018-8087447
1288	chr1:8154356-8154845
1289	chr1:8181499-8181836
1290	chr1:8221584-8222185
1291	chr1:8227659-8228330
1292	chr1:8229383-8229601
1293	chr1:8230235-8230882
1294	chr1:8256708-8256937
1295	chr1:8257948-8258351
1296	chr1:8263720-8264031
1297	chr1:8296931-8297388
1298	chr1:8378252-8378583
1299	chr1:8389741-8390060
1300	chr1:8395375-8395767
1301	chr1:8397873-8398535
1302	chr1:8403110-8403882
1303	chr1:8406259-8406509
1304	chr1:8407415-8407856
1305	chr1:8408229-8409152
1306	chr1:8410169-8412356
1307	chr1:8415614-8416262
1308	chr1:8417358-8418584
1309	chr1:8418949-8420551
1310	chr1:8420905-8421785
1311	chr1:8424104-8424483
1312	chr1:8425927-8426247
1313	chr1:8439305-8439519
1314	chr1:8472164-8472957
1315	chr1:8483009-8485011
1316	chr1:8485351-8485694
1317	chr1:8515791-8516125
1318	chr1:8516705-8516992
1319	chr1:8524417-8524746
1320	chr1:8585852-8586208
1321	chr1:8612968-8613477
1322	chr1:8763003-8763638
1323	chr1:8823683-8824015
1324	chr1:8877034-8877267
1325	chr1:8877594-8878122
1326	chr1:8908800-8909470
1327	chr1:8922566-8922815
1328	chr1:8925198-8925398
1329	chr1:8931581-8931988
1330	chr1:8938126-8939572
1331	chr1:8940487-8941070
1332	chr1:8949343-8949690
1333	chr1:8950204-8950423
1334	chr1:9016955-9017408
1335	chr1:9027532-9027871
1336	chr1:9037054-9037322
1337	chr1:9048949-9049488
1338	chr1:9064696-9064941
1339	chr1:9069663-9070111
1340	chr1:9081461-9081706
1341	chr1:9085923-9086209
1342	chr1:9099004-9099969
1343	chr1:9118021-9118454
1344	chr1:9120133-9120868
1345	chr1:9130684-9130942
1346	chr1:9131822-9132278
1347	chr1:9164820-9165772
1348	chr1:9166314-9166659
1349	chr1:9171045-9171708
1350	chr1:9172152-9173683
1351	chr1:9179791-9180134
1352	chr1:9181745-9182206
1353	chr1:9187517-9189945
1354	chr1:9205006-9205639
1355	chr1:9206453-9207133
1356	chr1:9210035-9210613
1357	chr1:9217114-9217349
1358	chr1:9222612-9224055
1359	chr1:9224428-9225510
1360	chr1:9238540-9238795
1361	chr1:9240623-9241458
1362	chr1:9241906-9243708
1363	chr1:9256082-9256596
1364	chr1:9257431-9258033
1365	chr1:9263723-9263953
1366	chr1:9274774-9274986
1367	chr1:9284795-9285331
1368	chr1:9294219-9295221
1369	chr1:9303783-9304022
1370	chr1:9304575-9305531
1371	chr1:9307782-9308354
1372	chr1:9309012-9310205
1373	chr1:9321756-9323125
1374	chr1:9323568-9324964
1375	chr1:9329207-9329849
1376	chr1:9330511-9330716
1377	chr1:9333310-9333635
1378	chr1:9340784-9341111
1379	chr1:9352108-9354528
1380	chr1:9354870-9355628
1381	chr1:9356825-9357531
1382	chr1:9360130-9360699
1383	chr1:9362663-9363224
1384	chr1:9365029-9365767
1385	chr1:9366132-9366393
1386	chr1:9367938-9368454
1387	chr1:9375357-9376930
1388	chr1:9379676-9380141
1389	chr1:9382682-9383651
1390	chr1:9385130-9385524
1391	chr1:9389183-9389383
1392	chr1:9392641-9393315
1393	chr1:9397203-9397864
1394	chr1:9398249-9398823
1395	chr1:9399387-9400210
1396	chr1:9402119-9402882
1397	chr1:9408984-9411246
1398	chr1:9411650-9412376
1399	chr1:9412905-9413363
1400	chr1:9417748-9418379
1401	chr1:9420516-9421155
1402	chr1:9423242-9423644
1403	chr1:9426231-9426550
1404	chr1:9427011-9427211
1405	chr1:9442249-9442877
1406	chr1:9446004-9446532
1407	chr1:9455782-9456145
1408	chr1:9464271-9464876
1409	chr1:9478962-9479172
1410	chr1:9488748-9489269
1411	chr1:9513441-9514166
1412	chr1:9543152-9543697
1413	chr1:9555099-9555578
1414	chr1:9566101-9566380
1415	chr1:9599137-9600357
1416	chr1:9648445-9650187
1417	chr1:9650524-9650778
1418	chr1:9651430-9651630
1419	chr1:9652381-9652614
1420	chr1:9653089-9653421
1421	chr1:9653860-9654695
1422	chr1:9655228-9656149
1423	chr1:9656577-9658153
1424	chr1:9661191-9662412
1425	chr1:9663389-9663719
1426	chr1:9665865-9666071
1427	chr1:9666659-9667161
1428	chr1:9667734-9667951
1429	chr1:9668660-9669493
1430	chr1:9669990-9670196
1431	chr1:9673068-9674043
1432	chr1:9675143-9675624
1433	chr1:9687199-9687515
1434	chr1:9690051-9690561
1435	chr1:9711891-9712529
1436	chr1:9731240-9732060
1437	chr1:9747194-9747777
1438	chr1:9749237-9750140
1439	chr1:9775305-9776729
1440	chr1:9777419-9778569
1441	chr1:9778963-9782288
1442	chr1:9784620-9785275
1443	chr1:9790537-9791696
1444	chr1:9793556-9794319
1445	chr1:9796045-9796541
1446	chr1:9798259-9798459
1447	chr1:9804173-9804462
1448	chr1:9852214-9852722
1449	chr1:9864474-9864738
1450	chr1:9867751-9868079
1451	chr1:9883072-9885030
1452	chr1:9885392-9886027
1453	chr1:9894652-9895033
1454	chr1:9895496-9896769
1455	chr1:9901121-9901600
1456	chr1:9902160-9904180
1457	chr1:9905021-9905522
1458	chr1:9906055-9906566
1459	chr1:9907026-9907323
1460	chr1:9908553-9909646
1461	chr1:9922756-9922970
1462	chr1:9924210-9924867
1463	chr1:9927410-9927729
1464	chr1:9930897-9932165
1465	chr1:9932671-9932989
1466	chr1:9935109-9935532
1467	chr1:9936724-9937059
1468	chr1:9937976-9938811
1469	chr1:9942596-9943419
1470	chr1:9943773-9944841
1471	chr1:9948653-9948981
1472	chr1:9952158-9952612
1473	chr1:9953139-9953384
1474	chr1:9961908-9962167
1475	chr1:9969761-9971184
1476	chr1:10003044-10003697
1477	chr1:10053262-10053462
1478	chr1:10057196-10057435
1479	chr1:10092674-10093936
1480	chr1:10118636-10119203
1481	chr1:10269928-10271622
1482	chr1:10458416-10459845
1483	chr1:10489979-10490817
1484	chr1:10532227-10532666
1485	chr1:10534862-10535767
1486	chr1:10564522-10564740
1487	chr1:10588124-10588414
1488	chr1:10596399-10596610
1489	chr1:10601515-10601840
1490	chr1:10613252-10613496
1491	chr1:10615829-10616375
1492	chr1:10657678-10657990
1493	chr1:10659228-10659472
1494	chr1:10665092-10665433
1495	chr1:10676627-10676995
1496	chr1:10677323-10677640
1497	chr1:10678467-10678667
1498	chr1:10687165-10687525
1499	chr1:10689251-10689667
1500	chr1:10690020-10690552
1501	chr1:10690895-10691990
1502	chr1:10693529-10693729
1503	chr1:10694725-10695210
1504	chr1:10695710-10696534
1505	chr1:10698406-10698979
1506	chr1:10699716-10700611
1507	chr1:10701056-10702060
1508	chr1:10702508-10703177
1509	chr1:10706621-10707757
1510	chr1:10708101-10708401
1511	chr1:10708780-10709735
1512	chr1:10710880-10711126
1513	chr1:10712065-10712435
1514	chr1:10713332-10714150
1515	chr1:10715486-10717120
1516	chr1:10718186-10720397
1517	chr1:10721035-10721331
1518	chr1:10722503-10724600
1519	chr1:10725160-10725498
1520	chr1:10727378-10728198
1521	chr1:10728550-10729286
1522	chr1:10730271-10730744
1523	chr1:10731663-10732148
1524	chr1:10733654-10734701
1525	chr1:10735325-10736313
1526	chr1:10736705-10737558
1527	chr1:10738019-10738362
1528	chr1:10739132-10741823
1529	chr1:10742399-10742983
1530	chr1:10743404-10744123
1531	chr1:10744453-10744953
1532	chr1:10745967-10748089
1533	chr1:10748929-10750907
1534	chr1:10752062-10753289
1535	chr1:10754319-10756008
1536	chr1:10756412-10757682
1537	chr1:10758885-10759176
1538	chr1:10760249-10760755
1539	chr1:10761693-10762076
1540	chr1:10762593-10763010
1541	chr1:10763335-10763556
1542	chr1:10764896-10766303
1543	chr1:10767637-10767865
1544	chr1:10769074-10769398
1545	chr1:10774605-10775215
1546	chr1:10776868-10778269
1547	chr1:10779599-10780249
1548	chr1:10780637-10781156
1549	chr1:10782086-10784662
1550	chr1:10785177-10785454
1551	chr1:10785796-10786152
1552	chr1:10786488-10787361
1553	chr1:10787880-10788344
1554	chr1:10789073-10789555
1555	chr1:10793263-10794182
1556	chr1:10795993-10798756
1557	chr1:10799856-10800675
1558	chr1:10802179-10802498
1559	chr1:10805985-10806198
1560	chr1:10806707-10807186
1561	chr1:10808786-10809018
1562	chr1:10811466-10812284
1563	chr1:10814611-10814872
1564	chr1:10815413-10816718
1565	chr1:10818598-10819937
1566	chr1:10820273-10820577
1567	chr1:10821862-10823584
1568	chr1:10825820-10826407
1569	chr1:10827954-10828164
1570	chr1:10832175-10834157
1571	chr1:10834596-10835100
1572	chr1:10835550-10835948
1573	chr1:10836553-10836829
1574	chr1:10837356-10838660
1575	chr1:10839408-10840119
1576	chr1:10841235-10841775
1577	chr1:10845593-10846227
1578	chr1:10848764-10849146
1579	chr1:10853869-10854708
1580	chr1:10856117-10857023
1581	chr1:10864154-10864863
1582	chr1:10873023-10873759
1583	chr1:10874128-10874328
1584	chr1:10885828-10886203
1585	chr1:10887559-10887895
1586	chr1:10890348-10890580
1587	chr1:10892818-10893084
1588	chr1:10895691-10896410
1589	chr1:10897636-10898006
1590	chr1:10899698-10900274
1591	chr1:10907753-10907953
1592	chr1:10910235-10910715
1593	chr1:10917088-10917292
1594	chr1:10921948-10922203
1595	chr1:10925814-10926366
1596	chr1:10927389-10928032
1597	chr1:10933686-10933965
1598	chr1:10949711-10950202
1599	chr1:10957677-10958692
1600	chr1:10961210-10962812
1601	chr1:10963900-10964851
1602	chr1:10966655-10967194
1603	chr1:10972722-10973019
1604	chr1:10988888-10989320
1605	chr1:10994421-10994652
1606	chr1:10994969-10995564
1607	chr1:10997458-10998153
1608	chr1:11000412-11001360
1609	chr1:11005914-11006152
1610	chr1:11007217-11008780
1611	chr1:11021090-11021391
1612	chr1:11022708-11023122
1613	chr1:11033718-11034374
1614	chr1:11072283-11073424
1615	chr1:11098804-11099004
1616	chr1:11102664-11103267
1617	chr1:11103584-11103784
1618	chr1:11105231-11105943
1619	chr1:11106422-11107157
1620	chr1:11113905-11114576
1621	chr1:11114907-11115296
1622	chr1:11115906-11116462
1623	chr1:11119266-11120456
1624	chr1:11129214-11129489
1625	chr1:11131004-11131317
1626	chr1:11159442-11159979
1627	chr1:11189092-11189806
1628	chr1:11190598-11190826
1629	chr1:11236175-11236585
1630	chr1:11238203-11238403
1631	chr1:11322270-11323062
1632	chr1:11332825-11333731
1633	chr1:11376395-11376772
1634	chr1:11379989-11380342
1635	chr1:11383157-11383567
1636	chr1:11391723-11391965
1637	chr1:11394670-11394870
1638	chr1:11395406-11395727
1639	chr1:11404268-11405033
1640	chr1:11405495-11405854
1641	chr1:11415907-11416118
1642	chr1:11433347-11433817
1643	chr1:11444534-11445281
1644	chr1:11453741-11454079
1645	chr1:11504719-11505325
1646	chr1:11509408-11509702
1647	chr1:11515892-11516109
1648	chr1:11522292-11522674
1649	chr1:11523072-11523420
1650	chr1:11538900-11539229
1651	chr1:11539562-11539843
1652	chr1:11540207-11540470
1653	chr1:11561791-11562397
1654	chr1:11576045-11576249
1655	chr1:11577010-11577282
1656	chr1:11578193-11578966
1657	chr1:11579906-11580299
1658	chr1:11580628-11580919
1659	chr1:11583967-11584559
1660	chr1:11587820-11588084
1661	chr1:11589064-11589824
1662	chr1:11591024-11591710
1663	chr1:11594340-11594540
1664	chr1:11594905-11595651
1665	chr1:11596078-11596463
1666	chr1:11601472-11601783
1667	chr1:11607379-11607737
1668	chr1:11649809-11650175
1669	chr1:11676840-11677704
1670	chr1:11686076-11686276
1671	chr1:11702353-11702633
1672	chr1:11706013-11706382
1673	chr1:11710098-11710950
1674	chr1:11713847-11714993
1675	chr1:11718471-11719046
1676	chr1:11721407-11722542
1677	chr1:11724140-11724623
1678	chr1:11731687-11732235
1679	chr1:11732817-11734177
1680	chr1:11737664-11737864
1681	chr1:11740863-11741823
1682	chr1:11750965-11751579
1683	chr1:11753139-11753640
1684	chr1:11760820-11761081
1685	chr1:11764376-11764843
1686	chr1:11765245-11765584
1687	chr1:11766673-11766944
1688	chr1:11774771-11775144
1689	chr1:11788826-11789463
1690	chr1:11795923-11797131
1691	chr1:11801023-11801411
1692	chr1:11807066-11807730
1693	chr1:11808211-11808660
1694	chr1:11809111-11810464
1695	chr1:11810966-11811608
1696	chr1:11819983-11820230
1697	chr1:11821655-11822215
1698	chr1:11825965-11827449
1699	chr1:11835741-11835941
1700	chr1:11838566-11839139
1701	chr1:11839762-11840201
1702	chr1:11844959-11845557
1703	chr1:11847096-11848400
1704	chr1:11849635-11851223
1705	chr1:11853782-11855528
1706	chr1:11860771-11861049
1707	chr1:11863158-11864102
1708	chr1:11865177-11866914
1709	chr1:11895600-11895960
1710	chr1:11898088-11898853
1711	chr1:11900149-11900669
1712	chr1:11934238-11934527
1713	chr1:11939914-11940523
1714	chr1:11941510-11941742
1715	chr1:11943115-11943710
1716	chr1:11945865-11946231
1717	chr1:11953942-11954232
1718	chr1:11968015-11968270
1719	chr1:11968589-11969447
1720	chr1:11986404-11986737
1721	chr1:11994417-11995070
1722	chr1:12002803-12003003
1723	chr1:12008392-12008619
1724	chr1:12012212-12012412
1725	chr1:12014810-12015333
1726	chr1:12020393-12020669
1727	chr1:12024683-12024974
1728	chr1:12025750-12026172
1729	chr1:12027140-12027376
1730	chr1:12032962-12033162
1731	chr1:12039257-12040867
1732	chr1:12041688-12042224
1733	chr1:12051335-12051672
1734	chr1:12055936-12056423
1735	chr1:12061932-12062673
1736	chr1:12065736-12065968
1737	chr1:12066654-12066935
1738	chr1:12070793-12071284
1739	chr1:12079197-12080096
1740	chr1:12081931-12082547
1741	chr1:12089054-12089697
1742	chr1:12091172-12092518
1743	chr1:12109687-12110261
1744	chr1:12114283-12114545
1745	chr1:12121493-12121933
1746	chr1:12132894-12133366
1747	chr1:12164451-12164832
1748	chr1:12169856-12170532
1749	chr1:12185558-12186635
1750	chr1:12186993-12187452
1751	chr1:12190567-12190837
1752	chr1:12194873-12195328
1753	chr1:12198370-12198572
1754	chr1:12200851-12201866
1755	chr1:12203041-12203929
1756	chr1:12204951-12205323
1757	chr1:12205833-12207028
1758	chr1:12208118-12208942
1759	chr1:12211138-12211451
1760	chr1:12215294-12215778
1761	chr1:12220943-12222738
1762	chr1:12223828-12225318
1763	chr1:12226895-12227937
1764	chr1:12228518-12229049
1765	chr1:12229761-12230651
1766	chr1:12233687-12233954
1767	chr1:12234875-12235315
1768	chr1:12236610-12237029
1769	chr1:12237427-12237793
1770	chr1:12238190-12239593
1771	chr1:12240531-12241824
1772	chr1:12242236-12242573
1773	chr1:12245970-12246906
1774	chr1:12247639-12247951
1775	chr1:12249578-12249998
1776	chr1:12251435-12252231
1777	chr1:12252765-12253169
1778	chr1:12262038-12262597
1779	chr1:12263101-12263627
1780	chr1:12264221-12264597
1781	chr1:12266638-12267240
1782	chr1:12267994-12268254
1783	chr1:12275217-12275537
1784	chr1:12289804-12290593
1785	chr1:12460401-12460601
1786	chr1:12512327-12512578
1787	chr1:12535273-12535554
1788	chr1:12538141-12538397
1789	chr1:12539974-12540270
1790	chr1:12562151-12562511
1791	chr1:12564861-12566070
1792	chr1:12570628-12571078
1793	chr1:12587677-12587898
1794	chr1:12588510-12588866
1795	chr1:12599368-12599752
1796	chr1:12601280-12601694
1797	chr1:12609171-12610822
1798	chr1:12612481-12612711
1799	chr1:12621268-12621591
1800	chr1:12623528-12623782
1801	chr1:12627169-12627569
1802	chr1:12632755-12633214
1803	chr1:12638642-12639501
1804	chr1:12643779-12644424
1805	chr1:12645194-12646413
1806	chr1:12651776-12652581
1807	chr1:12655872-12656286
1808	chr1:12660214-12660537
1809	chr1:12662137-12662442
1810	chr1:12675738-12677090
1811	chr1:12678265-12680003
1812	chr1:12682739-12683252
1813	chr1:12690114-12690481
1814	chr1:12704029-12704674
1815	chr1:12709518-12709869
1816	chr1:12738406-12738706
1817	chr1:12785873-12786148
1818	chr1:12820359-12820893
1819	chr1:12839004-12839212
1820	chr1:12866735-12867165
1821	chr1:12870161-12870589
1822	chr1:13792996-13793348
1823	chr1:13835739-13836067
1824	chr1:14026722-14027127
1825	chr1:14075605-14076333
1826	chr1:14080583-14081044
1827	chr1:14127530-14127810
1828	chr1:14128472-14128867
1829	chr1:14135450-14135758
1830	chr1:14139236-14140587
1831	chr1:14155753-14156117
1832	chr1:14193000-14193200
1833	chr1:14224582-14224960
1834	chr1:14288589-14288978
1835	chr1:14291316-14291648
1836	chr1:14293882-14294342
1837	chr1:14323190-14323426
1838	chr1:14381897-14382123
1839	chr1:14495987-14496354
1840	chr1:14566914-14567184
1841	chr1:14687386-14687625
1842	chr1:14696637-14696890
1843	chr1:14761639-14761893
1844	chr1:14805215-14805415
1845	chr1:14806429-14806842
1846	chr1:14819349-14819672
1847	chr1:14982186-14982709
1848	chr1:14988346-14989001
1849	chr1:15030746-15031288
1850	chr1:15040782-15041114
1851	chr1:15058028-15058631
1852	chr1:15059833-15060710
1853	chr1:15118068-15118303
1854	chr1:15137130-15137330
1855	chr1:15140043-15140481
1856	chr1:15177306-15177883
1857	chr1:15178759-15179086
1858	chr1:15212521-15212811
1859	chr1:15227139-15227499
1860	chr1:15250265-15251118
1861	chr1:15256346-15256596
1862	chr1:15261307-15261611
1863	chr1:15262203-15262945
1864	chr1:15264164-15264528
1865	chr1:15266213-15266558
1866	chr1:15269131-15269331
1867	chr1:15283764-15284558
1868	chr1:15285133-15285742
1869	chr1:15286905-15287532
1870	chr1:15294871-15295076
1871	chr1:15303707-15304163
1872	chr1:15304633-15304833
1873	chr1:15314360-15314859
1874	chr1:15316008-15316390
1875	chr1:15317842-15318142
1876	chr1:15318622-15318867
1877	chr1:15323108-15323392
1878	chr1:15324545-15324788
1879	chr1:15334608-15335238
1880	chr1:15339130-15339330
1881	chr1:15342214-15342833
1882	chr1:15345391-15346116
1883	chr1:15349181-15349543
1884	chr1:15357453-15357698
1885	chr1:15361214-15361884
1886	chr1:15373812-15374072
1887	chr1:15375612-15375921
1888	chr1:15379769-15380307
1889	chr1:15400049-15400612
1890	chr1:15402554-15402754
1891	chr1:15403813-15404160
1892	chr1:15409507-15409726
1893	chr1:15416836-15417376
1894	chr1:15420675-15421968
1895	chr1:15441227-15441869
1896	chr1:15444963-15445224
1897	chr1:15450741-15451491
1898	chr1:15460710-15461046
1899	chr1:15478866-15480861
1900	chr1:15481599-15481799
1901	chr1:15483506-15483723
1902	chr1:15497567-15498202
1903	chr1:15499304-15499671
1904	chr1:15500518-15501219
1905	chr1:15502794-15503512
1906	chr1:15505263-15505663
1907	chr1:15512828-15514479
1908	chr1:15514973-15515218
1909	chr1:15515910-15516768
1910	chr1:15517596-15517973
1911	chr1:15522235-15522602
1912	chr1:15523447-15524157
1913	chr1:15525140-15525537
1914	chr1:15525979-15526471
1915	chr1:15526942-15527586
1916	chr1:15528206-15528894
1917	chr1:15530908-15531108
1918	chr1:15540327-15540670
1919	chr1:15548350-15548550
1920	chr1:15550416-15550619
1921	chr1:15553556-15553823
1922	chr1:15565077-15565350
1923	chr1:15573890-15574091
1924	chr1:15603270-15603724
1925	chr1:15634751-15635260
1926	chr1:15637046-15637289
1927	chr1:15665075-15665341
1928	chr1:15668332-15668587
1929	chr1:15675784-15677394
1930	chr1:15678857-15679279
1931	chr1:15682733-15683051
1932	chr1:15709307-15709925
1933	chr1:15710648-15710931
1934	chr1:15735955-15736681
1935	chr1:15737048-15737569
1936	chr1:15737946-15738456
1937	chr1:15739692-15741159
1938	chr1:15742508-15743365
1939	chr1:15743984-15744431
1940	chr1:15745405-15746620
1941	chr1:15747736-15748400
1942	chr1:15748818-15749931
1943	chr1:15750412-15752164
1944	chr1:15753020-15753848
1945	chr1:15754199-15754877
1946	chr1:15755891-15756400
1947	chr1:15757414-15757710
1948	chr1:15770968-15771373
1949	chr1:15773868-15774068
1950	chr1:15806265-15806792
1951	chr1:15819879-15820794
1952	chr1:15821382-15821624
1953	chr1:15828541-15828756
1954	chr1:15846106-15846586
1955	chr1:15850392-15852092
1956	chr1:15852956-15853864
1957	chr1:15929730-15930065
1958	chr1:15943334-15944553
1959	chr1:16009415-16011536
1960	chr1:16019860-16020419
1961	chr1:16029528-16029842
1962	chr1:16031195-16031486
1963	chr1:16031987-16032246
1964	chr1:16044156-16044543
1965	chr1:16050815-16052154
1966	chr1:16052825-16053576
1967	chr1:16054162-16054873
1968	chr1:16057333-16058422
1969	chr1:16058912-16059452
1970	chr1:16059831-16060062
1971	chr1:16060492-16063095
1972	chr1:16063419-16063657
1973	chr1:16064171-16064538
1974	chr1:16064895-16066582
1975	chr1:16067537-16068259
1976	chr1:16068968-16069787
1977	chr1:16070623-16071204
1978	chr1:16073138-16073390
1979	chr1:16074982-16075197
1980	chr1:16080137-16080413
1981	chr1:16082266-16082495
1982	chr1:16082852-16084360
1983	chr1:16085218-16085769
1984	chr1:16087174-16087755
1985	chr1:16090592-16091698
1986	chr1:16094614-16094899
1987	chr1:16107004-16107430
1988	chr1:16110883-16111182
1989	chr1:16122031-16122595
1990	chr1:16123050-16123518
1991	chr1:16125426-16128002
1992	chr1:16160879-16163108
1993	chr1:16173533-16175318
1994	chr1:16175847-16176640
1995	chr1:16187173-16187510
1996	chr1:16209010-16209422
1997	chr1:16212855-16213119
1998	chr1:16259667-16260079
1999	chr1:16260769-16261138
[truncated: 103,525 more rows]
